# Supplementary material for: Dynamic landscape of microRNA expression in the feline small intestine during Toxoplasma gondii infection
Source: Parasit Vectors. 2026 Apr 11;19:220. doi: 10.1186/s13071-026-07356-7 (PMC13185173; doi:10.1186/s13071-026-07356-7)
Supplement: Supplementary file 1 — Additional file 1. Table S1. The clean reads data of miRNA [file 13071_2026_7356_MOESM1_ESM.xls]

## Sheet: List of data output quality
Sample	Reads	Bases	Error rate	Q20	Q30	GC content
C_1	12287996	0.614G	0.0001	0.9958	0.9878	0.5001
C_2	15784840	0.789G	0.0001	0.9966	0.9901	0.5044
C_3	14031968	0.702G	0.0001	0.9952	0.9856	0.5135
DPI_6_1	14963849	0.748G	0.0001	0.9963	0.9891	0.5149
DPI_6_2	18580245	0.929G	0.0001	0.9964	0.9897	0.5005
DPI_6_3	18471880	0.924G	0.0001	0.9952	0.9856	0.4992
DPI_10_1	20267660	1.013G	0.0001	0.9942	0.9831	0.5047
DPI_10_2	22037343	1.102G	0.0001	0.9964	0.9895	0.5161
DPI_10_3	18079628	0.904G	0.0001	0.9961	0.9886	0.5067
DPI_14_1	17119142	0.856G	0.0001	0.996	0.9882	0.508
DPI_14_2	19715108	0.986G	0.0001	0.9945	0.9836	0.5268
DPI_14_3	16510337	0.826G	0.0001	0.9967	0.9899	0.4899
SI_2	23989835	1.199G	0.0001	0.9953	0.9858	0.5207
SI_3	15518555	0.776G	0.0001	0.9965	0.9892	0.5102
Note :
( 1 ) Sample : Sample id.
( 2 ) Reads : Statistics of the original sequence data, a unit of four acts, statistics of the number of sequencing sequences of each sequencing file.
( 3 ) Bases : the number of sequencing sequences multiplied by the length of the sequencing sequence, and converted to G as a unit.
( 4 ) Error rate : refers to the sequencing error rate, calculated by formula one.
( 5 ) Q20 : The percentage of bases with Phred values greater than 20 in the total bases.
( 6 ) Q30 : The percentage of bases with Phred values greater than 30 in the total bases.
( 7 ) GC content : Calculate the percentage of the total number of bases G and C in the total number of bases.

## Sheet: A list of data filtering
Sample	total_reads	N% > 10%	low quality	5_adapter_contamine	3_adapter_null or insert_null	with ployA/T/G/C	clean reads
C_1	12287996 (100.00%)	0 (0.00%)	7634 (0.06%)	1231 (0.01%)	313967 (2.56%)	15668 (0.13%)	11949496 (97.25%)
C_2	15784840 (100.00%)	0 (0.00%)	8034 (0.05%)	827 (0.01%)	344005 (2.18%)	10430 (0.07%)	15421544 (97.70%)
C_3	14031968 (100.00%)	2752 (0.02%)	13982 (0.10%)	1544 (0.01%)	440956 (3.14%)	11239 (0.08%)	13561495 (96.65%)
DPI_6_1	14963849 (100.00%)	0 (0.00%)	7566 (0.05%)	2898 (0.02%)	477712 (3.19%)	29157 (0.19%)	14446516 (96.54%)
DPI_6_2	18580245 (100.00%)	1 (0.00%)	11323 (0.06%)	2691 (0.01%)	575799 (3.10%)	127708 (0.69%)	17862723 (96.14%)
DPI_6_3	18471880 (100.00%)	17 (0.00%)	15746 (0.09%)	2067 (0.01%)	501163 (2.71%)	32238 (0.17%)	17920649 (97.02%)
DPI_10_1	20267660 (100.00%)	35 (0.00%)	24513 (0.12%)	1900 (0.01%)	610447 (3.01%)	71325 (0.35%)	19559440 (96.51%)
DPI_10_2	22037343 (100.00%)	0 (0.00%)	13112 (0.06%)	2972 (0.01%)	829774 (3.77%)	32867 (0.15%)	21158618 (96.01%)
DPI_10_3	18079628 (100.00%)	0 (0.00%)	11220 (0.06%)	1427 (0.01%)	645122 (3.57%)	12665 (0.07%)	17409194 (96.29%)
DPI_14_1	17119142 (100.00%)	0 (0.00%)	10721 (0.06%)	5598 (0.03%)	623567 (3.64%)	47512 (0.28%)	16431744 (95.98%)
DPI_14_2	19715108 (100.00%)	27 (0.00%)	21728 (0.11%)	2873 (0.01%)	586217 (2.97%)	63993 (0.32%)	19040270 (96.58%)
DPI_14_3	16510337 (100.00%)	3559 (0.02%)	11598 (0.07%)	1735 (0.01%)	526316 (3.19%)	15096 (0.09%)	15952033 (96.62%)
SI_2	23989835 (100.00%)	4822 (0.02%)	22313 (0.09%)	4334 (0.02%)	1025731 (4.28%)	60227 (0.25%)	22872408 (95.34%)
SI_3	15518555 (100.00%)	3332 (0.02%)	12087 (0.08%)	1446 (0.01%)	521773 (3.36%)	26061 (0.17%)	14953856 (96.36%)
Note :
( 1 ) Sample : Sample id.
( 2 ) Total _ reads : count the number of original sequence data.
( 3 ) N % > 10 % : the number of filtered reads and its proportion in the total number of raw reads due to N content more than 10 %.
( 4 ) low quality : due to low quality, the number of filtered reads and its proportion in the total number of raw reads.
( 5 ) 5 _ adapter _ contamine : The number of reads filtered out and its proportion to the total number of raw reads due to the presence of a 5 ' connector.
( 6 ) 3 _ adapter _ null or insert _ null : The number of reads filtered out and its proportion to the total number of raw reads because there is no 3 ' connector or no insert fragment.
( 7 ) with ployA / T / G / C : because of containing ployA / T / G / C, the number of filtered reads and its proportion to the total number of raw reads.
( 8 ) Clean reads : The final number of clean reads and its proportion in the total number of raw reads.

## Sheet: Statistical table of alignment 
Sample	Total sRNA	Mapped sRNA	+ Mapped sRNA	- Mapped sRNA
C_3	12810381 (100.00%)	10807901 (84.37%)	5630085 (43.95%)	5177816 (40.42%)
C_2	14572399 (100.00%)	12650438 (86.81%)	4434618 (30.43%)	8215820 (56.38%)
DPI_14_1	12038156 (100.00%)	10903156 (90.57%)	3714000 (30.85%)	7189156 (59.72%)
C_1	10332768 (100.00%)	9621319 (93.11%)	2531481 (24.50%)	7089838 (68.62%)
DPI_6_1	11980302 (100.00%)	10083551 (84.17%)	4145750 (34.60%)	5937801 (49.56%)
DPI_6_3	16552604 (100.00%)	14327001 (86.55%)	5112890 (30.89%)	9214111 (55.67%)
SI_3	14158097 (100.00%)	11253139 (79.48%)	4509056 (31.85%)	6744083 (47.63%)
DPI_14_3	14389897 (100.00%)	13321241 (92.57%)	3060401 (21.27%)	10260840 (71.31%)
DPI_14_2	14239084 (100.00%)	11464681 (80.52%)	5322987 (37.38%)	6141694 (43.13%)
DPI_6_2	16200046 (100.00%)	12405805 (76.58%)	5193296 (32.06%)	7212509 (44.52%)
DPI_10_1	17773985 (100.00%)	15161145 (85.30%)	6834457 (38.45%)	8326688 (46.85%)
DPI_10_2	17634852 (100.00%)	14648793 (83.07%)	6001519 (34.03%)	8647274 (49.04%)
DPI_10_3	16586729 (100.00%)	13739772 (82.84%)	5862938 (35.35%)	7876834 (47.49%)
SI_2	16939200 (100.00%)	14618294 (86.30%)	5776202 (34.10%)	8842092 (52.20%)
Note :
( 1 ) Sample : Sample id.
( 2 ) Total sRNA : After analysis of 2.4 ' sRNA length screening, the total number of reads obtained from each sample.
( 3 ) Mapped sRNA : The number and percentage of reads in the sample reads that can be mapped to the reference sequence.
( 4 ) ' + ' Mapped sRNA : The number and percentage of reads in the sample reads that can be mapped to the same chain in the direction of the reference sequence.
( 5 ) ' - ' Mapped sRNA : The number and percentage of reads in the sample reads that can be mapped to the opposite strand of the reference sequence.

## Sheet: Statistical table of known miRN
Types	Total	C_1	C_2	C_3	DPI_10_1	DPI_10_2	DPI_10_3	DPI_14_1	DPI_14_2	DPI_14_3	DPI_6_1	DPI_6_2	DPI_6_3	SI_2	SI_3
Mapped mature	2575	1709	1736	1695	1929	1718	1647	1684	1531	1716	1677	1700	1834	1784	1627
Mapped hairpin	4065	3058	3040	3010	3280	3101	2933	3057	2905	3124	2991	3065	3202	3203	2991
Mapped uniq sRNA	70233	5104	4951	5012	6050	4956	4642	4952	3925	4838	5012	5313	5883	5607	3988
Mapped total sRNA	45959658	3823897	3474988	2192942	5419513	2602281	2936600	2452823	804007	5813931	2500929	3042949	5572135	3601832	1720831
Note :
( 1 ) Mapped mature : refers to the mature miRNA on the comparison. The second column is the total number of miRNA matures matched on all samples ; columns 3 to n + 2 are the number of miRNA matures on samples 1 to n, respectively.
( 2 ) Mapped hairpin : refers to the miRNA precursor on the alignment. The second column is the total number of miRNA precursors matched on all samples ; columns 3 to n + 2 are the number of miRNA precursors matched from sample 1 to n, respectively.
( 3 ) Mapped uniq sRNA : refers to the type of sRNA on the comparison. In the second column, all samples were matched to the types of sRNAs of known miRNA precursors ; the third to the n + 2 columns are the types of sRNAs matched to known miRNA precursors from sample 1 to n, respectively.
( 4 ) Mapped total sRNA : refers to the number of sRNAs on the alignment. Column 2 : The total number of sRNAs matched to known miRNA precursors for all samples ; columns 3 to n + 2 are the number of sRNAs matched to known miRNA precursors from sample 1 to n, respectively.

## Sheet: The expression of known miRNAs 
miRNA	C_1	C_2	C_3	DPI_10_1	DPI_10_2	DPI_10_3	DPI_14_1	DPI_14_2	DPI_14_3	DPI_6_1	DPI_6_2	DPI_6_3	SI_2	SI_3	Note: It should be noted in advance that, due to the absence of a cat miRNA database, we employed a merged miRNA database approach for sequence matching. The presence of human, mouse, or other animal miRNAs here is merely because their sequences in the database matched, and thus previously named miRNAs were used.
aae-bantam-3p	0	0	0	0	0	0	0	0	0	0	0	0	0	1
aae-miR-124	7	7	0	4	15	2	15	2	2	5	12	1	9	1
aae-miR-275-3p	0	0	0	0	0	0	0	0	1	0	0	0	0	0
aae-miR-276-3p	0	0	0	0	0	0	0	0	0	0	0	0	1	0
aae-miR-283	0	0	0	0	0	0	0	0	1	0	0	0	0	0
aae-miR-317	0	0	0	0	0	0	0	0	1	0	0	0	3	2
aae-miR-92a-3p	87	77	185	360	39	139	34	148	77	277	113	321	96	29
abu-let-7f	158	207	192	642	122	338	64	87	319	278	229	407	260	186
abu-miR-10545-5p	0	0	0	1	0	0	0	0	0	0	0	0	0	0
abu-miR-146	7	10	5	29	15	20	12	6	9	9	7	5	13	1
abu-miR-181b	0	0	0	3	1	1	0	0	0	2	0	0	0	0
abu-miR-19c	0	1	0	1	2	0	1	0	1	0	2	0	4	0
abu-miR-23c	0	0	0	1	3	4	0	0	0	1	0	1	0	3
abu-miR-24c	14	9	8	46	8	8	5	3	10	8	2	20	7	3
abu-miR-27d-3p	214	179	167	579	144	130	111	54	301	197	326	205	408	169
abu-miR-29d	8	7	0	17	22	14	52	1	14	4	9	10	19	4
abu-miR-722	1	0	0	1	0	0	1	1	0	0	0	0	0	0
abu-miR-7552	0	0	0	0	0	0	1	0	0	0	0	0	0	0
aca-let-7d-3p	0	0	0	0	0	0	0	0	0	0	0	0	0	1
aca-let-7e-3p	46	57	13	49	34	27	47	3	87	21	63	35	121	53
aca-let-7f-1-3p	44	57	13	49	33	26	47	3	84	21	63	35	120	53
aca-miR-103-5p	0	3	1	1	2	3	0	0	3	2	3	2	5	0
aca-miR-107-5p	0	0	0	0	0	0	1	0	0	1	0	0	0	0
aca-miR-10c-5p	8	15	16	12	4	14	15	4	7	11	6	42	6	5
aca-miR-125a-3p	0	1	0	0	0	0	0	0	0	2	0	0	1	0
aca-miR-129a-3p	0	2	1	6	1	6	13	1	1	10	6	8	2	2
aca-miR-129b-5p	0	3	1	8	6	7	0	0	1	9	23	8	4	2
aca-miR-1306	34	33	94	77	24	34	39	26	20	44	27	72	17	6
aca-miR-130a-1-5p	0	0	0	0	0	0	0	0	2	0	0	0	0	0
aca-miR-130b-3p	1	0	0	0	0	0	0	0	0	0	0	0	0	0
aca-miR-132-3p	2	28	13	39	8	45	8	21	22	42	10	75	21	20
aca-miR-132-5p	16	9	0	0	13	14	8	0	0	14	12	0	0	0
aca-miR-142-3p	4314	4097	157	1685	12696	767	10947	119	5954	247	944	856	15526	5544
aca-miR-144-5p	8	5	1	29	1	2	6	18	6	0	13	6	9	6
aca-miR-147	553	692	208	1157	1482	420	602	79	881	341	633	865	734	389
aca-miR-148b-5p	2	2	0	1	1	0	2	0	3	0	2	2	1	0
aca-miR-182-3p	1	0	1	2	0	1	0	0	1	0	0	1	1	1
aca-miR-193-3p	14	11	1	4	12	1	23	0	9	4	2	10	12	4
aca-miR-193-5p	44	24	81	199	82	52	26	22	26	40	36	104	35	12
aca-miR-194-1-3p	5	5	0	1	3	0	0	1	3	4	1	0	4	4
aca-miR-196c-5p	0	0	0	0	0	1	0	0	0	0	0	0	0	0
aca-miR-199a-5p	3618	4472	3402	6204	1678	3244	2056	664	3502	3479	2777	6509	4011	946
aca-miR-199b-5p	12	29	9	17	11	10	17	4	17	16	10	42	20	8
aca-miR-19a-3p	228	187	15	23	131	11	328	1	255	9	127	47	247	98
aca-miR-19b	1044	1280	67	311	1470	84	2342	24	1352	60	942	595	787	853
aca-miR-1a-2-5p	0	0	0	1	0	0	0	0	0	0	0	6	1	0
aca-miR-200b-5p	188	159	450	833	187	199	259	108	240	289	190	601	74	78
aca-miR-20b-5p	77	86	29	144	30	20	43	13	164	16	28	81	98	42
aca-miR-210-3p	8	19	10	10	17	4	7	3	7	9	8	5	16	16
aca-miR-212-5p	5	6	6	12	11	7	6	5	9	7	7	6	4	2
aca-miR-215-3p	101	49	111	88	16	143	23	24	82	124	81	262	58	15
aca-miR-219-2-3p	0	0	0	0	0	0	0	0	0	1	0	0	0	0
aca-miR-24-1-5p	1	0	1	1	0	1	0	0	0	1	0	0	0	0
aca-miR-26-5p	55825	134977	73115	130353	74842	89833	65903	46687	87560	113782	60888	191054	135406	68820
aca-miR-301a-5p	0	0	1	0	0	0	0	0	0	0	0	0	0	0
aca-miR-31-3p	0	1	0	0	0	0	0	0	0	0	0	0	0	0
aca-miR-338-3p	16	13	4	25	3	17	15	3	6	17	14	43	5	3
aca-miR-34b-5p	451	814	316	612	447	919	626	307	473	554	370	1642	520	566
aca-miR-383-5p	0	0	1	1	0	0	0	0	0	0	0	0	0	0
aca-miR-425-5p	6	5	1	9	15	2	17	6	11	21	2	15	27	6
aca-miR-449a	0	5	2	1	0	0	0	0	3	1	0	1	0	0
aca-miR-451-3p	0	2	0	0	0	2	0	0	0	2	1	0	0	0
aca-miR-727-3p	0	0	0	0	0	0	1	0	0	0	0	0	0	0
aca-miR-9-1-3p	14	18	6	24	10	2	12	6	16	8	26	32	15	12
aca-miR-9-5p	1179	1090	328	1035	1246	1098	1092	212	555	725	1290	888	409	324
aca-miR-98-3p	5	4	0	1	5	0	10	0	7	0	9	1	6	2
aca-miR-98-5p	1560	6452	1466	2438	4487	1442	735	525	1736	1898	1501	2155	4136	4812
aca-miR-99b-3p	8	7	9	33	9	16	5	2	9	15	8	29	4	1
aca-miR-99b-5p	580	914	1083	1174	460	1004	350	412	768	1089	1143	1736	654	345
aga-let-7	1	1	3	9	1	4	3	4	3	2	6	6	2	2
aga-miR-184	4	2	357	3	11	4	2	0	534	6	5	1	669	354
aga-miR-263a	0	0	0	0	0	0	0	0	2	0	0	0	0	0
aga-miR-34	0	0	4	0	0	0	0	0	1	0	0	0	3	4
aga-miR-92a	87	77	185	360	39	139	34	148	77	277	113	321	96	29
aga-miR-92b	27	35	91	93	49	70	12	36	49	116	75	98	42	19
ame-miR-11-3p	0	0	1	0	0	0	0	0	0	0	0	0	0	0
ame-miR-125-5p	3	0	9	15	1	5	1	6	9	13	1	13	7	5
ame-miR-13b-3p	0	0	0	0	0	0	0	0	0	0	0	0	0	2
ame-miR-263a-5p	0	0	0	0	0	0	0	0	2	0	0	0	0	0
ame-miR-279c-3p	0	0	0	0	0	0	0	0	1	0	0	0	0	0
ame-miR-281-3p	0	0	2	0	0	0	0	0	1	0	0	0	5	3
ame-miR-283-5p	0	0	0	0	0	0	0	0	1	0	0	0	0	1
ame-miR-306-5p	0	0	0	0	0	0	0	0	0	0	0	0	0	1
ame-miR-317-3p	0	0	0	0	0	0	0	0	1	0	0	0	3	2
ame-miR-3718a-3p	0	0	0	0	0	0	0	0	1	0	0	0	0	1
ame-miR-3718b-5p	0	0	0	0	0	0	0	0	1	0	0	0	0	1
ame-miR-375-3p	0	1	3	1	3	0	0	0	5	2	1	0	6	9
ame-miR-3786-5p	0	0	0	0	0	0	0	0	1	0	0	0	1	0
ame-miR-750-3p	0	0	0	0	0	0	0	0	1	0	0	0	1	0
ame-miR-92a-3p	87	77	184	360	39	139	34	146	77	276	113	320	95	28
ame-miR-92c-3p	0	0	2	5	0	0	0	1	3	1	1	1	0	0
ame-miR-989-3p	0	0	1	0	0	0	0	0	0	0	0	0	0	0
ami-let-7a-4-3p	0	0	0	0	1	0	0	0	0	0	0	0	0	0
ami-miR-125b-2-3p	16	22	23	35	31	29	7	9	13	34	21	52	17	13
ami-miR-1306-5p	16	15	52	40	17	25	21	12	18	28	8	83	11	8
ami-miR-15a-3p	2	0	0	0	0	0	1	0	4	0	0	3	1	2
ami-miR-192-5p	512	448	267	625	1210	328	517	133	786	571	278	731	577	453
ami-miR-193a-5p	0	0	1	1	3	0	0	1	0	0	0	0	1	1
ami-miR-203-3p	496	334	361	1463	405	353	379	138	1525	517	1024	638	631	148
ami-miR-212-5p	5	6	6	12	11	7	6	5	9	7	7	6	4	2
ami-miR-215-3p	7246	5760	8125	8888	3108	12583	3322	4421	7555	12265	9318	23243	6738	2936
ami-miR-24-2-5p	1	0	1	5	0	2	0	0	0	2	0	5	0	0
ami-miR-29a-2-5p	0	0	1	0	0	0	1	0	0	0	0	0	0	0
ami-miR-29b-5p	7	1	9	16	1	8	0	0	5	14	7	10	6	1
ami-miR-30c-3p	0	1	0	2	0	1	0	0	1	1	0	7	0	0
ami-miR-30d-3p	46	16	10	21	50	13	34	3	41	14	15	32	37	19
ami-miR-338-5p	1	0	1	1	1	3	0	0	2	0	0	2	2	0
ami-miR-383-5p	0	0	1	1	0	0	0	0	0	0	0	0	0	0
ami-miR-456-3p	0	4	0	1	0	2	0	0	0	2	3	0	0	0
ami-miR-551-3p	2	5	0	3	0	0	1	4	0	0	0	0	0	0
ami-miR-599-5p	6	13	24	50	34	10	5	0	2	52	6	28	24	17
ami-miR-7a-3p	1	0	0	3	5	0	0	0	2	0	0	0	0	0
ami-miR-98-5p	8	28	9	9	16	3	7	0	2	6	1	9	16	25
api-miR-184b	0	0	1	0	0	0	0	0	2	0	0	0	4	2
api-miR-263b	0	0	6	0	0	0	0	0	2	0	0	0	5	2
api-miR-29	0	0	0	0	0	1	0	0	0	0	0	0	0	0
asu-miR-46-3p	0	0	0	0	0	0	0	0	1	0	0	0	2	3
asu-miR-7-5p	216	130	134	203	40	73	86	10	305	87	272	273	105	46
bbe-miR-29b-3p	58	63	16	89	132	60	195	9	97	45	74	82	145	91
bbe-miR-92c-3p	12	2	18	46	3	19	2	34	11	36	14	32	14	3
bfl-let-7b	11526	14010	25711	64388	8094	34129	4675	15245	14670	42643	20698	44226	17476	11323
bfl-miR-125b	447	283	917	1108	245	544	364	203	238	483	352	773	239	83
bfl-miR-133	60	220	123	227	186	93	144	77	54	221	139	356	154	187
bfl-miR-19-3p	0	0	0	0	0	0	3	0	0	0	0	0	0	0
bfl-miR-200a	2	1	8	20	12	7	2	4	8	12	8	15	2	10
bfl-miR-200b	1	1	7	5	5	3	0	0	3	5	2	6	5	5
bfl-miR-200c	1	3	0	6	9	2	2	1	9	2	4	8	5	9
bfl-miR-29b-3p	58	63	16	89	132	60	195	9	97	44	74	82	145	91
bfl-miR-375	379	329	522	617	1176	548	129	90	303	872	809	656	386	366
bfl-miR-92c	12	5	20	46	3	19	2	34	13	44	14	34	14	3
bma-miR-92	0	3	1	5	0	2	1	3	2	3	3	11	2	0
bma-miR-9-5p	18	32	1	24	36	26	28	9	9	26	33	17	10	7
bmo-miR-13a-3p	0	0	0	0	0	0	0	0	0	0	0	0	1	0
bmo-miR-13b-3p	0	0	0	0	0	0	0	0	0	0	0	0	0	2
bmo-miR-1b-5p	100	68	24	47	28	17	85	15	134	9	86	54	44	49
bmo-miR-210	0	0	1	0	0	0	0	0	1	0	0	0	0	0
bmo-miR-263a-5p	0	0	0	0	0	0	0	0	2	0	0	0	0	0
bmo-miR-2779	396	236	450	1624	448	800	95	152	534	903	231	545	283	127
bmo-miR-281-3p	0	0	2	0	0	0	0	0	1	0	0	0	5	3
bmo-miR-317-3p	0	0	0	0	0	0	0	0	1	0	0	0	3	2
bmo-miR-71-3p	0	0	2	0	0	0	0	0	0	0	0	0	2	0
bta-let-7e	2665	2478	4705	8731	356	6115	782	2635	3036	6152	3160	12063	1564	463
bta-miR-10172-3p	0	0	0	1	0	0	0	1	0	0	0	0	0	0
bta-miR-10185-5p	0	0	2	7	5	0	1	3	0	2	0	6	2	1
bta-miR-107	302	806	369	889	440	574	121	194	418	579	317	579	672	335
bta-miR-11971	0	1	0	0	0	0	0	0	0	0	0	0	0	0
bta-miR-1247-5p	0	0	0	0	2	0	0	0	0	0	0	1	0	0
bta-miR-125a	477	364	1077	1496	222	659	475	240	275	963	442	1129	556	98
bta-miR-126-3p	46158	25541	30148	89903	13926	18144	19155	4253	40893	18368	29238	66417	29931	7726
bta-miR-1271	0	1	1	5	1	2	0	0	0	2	0	2	1	1
bta-miR-1291	1	0	0	5	3	1	0	0	0	3	5	2	5	5
bta-miR-1301	0	1	0	0	0	0	0	0	0	0	0	0	0	0
bta-miR-133c	2	1	1	4	0	1	1	0	2	2	7	2	8	0
bta-miR-134	0	3	0	1	0	0	0	1	0	0	0	1	0	0
bta-miR-1343-3p	57	48	122	137	62	83	90	32	36	92	56	165	43	13
bta-miR-1343-5p	3	2	4	7	0	3	0	0	2	1	0	2	0	0
bta-miR-1388-5p	1640	862	452	1183	2446	386	1839	304	5802	418	196	896	1702	908
bta-miR-142-3p	2407	2314	92	852	7604	465	6563	68	3094	128	497	467	8294	3023
bta-miR-1468	0	0	0	0	0	0	0	1	0	0	0	0	0	0
bta-miR-148c	2720	2721	966	4127	1457	459	1248	219	2270	350	1271	1732	1660	636
bta-miR-148d	362	486	111	292	122	244	1237	32	417	123	390	302	1027	153
bta-miR-1584-3p	0	0	0	1	0	0	0	0	0	0	0	0	0	0
bta-miR-1814c	24	26	43	69	14	26	7	10	18	26	31	50	20	11
bta-miR-193a	11	4	1	4	2	0	10	0	8	4	0	7	3	1
bta-miR-194b	48134	58120	15424	63745	113847	19447	58073	13133	47808	34514	48793	64209	82086	64359
bta-miR-194b-3p	8094	15574	4279	13044	26955	3731	5666	3550	13322	7564	8423	12549	20803	33422
bta-miR-199a-5p	3618	4472	3402	6204	1678	3244	2056	664	3502	3479	2777	6509	4011	946
bta-miR-200b	2875	2606	8546	29415	4046	6768	566	2246	6930	10672	8046	16811	3742	4532
bta-miR-20b	19	16	0	13	22	17	37	1	7	29	33	5	2	4
bta-miR-211	0	2	1	1	1	2	3	0	4	0	2	4	0	0
bta-miR-21-3p	61	50	12	42	47	20	59	13	49	11	35	20	52	9
bta-miR-219-3p	0	2	0	5	0	2	1	9	1	0	1	4	1	2
bta-miR-221	631	683	1219	2307	437	1481	496	410	800	1412	753	2189	617	291
bta-miR-22-3p	713	1847	423	2927	5416	1335	1505	496	1172	1313	1083	1624	2845	2743
bta-miR-2284x	0	0	0	0	0	0	0	0	0	1	0	0	0	0
bta-miR-2285bn	0	0	0	0	0	0	0	0	0	0	0	1	0	0
bta-miR-2285ce	0	0	0	0	0	0	0	0	0	0	0	1	0	0
bta-miR-2285f	0	0	0	0	0	0	0	0	0	0	0	1	0	0
bta-miR-2310	1	6	2	15	0	1	0	2	3	3	5	9	4	5
bta-miR-2387	211	115	437	529	71	337	57	111	147	292	130	553	64	13
bta-miR-2404	0	0	0	5	0	1	1	0	0	0	0	1	1	0
bta-miR-2424	1	1	1	8	1	3	0	1	0	0	0	0	10	4
bta-miR-2478	104	53	261	1546	254	245	36	28	183	190	102	412	132	39
bta-miR-26c	55739	134866	72907	129960	74711	89529	65856	46615	87442	113554	60770	190729	135242	68698
bta-miR-27a-3p	3385	2632	2018	10512	2658	1789	1582	605	4600	2294	3096	3610	5787	2012
bta-miR-2887	45	27	44	43	25	15	34	10	37	12	30	55	53	3
bta-miR-2889	35	5	63	62	13	23	12	6	41	32	47	84	15	4
bta-miR-2898	570	172	753	2613	192	700	288	90	529	806	345	1445	140	38
bta-miR-2904	73	42	329	207	71	100	16	19	45	109	77	202	225	7
bta-miR-296-3p	0	0	0	2	0	0	0	1	0	0	0	1	0	0
bta-miR-299-2	4	1	10	3	1	2	2	1	0	1	0	14	0	0
bta-miR-29d-3p	1	0	0	1	0	0	1	0	0	0	0	0	0	0
bta-miR-29d-5p	376	250	279	569	340	321	1008	70	335	207	136	707	117	70
bta-miR-29e	1	0	1	1	1	0	2	0	0	0	0	0	0	1
bta-miR-30b-3p	16	11	17	38	14	22	6	2	12	24	2	27	12	3
bta-miR-30f	3	16	8	11	3	7	6	4	13	12	19	24	6	5
bta-miR-3141	0	0	0	1	0	0	0	0	0	1	0	1	0	0
bta-miR-32	0	0	0	0	0	0	0	1	0	0	0	0	1	0
bta-miR-331-5p	125	69	156	294	31	142	44	48	136	116	49	298	97	49
bta-miR-339a	520	716	541	1829	912	626	327	325	532	1200	637	1411	1103	501
bta-miR-342	10	16	1	27	19	6	14	7	11	11	7	22	30	5
bta-miR-345-3p	3	12	1	12	20	4	2	2	7	9	8	2	15	23
bta-miR-345-5p	44	82	7	42	324	28	88	20	40	20	19	50	95	109
bta-miR-34c	0	0	1	2	5	2	0	0	2	2	0	0	2	4
bta-miR-3578	8	0	17	5	1	0	0	1	1	3	4	10	1	2
bta-miR-3596	3621	6226	7615	18278	7025	8373	2995	5282	4584	10514	4830	13443	7071	6230
bta-miR-3600	713	1847	423	2927	5416	1335	1505	496	1172	1313	1083	1624	2845	2743
bta-miR-3601	19	32	17	9	15	3	24	1	9	4	7	27	8	3
bta-miR-3604	4155	5798	4963	14422	2700	5733	1826	1184	4389	6966	6238	10777	6211	2040
bta-miR-362-3p	31	36	1	2	51	0	66	0	21	0	8	3	21	6
bta-miR-363	27	35	13	89	26	19	26	29	39	15	20	45	29	21
bta-miR-369-5p	3	0	3	2	0	0	0	0	0	0	0	1	0	0
bta-miR-374c	3	1	3	3	3	0	2	0	0	2	1	3	3	2
bta-miR-376d	0	0	0	1	0	0	0	0	0	0	0	0	0	0
bta-miR-378b	5	7	7	39	16	5	3	4	5	3	4	20	7	5
bta-miR-378c	3471	3174	1572	8879	10034	1516	3431	1051	3340	3106	2269	4399	4018	2319
bta-miR-380-3p	0	0	0	0	0	0	0	1	0	0	0	5	0	0
bta-miR-409b	70	15	147	98	10	38	33	24	18	58	39	91	13	6
bta-miR-412	0	0	0	1	0	0	0	0	0	0	0	1	0	0
bta-miR-424-5p	140	244	42	56	49	17	51	12	114	34	99	104	225	102
bta-miR-425-5p	9418	9368	5285	6554	3607	6974	32590	1851	9925	3311	3818	12597	3917	1452
bta-miR-455-5p	1527	2485	1235	2704	1336	1538	1618	404	2885	1399	1211	2830	2166	632
bta-miR-487a	4	7	2	1	3	2	1	1	3	3	2	6	2	1
bta-miR-503-3p	0	0	0	4	2	0	1	0	1	0	0	1	4	0
bta-miR-504	4	2	5	28	17	11	10	4	3	23	13	13	2	1
bta-miR-542-5p	19	32	17	9	15	3	24	1	9	4	7	27	8	3
bta-miR-544b	0	1	0	0	1	0	0	0	1	0	0	1	0	0
bta-miR-584	0	0	0	0	0	0	0	0	0	0	0	1	0	0
bta-miR-6516	4	0	0	3	0	0	0	0	0	1	1	1	0	0
bta-miR-6529a	279	158	414	598	172	666	244	82	226	326	114	411	76	69
bta-miR-6529b	274	157	413	598	172	665	243	82	226	324	114	406	76	68
bta-miR-655	0	0	0	1	1	0	0	0	0	0	0	1	0	0
bta-miR-660	3	4	0	4	3	3	2	1	0	0	3	12	2	2
bta-miR-664b	18	14	23	35	7	24	10	3	24	19	24	38	17	4
bta-miR-669	1	0	0	0	0	0	0	2	2	0	0	0	0	0
bta-miR-677	0	0	0	0	1	0	0	0	0	1	0	0	0	1
bta-miR-93	1395	1169	2355	3993	1034	1549	765	662	1754	1829	1288	3029	1711	1240
bta-miR-9-3p	14	16	6	22	10	2	8	6	13	8	20	22	13	11
bta-miR-9851	1	3	2	1	1	0	1	0	0	4	0	0	1	0
bta-miR-99a-3p	0	1	1	0	0	0	0	1	1	0	0	0	1	1
bta-miR-99a-5p	1640	2004	6540	8257	4039	6291	763	1053	1516	5473	2597	6826	2717	2465
ccr-miR-124a	1	0	0	0	0	0	1	0	0	0	0	0	0	0
ccr-miR-124b	0	0	0	0	0	0	0	0	0	1	0	0	0	0
ccr-miR-132b	35	81	79	184	37	78	29	58	100	82	68	272	80	66
ccr-miR-142-5p	0	0	0	0	1	0	2	0	0	0	0	0	1	0
ccr-miR-15a	6	8	0	0	8	9	10	0	0	14	8	0	0	0
ccr-miR-16c	6	7	0	4	6	12	10	0	0	5	11	0	0	0
ccr-miR-187	17	9	21	75	23	18	26	3	15	29	23	14	14	1
ccr-miR-200a	13482	19070	11609	31989	36498	13952	11858	3333	19420	15958	15025	29095	19045	18771
ccr-miR-210	8	19	10	10	17	4	7	3	7	9	8	5	16	16
ccr-miR-221	631	683	1219	2307	437	1481	496	410	800	1412	753	2189	617	291
ccr-miR-27d	2081	1748	1485	5890	1670	1796	734	524	2637	2655	2828	2555	3714	954
ccr-miR-454a	5	7	0	0	5	7	4	0	0	5	3	0	0	0
ccr-miR-454b	18	34	19	57	8	34	20	21	38	29	41	70	31	12
ccr-miR-722	1	0	0	1	0	0	1	1	0	0	0	0	0	0
cel-let-7-5p	11772	14389	26376	66118	8383	34980	4806	15665	15124	43739	21354	45318	18074	12021
cel-miR-1-3p	2011	1766	229	1559	656	414	1444	309	2658	277	2277	1576	766	544
cel-miR-72-5p	0	0	0	2	0	1	0	0	0	0	1	0	1	1
cel-miR-81-3p	0	0	7	0	0	0	0	0	9	0	0	0	11	5
cel-miR-82-3p	0	0	3	0	0	0	0	0	3	0	0	0	5	1
cfa-let-7d	7	27	53	42	18	13	0	24	14	39	12	53	20	14
cfa-miR-101	15594	15542	978	5040	8784	1515	16508	376	13770	1792	13765	7337	6994	2361
cfa-miR-106a	10	7	3	24	8	2	16	0	15	2	5	16	8	9
cfa-miR-107	209	725	277	652	376	356	82	143	298	424	212	376	578	270
cfa-miR-125a	477	364	1077	1496	222	659	475	240	275	963	442	1129	556	98
cfa-miR-1271	322	227	412	1550	275	393	83	194	408	615	435	901	595	174
cfa-miR-1296	28	41	41	65	29	21	26	21	24	46	31	66	46	21
cfa-miR-1306	16	15	52	40	17	25	21	12	18	28	8	83	11	8
cfa-miR-137	0	0	0	0	0	1	0	0	0	1	0	1	1	2
cfa-miR-139	0	3	7	4	0	1	1	1	0	2	7	7	1	1
cfa-miR-140	4736	4405	3971	15456	3175	5044	2498	2029	5253	6091	7481	13203	3601	1208
cfa-miR-142	1866	2045	276	3039	5668	470	2346	254	2611	500	2087	736	9249	3161
cfa-miR-15b	212	230	443	938	134	355	38	210	377	442	338	800	406	325
cfa-miR-181a	3005	3357	4798	8704	2368	5601	1432	2247	1910	6613	2126	8809	2750	1076
cfa-miR-181b	476	558	593	1374	345	759	321	301	399	866	370	1195	487	204
cfa-miR-1839	501	384	233	634	323	446	237	78	490	260	246	577	245	244
cfa-miR-1843	0	0	0	0	0	0	0	0	0	1	0	0	0	0
cfa-miR-19b	586	748	34	127	1102	52	1583	17	866	34	376	278	462	628
cfa-miR-23a	486	672	656	3623	887	2118	564	429	850	1623	1118	2669	1000	302
cfa-miR-23b	270	356	419	1624	451	1129	334	240	507	869	443	1405	394	102
cfa-miR-300	0	1	0	0	0	0	0	0	0	0	0	0	0	0
cfa-miR-302b	0	0	0	0	0	0	1	0	0	0	0	0	0	0
cfa-miR-339	520	716	541	1829	912	626	327	325	532	1200	637	1411	1103	500
cfa-miR-374a	1017	1566	255	826	656	375	397	65	1254	328	859	1025	1774	1157
cfa-miR-380	12	12	13	15	3	17	4	2	1	11	4	17	2	4
cfa-miR-450a	1207	1351	1197	1504	349	663	553	285	904	742	611	1929	1356	218
cfa-miR-450b	2910	3733	832	1015	548	635	1622	262	3126	604	1636	2515	2133	783
cfa-miR-486	30	45	124	2765	52	162	48	1215	78	49	104	1327	92	39
cfa-miR-491	0	0	0	0	1	0	0	0	1	0	0	0	3	0
cfa-miR-500	32	41	21	116	196	132	111	77	37	68	51	72	57	49
cfa-miR-503	81	68	100	171	23	44	15	27	109	50	103	196	86	21
cfa-miR-514	0	2	0	1	3	0	0	0	0	1	0	0	0	1
cfa-miR-582	0	0	0	2	0	0	0	0	0	0	1	0	3	1
cfa-miR-632	3	3	5	20	10	4	5	1	4	7	4	17	7	1
cfa-miR-6516	4	0	0	3	1	0	0	0	0	1	1	1	0	0
cfa-miR-8800	0	0	0	0	0	0	2	0	1	0	0	0	1	0
cfa-miR-8858	0	0	0	0	0	0	0	0	0	1	1	0	0	0
cfa-miR-8885	0	0	0	0	0	0	1	0	0	0	0	0	0	0
cfa-miR-8903	2	7	10	12	0	2	9	4	0	6	3	7	5	0
cgr-let-7i	15	25	7	51	32	23	22	11	15	21	30	101	24	30
cgr-miR-122	1239	1671	1963	3822	2420	1960	2059	2229	2426	2230	1926	2497	3025	1956
cgr-miR-125a-3p	10	9	19	44	2	14	3	7	12	8	4	37	7	1
cgr-miR-1260	565	192	1392	2959	390	807	542	214	535	1232	345	1828	188	61
cgr-miR-1285	9	13	25	38	66	5	14	80	7	23	24	14	37	45
cgr-miR-1343	57	48	122	137	62	83	90	32	36	92	56	165	43	13
cgr-miR-138	3	9	1	13	11	5	2	2	0	0	4	5	13	1
cgr-miR-142-3p	4314	4097	157	1685	12696	767	10947	119	5954	247	944	856	15526	5544
cgr-miR-147	553	692	208	1157	1482	420	602	79	881	341	633	865	734	387
cgr-miR-149-5p	220	313	413	375	143	190	254	88	135	254	100	419	132	25
cgr-miR-15b-3p	29	27	40	47	13	57	27	15	85	54	56	84	34	30
cgr-miR-181b-3p	6	5	1	2	4	3	9	0	4	4	4	2	3	2
cgr-miR-183	2432	1330	4662	5077	1422	3058	1295	1026	2936	2803	2376	5613	1351	2224
cgr-miR-1839-3p	7	20	3	9	9	4	22	1	10	4	8	12	7	13
cgr-miR-188	11	3	3	15	15	2	4	3	9	0	2	7	13	0
cgr-miR-191-3p	21	12	18	48	20	20	11	6	24	20	8	12	13	16
cgr-miR-1973	2	2	1	3	9	0	0	0	2	0	2	3	41	0
cgr-miR-199a-5p	0	0	1	0	0	0	1	1	1	0	0	0	1	0
cgr-miR-205	0	0	0	3	0	0	0	8	0	0	0	1	0	0
cgr-miR-214-3p	148	364	386	492	103	348	155	159	220	461	140	704	293	92
cgr-miR-222-5p	0	0	0	1	0	0	0	0	0	4	2	3	0	0
cgr-miR-23b-5p	3	3	20	20	10	19	4	7	7	25	12	24	8	2
cgr-miR-24-5p	23	10	19	69	25	27	17	4	38	24	12	38	37	1
cgr-miR-296	0	1	2	0	2	1	0	0	1	3	0	0	0	0
cgr-miR-322-5p	35	69	5	7	19	9	13	0	16	11	14	24	36	26
cgr-miR-325-3p	1	0	0	1	0	0	0	0	0	0	0	0	0	0
cgr-miR-325-5p	0	0	0	0	0	0	0	0	0	0	0	1	0	0
cgr-miR-331-5p	126	69	160	294	33	146	45	48	138	117	49	299	98	49
cgr-miR-345	44	82	7	42	324	28	88	20	40	20	19	50	95	109
cgr-miR-412-3p	0	0	1	1	0	0	2	0	0	0	0	0	0	0
cgr-miR-425-3p	92	78	79	141	86	65	91	17	82	63	48	145	56	31
cgr-miR-486-3p	0	0	0	3	0	0	0	0	0	0	0	2	0	0
cgr-miR-499-3p	0	1	0	0	4	0	0	0	0	0	0	0	1	0
cgr-miR-500	0	0	1	1	4	3	0	0	0	0	0	0	0	0
cgr-miR-532-3p	0	0	0	0	0	1	0	0	0	0	0	0	0	0
cgr-miR-632	0	0	0	3	1	0	0	0	1	1	0	2	1	0
cgr-miR-674	0	0	0	0	0	0	0	1	0	0	0	0	0	0
cgr-miR-708	34	23	3	51	35	7	15	3	37	3	60	36	19	13
cgr-miR-744-3p	6	4	6	16	5	4	8	1	2	1	1	8	4	3
cgr-miR-744-5p	418	179	935	1302	271	463	103	102	279	352	170	572	151	91
chi-let-7d-3p	7	27	53	42	18	13	0	24	14	39	12	53	20	14
chi-miR-103-5p	0	3	1	1	3	3	0	0	3	2	3	2	5	0
chi-miR-106a-3p	2	3	0	1	0	0	2	0	7	0	0	1	1	1
chi-miR-106b-3p	945	698	1673	2553	442	1367	263	679	1242	2165	1394	2736	839	265
chi-miR-1224	20	7	14	45	25	5	19	6	8	9	11	22	9	7
chi-miR-1248-5p	3	0	3	3	0	2	3	1	0	3	1	1	10	0
chi-miR-125b-5p	442	273	917	1084	244	505	363	193	238	475	335	742	230	82
chi-miR-1271-3p	2	3	1	7	8	0	5	0	1	0	0	1	8	0
chi-miR-1271-5p	0	1	1	5	1	2	0	0	0	2	0	2	1	1
chi-miR-127-3p	650	358	1741	1020	212	442	301	358	222	628	487	1173	175	52
chi-miR-127-5p	15	21	11	20	9	6	22	12	10	4	7	21	7	10
chi-miR-1307-5p	95	71	61	101	159	74	96	18	63	84	41	134	124	33
chi-miR-136-3p	80	45	18	26	16	3	40	3	19	8	31	17	28	10
chi-miR-137	1	0	0	2	5	1	0	0	6	1	1	1	1	4
chi-miR-1388-3p	32	27	24	83	107	33	52	11	67	59	18	56	90	27
chi-miR-144-5p	8	5	1	30	1	4	6	18	6	0	13	6	9	6
chi-miR-147-3p	553	692	208	1157	1481	420	602	77	881	340	631	865	732	386
chi-miR-147-5p	0	0	0	0	0	0	0	0	0	0	2	0	0	2
chi-miR-154b-3p	0	0	0	0	0	0	0	0	0	0	0	1	0	0
chi-miR-16a-3p	33	14	0	12	20	7	16	0	35	2	13	6	13	5
chi-miR-1814	24	26	43	69	14	26	7	10	18	26	31	50	20	11
chi-miR-181c-5p	2	0	3	5	2	5	2	1	2	4	5	5	6	4
chi-miR-182	8951	4169	8210	11305	4172	5226	9687	2119	15421	4467	11024	16917	3697	4670
chi-miR-1839	2	1	0	2	0	0	1	0	1	0	0	1	0	0
chi-miR-186-3p	4	0	0	0	3	0	11	0	2	0	0	0	1	0
chi-miR-18b-5p	8	11	0	2	2	0	10	1	19	3	6	2	8	1
chi-miR-195-3p	20	8	49	113	7	40	4	14	34	50	45	77	10	6
chi-miR-197-5p	3	1	1	2	2	1	1	0	0	0	0	2	0	0
chi-miR-204-3p	0	3	0	0	1	2	0	1	0	2	0	1	0	0
chi-miR-20a-3p	4	14	0	6	4	5	6	0	12	5	9	16	9	2
chi-miR-221-5p	9	15	11	44	5	21	1	5	13	14	10	29	9	8
chi-miR-22-3p	713	1847	423	2927	5416	1335	1505	496	1172	1313	1083	1624	2845	2743
chi-miR-2404	0	0	0	5	0	1	1	0	0	0	0	1	1	0
chi-miR-24-5p	112	110	63	152	98	93	223	15	97	52	72	153	72	19
chi-miR-28-3p	1	4	2	5	0	0	1	1	1	0	2	0	0	0
chi-miR-29a-5p	13	15	8	15	12	11	35	1	33	6	5	11	11	3
chi-miR-30e-3p	761	702	496	1788	633	746	510	161	2151	623	845	1650	812	388
chi-miR-30f-3p	0	0	0	4	0	0	0	0	0	0	0	0	1	0
chi-miR-330-3p	67	18	88	172	30	51	18	17	42	63	43	107	53	11
chi-miR-330-5p	40	29	49	173	55	26	25	17	47	38	23	87	49	10
chi-miR-331-3p	274	179	120	219	198	120	240	18	90	90	76	221	79	15
chi-miR-335-5p	20	19	2	19	9	0	52	7	26	1	33	22	28	6
chi-miR-33b-3p	14	9	9	26	20	41	9	6	24	40	13	43	20	5
chi-miR-33b-5p	0	1	0	1	0	0	2	0	1	0	1	1	0	0
chi-miR-342-3p	10	16	1	27	19	6	14	7	11	11	7	22	30	5
chi-miR-342-5p	0	1	0	0	0	0	0	0	0	0	0	0	0	0
chi-miR-361-3p	1274	783	1226	3393	712	2311	816	512	1487	2618	2257	2979	699	293
chi-miR-376a	0	3	0	2	0	0	0	0	1	0	1	0	1	1
chi-miR-376b-3p	2	7	0	0	1	0	6	0	0	0	3	0	0	0
chi-miR-411a-5p	152	37	86	90	12	14	28	21	26	11	47	69	35	12
chi-miR-449a-5p	3	6	1	5	9	5	2	0	7	2	0	8	6	6
chi-miR-450-3p	1	5	0	1	1	0	3	0	1	0	0	2	2	1
chi-miR-450-5p	1211	1357	1200	1512	351	676	554	286	909	745	610	1937	1365	219
chi-miR-451-5p	6800	7344	3475	64819	3050	23070	10755	19668	13535	5703	19181	28171	9181	4463
chi-miR-454-5p	0	1	8	2	0	2	0	0	0	3	1	2	0	1
chi-miR-483	0	0	0	0	0	0	0	0	0	0	0	0	0	2
chi-miR-497-5p	199	273	181	463	193	212	137	56	137	156	114	332	255	114
chi-miR-504	4	2	5	28	17	11	10	4	3	23	13	13	2	1
chi-miR-532-3p	74	42	63	138	56	95	67	18	51	44	37	153	55	14
chi-miR-542-3p	3154	2950	191	399	898	74	1899	89	1665	70	1483	723	1033	373
chi-miR-708-3p	0	0	0	2	0	0	0	4	0	0	0	3	0	0
chi-miR-7-3p	66	43	57	107	25	45	72	8	178	36	105	183	54	22
chi-miR-873-5p	25	31	3	46	9	12	2	2	47	17	15	15	11	8
chi-miR-876-3p	4	2	4	2	0	2	4	0	2	0	2	6	3	0
chi-miR-876-5p	0	0	0	0	0	0	0	0	0	0	0	0	2	0
chi-miR-93-3p	0	0	0	0	0	0	1	0	0	0	0	0	0	0
chi-miR-96	2065	1455	904	1424	1841	910	4836	173	2797	685	2811	2292	1678	1856
chi-miR-99b-3p	0	0	0	2	0	0	0	0	0	0	0	2	0	0
cin-let-7b-5p	0	0	1	0	0	0	0	0	0	0	0	1	0	0
cin-let-7c	0	1	1	2	0	0	0	0	0	3	1	1	0	0
cin-let-7d-5p	0	0	1	2	1	1	0	0	0	0	0	0	0	1
cin-let-7e	0	0	1	2	1	1	0	0	0	0	0	0	0	1
cin-miR-101	2	2	0	1	0	1	0	0	0	0	5	1	3	0
cin-miR-126-3p	20	9	14	29	9	21	6	4	16	29	23	46	10	6
cin-miR-1-3p	238	245	17	175	91	73	231	39	312	42	313	181	124	95
cin-miR-199-3p	59	105	81	174	84	135	22	43	69	235	72	169	197	100
cin-miR-200-3p	21	26	53	141	27	43	2	14	28	60	45	66	29	47
cin-miR-281-3p	0	0	0	0	0	0	0	0	1	0	0	0	2	3
cin-miR-3575-5p	21	26	53	141	27	43	2	14	28	60	45	66	29	47
cin-miR-375-3p	6	5	14	8	29	12	4	1	7	13	15	16	3	4
cin-miR-92a-3p	1	0	3	9	1	1	1	7	2	5	2	7	2	1
cin-miR-92b-3p	76	65	155	262	29	86	28	111	65	194	93	247	69	20
cin-miR-92c-3p	0	0	0	4	0	0	0	0	0	0	0	0	0	0
cja-miR-1327	1	0	4	3	0	3	0	0	0	2	0	5	0	0
cja-miR-2114	0	0	0	0	1	0	1	0	0	0	2	0	0	1
cja-miR-28	3	1	2	7	0	4	4	3	5	0	0	5	0	3
cja-miR-299	85	41	50	16	21	7	45	3	15	8	22	28	27	5
cja-miR-3065	1	2	7	17	3	9	4	2	4	7	2	12	4	3
cja-miR-335-3p	29	15	64	36	1	23	10	14	49	15	52	93	44	3
cja-miR-345	0	0	1	1	1	0	0	3	1	1	0	1	0	1
cja-miR-371b-3p	1	0	8	6	2	12	0	0	2	1	6	4	0	1
cja-miR-379	0	0	1	40	0	0	0	32	2	0	0	41	2	2
cja-miR-450a	1	0	0	0	0	0	3	0	0	0	0	0	2	1
cja-miR-450c	0	0	0	0	0	0	0	0	1	0	2	0	2	1
cja-miR-499b	306	234	189	714	303	386	352	77	635	303	233	378	499	280
cja-miR-542-5p	0	0	0	1	0	0	0	0	0	0	0	0	0	0
cja-miR-654	0	0	1	0	0	0	0	0	0	0	0	0	2	0
cja-miR-670	1	3	0	0	4	1	1	0	0	1	3	1	9	0
cja-miR-95	595	407	973	4494	575	1968	217	506	1106	1440	1141	1746	1294	1161
cja-miR-9922	0	0	0	0	2	0	0	0	0	0	0	0	0	0
cja-miR-9933	11	2	4	8	12	3	15	4	1	7	12	5	26	3
cja-miR-9983	0	2	0	1	0	0	3	0	0	0	1	0	0	1
cja-miR-9984	0	0	0	1	0	0	0	0	0	0	0	0	0	0
cli-miR-142-3p	4314	4097	157	1685	12696	767	10947	119	5954	247	944	856	15526	5544
cli-miR-146b-5p	37	64	35	119	69	134	80	23	229	42	17	45	68	62
cli-miR-148b-3p	11	15	20	31	1	26	3	23	7	64	12	36	25	15
cli-miR-223-5p	14	43	17	21	1	15	0	0	27	15	27	20	19	9
cli-miR-23b-3p	2163	2447	4156	6443	2070	3945	1327	1337	2298	4040	1954	7364	2535	1263
cli-miR-302b-3p	0	0	23	0	0	0	4	0	0	0	0	0	0	0
cli-miR-3618-5p	0	1	0	0	0	0	0	0	0	0	0	0	0	0
cli-miR-363-5p	0	6	2	3	1	4	3	0	6	5	0	4	2	0
cli-miR-551a-3p	0	0	1	0	0	0	0	0	0	0	0	0	0	0
cpi-let-7a-4-3p	0	0	0	0	1	0	0	0	0	0	0	0	0	0
cpi-miR-106b-5p	29	37	1	12	21	5	53	2	21	5	13	28	31	22
cpi-miR-10a-3p	109	146	217	382	47	196	59	67	119	162	103	433	134	51
cpi-miR-10c-5p	8	15	16	12	4	14	15	4	7	11	6	42	6	5
cpi-miR-125a-3p	0	1	0	0	0	0	0	0	0	2	0	0	1	0
cpi-miR-129-3p	0	2	1	6	1	6	13	1	1	10	6	8	2	2
cpi-miR-130a-3p	0	0	0	1	0	0	0	0	0	0	0	0	0	0
cpi-miR-135-5p	1	0	0	2	1	0	0	0	1	0	2	2	2	0
cpi-miR-1388-3p	10	13	1	9	23	18	25	5	9	9	20	7	11	2
cpi-miR-1388-5p	1	2	0	0	0	0	8	0	6	2	1	2	6	2
cpi-miR-144-5p	24	31	0	0	49	35	33	0	0	38	34	0	0	0
cpi-miR-146a-5p	33	13	34	158	85	24	34	17	40	27	4	35	55	35
cpi-miR-15a-5p	132	222	22	165	110	46	220	37	167	40	105	182	193	91
cpi-miR-15c-3p	3	10	0	6	6	1	16	1	10	8	7	6	4	9
cpi-miR-15c-5p	13	26	17	167	29	39	7	56	37	69	42	79	55	58
cpi-miR-17-3p	11	23	18	42	21	16	17	2	21	24	18	26	27	1
cpi-miR-17-5p	1914	1807	1844	4400	1094	957	1125	326	2133	1004	1475	2838	1597	964
cpi-miR-194-2-3p	38	8	41	61	19	107	19	27	30	65	55	62	8	4
cpi-miR-194-3p	637	704	252	178	580	213	270	167	369	446	899	332	1298	400
cpi-miR-199-5p	3618	4472	3402	6204	1678	3244	2056	664	3502	3479	2777	6509	4011	946
cpi-miR-214-5p	31	28	48	66	13	40	33	6	24	54	8	69	43	7
cpi-miR-215-3p	21	14	26	24	3	37	10	14	28	41	40	88	15	6
cpi-miR-2184-5p	0	1	0	0	0	0	0	0	0	0	0	0	0	0
cpi-miR-26-3p	0	0	0	0	1	0	0	0	0	0	0	0	0	0
cpi-miR-30a-5p	10953	18865	15446	26779	23247	36285	12531	4662	12967	11936	9169	38616	14774	15898
cpi-miR-363-3p	769	449	450	1765	357	491	615	318	1328	352	229	982	777	197
cpi-miR-451-3p	0	0	0	1	0	0	0	0	0	0	0	0	0	0
cpi-miR-451-5p	105	151	65	1584	107	347	152	554	158	132	378	629	237	214
cpi-miR-459-5p	4	6	0	0	3	0	2	0	2	0	3	4	3	5
cpi-miR-551-3p	2	5	0	3	0	0	1	3	0	0	0	0	0	0
cpi-miR-727-3p	0	0	0	0	0	0	1	0	0	0	0	0	0	0
cpi-miR-98-5p	1	0	0	0	0	0	0	2	0	0	0	1	1	3
cpi-miR-99b-3p	8	7	9	33	9	16	5	2	9	15	8	29	4	1
cpi-miR-99b-5p	580	914	1083	1174	460	1004	350	412	768	1089	1143	1736	654	345
cpo-miR-10a-5p	269	308	378	399	93	468	253	84	255	284	240	1133	114	36
cpo-miR-1388-3p	1	0	0	0	2	0	1	0	2	0	0	2	0	1
cpo-miR-152-5p	0	0	0	0	2	0	0	0	0	0	0	0	1	0
cpo-miR-15b-5p	0	0	1	0	0	0	0	0	0	0	3	1	0	0
cpo-miR-181b-3p	0	1	0	0	0	1	0	0	0	0	0	0	0	0
cpo-miR-1842-3p	15	8	9	22	7	15	3	4	9	19	11	12	9	6
cpo-miR-215-3p	1	0	0	1	0	1	0	2	1	0	0	1	0	0
cpo-miR-24-2-5p	0	1	0	0	0	0	0	0	0	0	0	0	1	2
cpo-miR-28-3p	0	0	2	1	1	0	0	0	0	0	0	1	0	0
cpo-miR-32-5p	0	0	0	0	1	0	0	0	0	0	0	0	0	0
cpo-miR-328-3p	1	5	3	1	0	2	0	0	1	5	1	3	1	0
cpo-miR-345-5p	0	0	0	0	0	0	1	0	0	0	0	0	0	0
cpo-miR-350-5p	12	20	15	59	22	22	17	8	11	11	9	25	21	4
cpo-miR-374-3p	0	0	0	0	0	0	0	0	0	0	0	1	0	0
cpo-miR-409-5p	0	0	1	0	0	0	0	0	0	0	0	0	0	0
cpo-miR-431-3p	0	0	0	2	0	0	0	0	0	2	1	0	0	0
cpo-miR-450b-5p	29	19	8	8	7	2	16	3	21	3	6	7	19	2
cpo-miR-493-3p	0	1	0	0	0	0	0	0	0	0	0	0	0	0
cpo-miR-493-5p	0	3	0	0	0	0	0	0	0	0	0	0	0	0
cpo-miR-502a-5p	0	4	1	1	9	0	27	0	6	1	4	5	9	9
cpo-miR-542-5p	0	0	0	6	2	0	0	0	0	0	0	1	0	0
cpo-miR-760-3p	0	1	0	6	0	0	1	0	0	0	1	0	0	0
cpo-miR-802-3p	3	10	4	5	12	1	5	0	3	5	9	7	21	3
cpo-miR-802-5p	1	4	0	1	0	0	0	0	3	0	0	0	3	0
cqu-bantam-3p	0	0	0	0	0	0	0	0	0	0	0	0	0	1
cqu-miR-283	0	0	0	0	0	0	0	0	1	0	0	0	0	0
cqu-miR-92	87	77	185	360	39	139	34	148	77	277	113	321	96	29
crm-miR-1-3p	2011	1766	229	1559	656	414	1444	309	2658	277	2277	1576	766	544
csa-miR-281	0	0	0	0	0	0	0	0	0	0	0	0	0	3
csa-miR-92a	1	0	3	9	1	1	1	7	2	5	2	7	2	1
cte-miR-216b	0	0	0	0	0	0	0	0	1	0	0	0	0	0
cte-miR-263	0	1	3	6	0	2	0	2	0	1	5	4	1	0
cte-miR-31	0	0	0	2	0	1	0	0	0	0	1	0	1	1
cte-miR-317	0	0	0	0	0	0	0	0	1	0	0	0	3	2
cte-miR-375	0	1	0	5	1	0	0	0	0	3	4	3	0	0
cte-miR-7	49	35	29	59	17	15	27	0	70	20	66	74	25	14
cte-miR-750	0	0	0	0	0	0	0	0	1	0	0	0	1	0
dma-miR-10a	14626	17752	17746	24143	5768	19624	13407	4335	14245	14131	13773	50134	7327	2856
dma-miR-296	0	1	0	0	2	1	0	0	1	3	0	0	0	0
dma-miR-708	72	37	13	65	34	38	73	6	65	30	64	112	11	13
dme-bantam-3p	0	0	0	0	0	0	0	0	0	0	0	0	0	1
dme-let-7-5p	2285	2711	5265	16591	1945	7791	1181	3844	3173	9080	4557	9892	4254	2385
dme-miR-100-5p	5	7	7	7	1	4	0	1	5	2	6	12	2	2
dme-miR-10-5p	42692	51743	62865	83799	14209	93012	44965	20757	48131	60490	53007	225472	25589	8488
dme-miR-124-3p	7	7	0	4	15	2	15	2	2	5	12	1	9	1
dme-miR-133-3p	60	220	123	227	186	93	144	77	54	221	139	357	154	187
dme-miR-1-3p	100	68	24	47	28	17	85	15	134	9	86	54	44	49
dme-miR-14-3p	0	0	2	0	0	0	0	0	5	0	0	0	5	1
dme-miR-184-3p	4	2	357	3	11	4	2	0	534	6	5	1	669	354
dme-miR-210-3p	0	0	1	0	0	0	0	0	1	0	0	0	0	0
dme-miR-263a-5p	0	0	0	0	0	0	0	0	2	0	0	0	0	0
dme-miR-275-3p	0	0	0	0	0	0	0	0	1	0	0	0	0	0
dme-miR-276a-3p	0	0	0	0	0	0	0	0	0	0	0	0	1	0
dme-miR-279-3p	0	0	0	0	0	0	0	0	0	0	0	0	2	0
dme-miR-283-5p	0	0	0	0	0	0	0	0	1	0	0	0	0	1
dme-miR-315-5p	0	0	0	0	0	0	0	0	0	0	0	0	1	0
dme-miR-317-3p	0	0	0	0	0	0	0	0	1	0	0	0	3	2
dme-miR-34-5p	0	0	4	0	0	0	0	0	1	0	0	0	3	4
dme-miR-4968-3p	0	0	0	0	0	0	0	0	0	0	2	0	0	0
dme-miR-7-5p	71884	43715	46259	71269	16654	26852	28652	3544	101385	25619	88151	83605	35961	15426
dme-miR-8-5p	0	0	0	0	0	0	0	3	1	0	0	0	0	0
dme-miR-92a-3p	2	1	5	8	0	3	0	5	3	6	4	6	2	1
dme-miR-9a-5p	1179	1090	328	1035	1246	1098	1092	212	555	725	1290	888	409	324
dmo-miR-317	0	0	0	0	0	0	0	0	1	0	0	0	3	2
dno-miR-106a-5p	0	1	0	0	0	0	0	0	0	0	0	1	0	0
dno-miR-1271-5p	11	10	24	46	13	32	7	12	10	40	23	41	52	14
dno-miR-138-3p	0	0	0	0	4	0	0	0	0	0	0	0	0	0
dno-miR-1388-3p	5	0	1	1	6	0	1	1	2	4	1	4	3	0
dno-miR-147-5p	105	100	81	491	121	343	20	28	285	174	404	297	279	144
dno-miR-153a-3p	0	2	0	0	0	0	1	0	0	0	0	0	0	0
dno-miR-16b-3p	1	0	0	2	3	2	0	1	0	0	1	0	2	3
dno-miR-181a-2-3p	0	0	1	0	0	0	0	0	0	0	0	0	0	0
dno-miR-18b-3p	0	0	0	0	0	0	0	0	1	0	0	1	0	0
dno-miR-192-5p	118086	183919	65280	126765	229382	131384	106525	32726	253346	140947	135834	166954	214099	105847
dno-miR-194-3p	172	51	160	261	70	232	42	58	216	157	184	217	55	18
dno-miR-197-3p	0	0	2	1	0	0	0	0	0	1	1	2	0	0
dno-miR-200b-3p	41	17	110	269	12	84	8	19	86	69	52	200	23	16
dno-miR-24b-3p	1771	1491	1936	8418	1919	1476	840	420	2009	1559	1358	3139	2301	800
dno-miR-296-3p	34	20	55	36	10	35	17	6	11	41	7	40	8	1
dno-miR-326-5p	0	0	0	0	0	1	1	0	0	0	0	0	0	0
dno-miR-342-5p	8	1	3	17	20	6	8	11	13	5	4	12	10	4
dno-miR-345-5p	0	0	0	0	0	0	0	0	0	0	0	0	2	2
dno-miR-376d-3p	0	0	0	0	0	0	0	0	0	0	0	0	0	1
dno-miR-450c-5p	8	4	8	3	1	1	2	0	0	0	0	2	2	0
dno-miR-500a-3p	25	28	13	92	179	97	107	52	26	37	30	61	53	39
dno-miR-500b-3p	51	40	42	170	262	187	166	85	56	72	56	110	74	71
dno-miR-502-3p	0	0	0	0	2	2	1	0	0	0	0	0	0	0
dno-miR-590-3p	1	1	0	0	0	0	0	0	0	0	0	0	4	0
dno-miR-654-3p	4	3	4	5	1	0	2	1	4	1	0	3	4	1
dno-miR-802-3p	3	10	4	5	11	1	5	0	3	5	9	7	19	3
dno-miR-95-3p	3	1	4	10	2	11	0	1	4	4	3	7	1	1
dno-miR-98-3p	0	0	0	0	0	0	0	0	0	0	1	0	0	0
dps-miR-10	42692	51743	62865	83799	14209	93012	44965	20757	48131	60490	53007	225472	25589	8488
dps-miR-14	0	0	2	0	0	0	0	0	5	0	0	0	5	1
dps-miR-210a	0	0	1	0	0	0	0	0	1	0	0	0	0	0
dps-miR-263a	0	0	0	0	0	0	0	0	2	0	0	0	0	0
dps-miR-283	0	0	0	0	0	0	0	0	1	0	0	0	0	1
dps-miR-317	0	0	0	0	0	0	0	0	1	0	0	0	3	2
dps-miR-34	0	0	4	0	0	0	0	0	1	0	0	0	3	4
dpu-miR-281	0	0	0	0	0	0	0	0	0	1	0	0	0	0
dpu-miR-92	0	0	2	5	0	0	0	1	3	1	1	1	0	0
dqu-miR-100-5p	5168	6927	10216	11696	3010	6697	2583	2669	7497	6328	8405	13943	4580	2201
dqu-miR-11-3p	0	0	1	0	0	0	0	0	0	0	0	0	0	0
dqu-miR-184-3p	4	2	357	3	11	4	2	0	534	6	5	1	669	354
dqu-miR-1b-5p	100	68	24	47	28	17	85	15	134	9	86	54	44	49
dqu-miR-305-3p	0	0	1	0	0	0	0	0	0	0	0	0	0	0
dqu-miR-306-5p	0	0	0	0	0	0	0	0	0	0	0	0	0	1
dqu-miR-3786-5p	0	0	0	0	0	0	0	0	1	0	0	0	1	0
dre-let-7d-5p	17	17	1	34	22	27	18	17	0	13	27	19	0	1
dre-let-7g	266	417	331	895	352	705	223	221	379	663	433	667	543	229
dre-let-7h	18	51	4	41	44	27	20	28	7	22	37	29	10	12
dre-let-7j	71	73	32	130	115	113	76	81	25	129	117	88	36	24
dre-miR-100-2-3p	9	13	0	0	21	21	8	0	0	13	14	1	0	0
dre-miR-101b	31	40	2	25	21	11	43	10	36	9	46	31	15	1
dre-miR-107a-5p	1	1	0	0	0	0	1	0	0	0	1	0	0	0
dre-miR-107b	12	10	15	51	9	29	5	29	18	26	17	36	27	11
dre-miR-10a-3p	0	0	0	0	0	0	0	0	0	1	0	0	0	0
dre-miR-10b-3p	0	0	1	0	0	0	0	0	0	0	1	0	0	0
dre-miR-10c-3p	8	6	3	11	5	16	5	1	9	9	5	17	8	4
dre-miR-10c-5p	251	308	271	339	154	423	269	102	198	275	267	817	96	34
dre-miR-10d-5p	4	8	8	11	0	6	7	1	9	3	9	11	10	2
dre-miR-124-4-5p	0	1	0	0	0	0	0	0	0	0	0	0	0	0
dre-miR-124-6-5p	0	0	0	0	0	0	0	0	0	1	0	0	0	0
dre-miR-125a	0	0	0	0	1	0	0	0	0	0	1	0	0	0
dre-miR-125b-1-3p	0	0	0	0	0	0	0	0	0	0	1	0	0	0
dre-miR-125c-5p	5	9	4	4	14	14	11	2	1	7	11	6	1	0
dre-miR-126a-3p	37874	20145	23784	69548	11223	17834	15829	4058	33132	17774	25437	57069	24658	5630
dre-miR-126b-3p	126	77	77	190	48	55	69	12	85	79	92	175	63	20
dre-miR-130b	1	0	0	0	0	0	0	0	0	0	0	3	0	0
dre-miR-133a-2-5p	2	1	1	4	0	1	1	0	2	2	7	2	9	0
dre-miR-135c	0	0	0	1	1	2	3	0	0	2	1	0	0	0
dre-miR-137-3p	1	0	0	2	5	1	0	0	6	1	1	1	1	4
dre-miR-138-3p	0	0	0	0	0	0	0	0	0	1	0	0	0	0
dre-miR-1388-5p	1614	852	451	1168	2419	401	1813	302	5698	430	202	876	1702	909
dre-miR-139-3p	0	0	0	0	0	0	0	0	0	1	0	0	0	0
dre-miR-139-5p	6	17	2	21	26	17	11	14	0	9	22	19	0	0
dre-miR-141-3p	1862	3433	1546	5010	6800	1080	1167	691	5501	2384	3372	4839	2807	4423
dre-miR-142b-5p	0	0	0	0	1	0	2	0	0	0	0	0	1	0
dre-miR-144-5p	24	31	0	0	49	35	33	0	0	38	34	0	0	0
dre-miR-145-5p	8537	9104	12513	18207	3258	14003	6251	4191	7641	9880	6386	31054	7131	1691
dre-miR-146a	7	10	5	29	15	20	12	6	9	9	8	5	13	1
dre-miR-146b	7	14	0	7	30	17	14	2	1	22	21	0	2	1
dre-miR-148	1268	982	529	762	484	844	760	199	1255	571	716	1198	646	208
dre-miR-150	7	14	1	1	18	13	16	0	0	11	20	4	1	1
dre-miR-152	248	288	83	242	153	139	155	22	182	134	163	156	160	29
dre-miR-153c-3p	1	0	0	0	1	0	0	0	0	2	1	0	0	0
dre-miR-15a-5p	6	8	0	0	8	9	10	0	0	14	8	0	0	0
dre-miR-15b-5p	15	25	16	166	29	37	7	58	35	71	38	77	55	56
dre-miR-16b	181	195	105	461	115	181	112	81	228	143	280	321	244	107
dre-miR-16c-5p	6	7	0	4	6	12	10	0	0	5	11	0	0	0
dre-miR-17a-5p	1921	1807	1856	4423	1096	967	1136	326	2142	1012	1483	2851	1602	964
dre-miR-181a-2-3p	3	5	0	8	5	1	4	4	1	3	4	6	0	0
dre-miR-181c-5p	10	10	5	22	5	18	10	3	3	12	6	6	10	0
dre-miR-182-5p	9007	4186	8355	11464	4190	5374	9767	2163	15491	4536	11107	17108	3735	4697
dre-miR-18b-5p	1	0	0	0	0	0	0	0	1	0	0	0	0	0
dre-miR-18c	5	1	0	0	4	8	7	0	0	2	5	0	0	0
dre-miR-192	113037	104404	61250	141097	287047	72604	101156	31942	169614	120345	64980	154976	139103	117212
dre-miR-193b-3p	0	0	0	1	0	0	0	0	0	0	0	1	0	0
dre-miR-194a	69476	74928	25023	98090	131858	34524	69187	19214	70074	49502	73383	100743	105957	74716
dre-miR-199-3-3p	23	43	20	42	34	45	24	3	9	39	39	44	11	1
dre-miR-19a-5p	0	1	0	2	0	0	1	0	1	0	0	0	0	0
dre-miR-19c-3p	120	178	11	21	235	23	446	7	194	10	110	58	116	122
dre-miR-19d-3p	3	6	0	1	8	1	5	2	6	1	3	3	4	1
dre-miR-200c-3p	740	727	2261	5955	1619	1319	226	483	1930	2535	1940	4286	1184	1756
dre-miR-202-5p	0	1	0	0	1	2	1	0	0	0	2	0	0	0
dre-miR-203a-5p	2	0	0	1	0	0	0	0	1	0	3	0	0	0
dre-miR-203b-3p	1	0	4	7	0	2	0	0	4	1	0	0	1	0
dre-miR-20a-3p	0	0	0	0	1	0	0	0	0	0	0	0	0	0
dre-miR-20b-5p	19	16	0	13	22	17	37	1	7	29	33	5	2	4
dre-miR-21	167	191	12	200	275	171	222	41	143	125	253	105	184	81
dre-miR-210-3p	8	19	10	10	17	4	7	3	7	9	8	5	16	16
dre-miR-216b	15	19	0	7	29	25	15	5	0	23	20	3	0	0
dre-miR-217	26	45	6	40	52	40	33	16	9	68	45	13	15	25
dre-miR-2184	0	1	0	0	0	0	0	0	0	0	0	0	0	0
dre-miR-2188-5p	6	6	0	2	10	7	9	1	0	14	7	0	0	0
dre-miR-218b	150	218	132	127	35	74	101	36	98	69	36	107	167	52
dre-miR-222a-5p	0	0	0	0	1	0	0	0	0	0	0	0	0	0
dre-miR-22a-3p	375	448	0	1244	676	518	633	716	8	561	558	798	12	14
dre-miR-22a-5p	2	6	0	7	9	6	5	8	0	3	6	6	0	0
dre-miR-22b-3p	5	11	3	10	24	18	6	5	4	6	7	7	14	20
dre-miR-24b-3p	1714	1424	1857	8308	1838	1438	780	402	1946	1520	1316	3019	2232	749
dre-miR-26b	7402	18693	4128	9410	6347	4949	12493	3728	13173	6478	6039	15250	11523	7351
dre-miR-27c-3p	46	31	37	87	20	41	16	6	35	38	40	62	37	19
dre-miR-27d	2081	1748	1485	5890	1670	1796	734	524	2637	2655	2828	2555	3714	954
dre-miR-27e	316	294	218	826	225	380	172	119	418	434	429	398	665	179
dre-miR-29b	820	1371	86	410	2087	335	6387	81	1467	116	484	739	1336	703
dre-miR-301a	2	3	0	1	4	0	1	0	2	0	0	1	3	0
dre-miR-301b-3p	0	0	0	0	1	0	0	0	1	0	0	0	0	0
dre-miR-301c-3p	0	0	0	0	1	0	0	0	1	0	1	0	0	0
dre-miR-301c-5p	0	0	0	0	1	0	0	0	0	0	1	0	0	0
dre-miR-30a-3p	0	0	0	1	0	0	0	1	0	0	0	0	0	0
dre-miR-30a-5p	1	0	2	9	0	5	1	0	0	0	1	1	0	4
dre-miR-30c-5p	2080	2288	2715	5924	1663	3260	1045	704	2981	3039	3525	5622	3307	1440
dre-miR-375	400	344	561	660	1259	596	153	95	325	932	857	716	408	392
dre-miR-429b	5	5	1	2	1	1	0	1	2	1	1	4	2	1
dre-miR-430a-3p	0	0	0	0	1	0	0	0	0	0	0	0	0	0
dre-miR-454a	5	7	0	0	5	7	4	0	0	5	3	0	0	0
dre-miR-454b	18	34	19	57	8	34	20	21	38	29	41	70	31	12
dre-miR-455-3p	126	187	292	681	59	302	134	158	292	324	157	644	157	32
dre-miR-455-5p	4	16	2	14	4	6	5	2	9	2	9	19	5	2
dre-miR-456	0	4	0	1	0	2	0	0	0	2	3	0	0	0
dre-miR-460-5p	0	0	0	0	0	0	0	1	0	0	0	0	0	0
dre-miR-722	1	0	0	1	0	0	1	1	0	0	0	0	0	0
dre-miR-727-3p	0	0	0	0	0	0	1	0	0	0	0	0	0	0
dre-miR-731	2	3	0	0	1	1	1	0	0	1	1	1	0	0
dre-miR-7b	67	43	31	64	33	41	24	14	62	27	60	67	27	13
dre-miR-92b-3p	6	10	16	25	12	14	2	1	4	16	12	23	9	1
dre-miR-9-3p	14	18	6	24	10	2	12	6	15	8	26	32	15	12
dre-miR-9-7-3p	0	0	1	0	0	0	0	0	0	0	0	0	0	0
dvi-miR-100-5p	5	7	7	7	1	4	0	1	5	2	6	12	2	2
dvi-miR-125-5p	444	272	895	1074	243	505	362	195	231	473	332	740	230	83
eca-miR-1244	0	0	0	0	0	0	0	0	0	0	0	1	0	0
eca-miR-1248	0	0	0	0	0	0	3	0	1	0	1	0	0	0
eca-miR-1261	0	0	0	0	0	0	0	0	0	0	0	0	1	0
eca-miR-1301	14	21	32	56	3	33	15	9	17	42	23	69	12	3
eca-miR-1307	210	56	467	1243	167	294	71	59	220	128	197	257	109	52
eca-miR-1468	0	0	0	0	0	0	0	1	0	0	0	0	0	0
eca-miR-1543	9	3	8	1	6	3	9	5	1	10	13	6	7	19
eca-miR-191b	21	11	14	43	19	18	8	6	20	18	7	12	13	15
eca-miR-296	43	25	102	41	13	39	19	7	13	51	8	46	9	1
eca-miR-302d	0	0	7	0	0	0	0	0	0	0	0	0	0	0
eca-miR-361-3p	3	3	2	13	1	6	0	1	7	10	4	12	3	3
eca-miR-376b	2	7	0	0	1	0	6	0	0	0	3	0	0	0
eca-miR-384	0	0	0	0	0	0	0	1	0	0	0	0	0	0
eca-miR-425	0	0	0	0	1	0	0	0	0	0	0	0	0	0
eca-miR-450b-3p	0	1	0	0	0	0	0	0	0	0	0	0	0	0
eca-miR-450c	1034	1081	1057	1296	306	553	462	247	767	641	506	1642	1135	181
eca-miR-483	0	0	0	0	0	0	0	0	0	0	0	0	0	2
eca-miR-507a	0	0	4	0	0	0	1	0	0	0	0	0	0	0
eca-miR-514	0	2	0	1	3	0	0	0	0	1	0	0	0	1
eca-miR-590-5p	17	21	0	4	13	0	28	0	16	0	8	8	7	7
eca-miR-615-3p	4	11	30	60	12	30	7	7	5	54	8	26	8	4
eca-miR-675	0	0	2	1	0	0	0	0	0	0	0	0	0	0
eca-miR-703	0	0	1	0	1	0	2	0	0	1	0	0	1	0
eca-miR-876-3p	4	2	4	2	0	2	4	0	2	0	2	6	3	0
eca-miR-8915	0	0	0	0	0	0	0	0	0	0	0	0	1	0
eca-miR-8983	0	0	0	0	0	0	0	0	0	0	0	0	1	0
eca-miR-8986a	0	0	0	1	0	0	0	0	0	0	0	0	0	0
eca-miR-9027	0	0	0	0	0	0	0	0	0	0	0	1	0	0
eca-miR-9051	0	0	0	0	0	0	0	0	0	0	0	0	0	1
eca-miR-9182	0	0	0	2	0	0	0	0	0	0	0	0	0	0
eel-miR-11050-3p	0	1	0	0	0	0	0	0	0	0	0	0	0	0
efu-let-7c	492	652	1134	2877	667	1290	259	647	469	1804	792	1651	848	612
efu-let-7f	70105	72669	58045	201067	37355	92733	23033	27844	109735	76014	74163	131626	67728	56740
efu-miR-101	36914	36126	1991	9665	17181	2724	36158	682	31502	3300	43573	16149	14775	5660
efu-miR-106	945	699	1673	2553	443	1368	263	679	1242	2165	1394	2736	840	265
efu-miR-124	9	10	1	7	18	2	19	5	2	10	14	1	10	1
efu-miR-1271	1	4	4	1	0	2	0	0	0	3	1	3	1	0
efu-miR-130	106	353	105	122	121	55	232	22	96	53	61	181	160	75
efu-miR-1307	105	80	67	118	168	78	105	19	72	86	43	140	129	36
efu-miR-1388	0	0	0	1	0	0	1	0	1	0	0	0	2	0
efu-miR-143	187442	190968	80571	322946	87612	107475	137876	28328	221650	95465	169355	300821	121764	41654
efu-miR-151	10	4	48	315	4	7	19	102	45	5	1	177	65	25
efu-miR-152	2720	2721	966	4127	1457	459	1248	219	2270	350	1271	1732	1660	636
efu-miR-153	25	12	2	3	41	0	8	3	28	1	7	1	18	21
efu-miR-17	11	23	18	42	21	16	17	2	21	24	18	26	27	1
efu-miR-1842	62	40	74	162	32	49	28	25	40	90	85	128	85	9
efu-miR-192	391297	351446	156334	397600	618505	177051	243694	64929	606469	266464	270702	413801	393363	261666
efu-miR-211	0	2	1	11	4	12	5	1	3	1	3	5	1	0
efu-miR-218a	998	1307	955	1006	174	365	692	162	898	393	231	780	611	225
efu-miR-218b	979	1274	930	996	174	359	664	162	875	394	224	768	611	225
efu-miR-22	713	1847	423	2927	5416	1335	1505	496	1172	1313	1083	1624	2845	2743
efu-miR-221	9	15	11	44	5	21	1	5	13	14	10	29	9	8
efu-miR-23a	2231	3013	3260	11169	3326	5235	1614	1170	3142	3903	4432	8523	4518	2101
efu-miR-23b	2064	2326	3730	5954	1950	3293	1194	1166	2150	3511	1861	6764	2257	1218
efu-miR-26a	55739	134867	72907	129961	74712	89529	65856	46617	87442	113554	60772	190730	135242	68703
efu-miR-26b	10470	19633	13122	33264	7352	28093	5304	17587	26207	32837	13781	45741	36569	16398
efu-miR-26c	55745	134907	72925	129980	74716	89539	65865	46633	87452	113573	60799	190769	135276	68706
efu-miR-27a	454	235	416	1864	271	1604	180	50	970	403	740	1046	265	60
efu-miR-27b	32855	22658	28107	85740	19909	23981	7270	6393	36961	28950	34096	59548	29577	14489
efu-miR-29c	97	138	9	62	162	60	320	6	102	38	103	73	119	63
efu-miR-320	5867	2302	4341	13399	1188	2708	6279	1903	4793	1972	3752	9750	1092	418
efu-miR-379	0	0	1	40	0	0	0	34	2	0	0	41	2	3
efu-miR-383	0	0	1	1	0	0	0	0	0	0	0	0	0	0
efu-miR-449	3	6	1	5	9	5	2	0	7	2	0	8	6	6
efu-miR-452	0	0	0	2	0	0	0	2	0	0	0	1	0	0
efu-miR-490	32	114	48	181	81	44	91	20	52	152	91	264	109	18
efu-miR-493	0	7	16	12	4	6	0	11	7	6	6	15	7	4
efu-miR-499	326	251	220	803	322	414	368	79	691	322	248	425	537	292
efu-miR-502	80	71	103	267	250	167	127	78	67	108	81	152	132	88
efu-miR-504	111	227	245	896	255	217	174	155	215	316	270	547	275	80
efu-miR-574	0	0	1	0	3	0	2	0	0	1	0	0	0	0
efu-miR-652	55	143	70	202	198	72	68	61	52	101	62	118	135	102
efu-miR-9221	1	1	0	0	0	1	0	0	0	0	0	0	0	0
efu-miR-9222	0	0	0	0	0	0	0	0	1	0	0	1	2	0
efu-miR-9277	0	2	0	0	2	1	0	0	0	0	1	0	1	0
efu-miR-9298	35	21	31	38	64	24	41	14	25	35	14	40	73	10
efu-miR-9341	4	2	1	0	5	0	4	0	0	1	5	2	2	1
efu-miR-99a	1640	2004	6540	8257	4039	6291	763	1053	1516	5473	2597	6826	2717	2465
efu-miR-99b	1303	1718	1737	3546	471	925	419	286	1549	1040	972	2375	1143	365
egr-miR-9-5p	13	8	11	8	16	9	16	5	6	20	15	10	6	4
fru-miR-135b	1	1	0	0	0	3	1	1	0	4	2	1	0	0
fru-miR-138	3	9	1	13	11	5	3	2	0	0	4	7	13	1
fru-miR-152	0	4	0	185	11	6	0	89	6	25	4	100	10	6
fru-miR-15b	0	0	0	0	0	0	0	1	0	4	0	0	0	1
fru-miR-216a	0	0	0	1	0	0	0	0	0	0	0	0	0	0
fru-miR-30c	75	67	58	159	68	61	22	18	62	65	108	126	113	52
gga-let-7a-2-3p	0	0	0	0	0	0	0	1	0	0	0	0	0	0
gga-let-7d	76	55	213	322	33	269	27	85	73	211	117	342	69	26
gga-let-7g-5p	34098	43062	49082	152559	36077	69423	7942	20103	59634	76921	59507	91761	84885	49480
gga-let-7i	48897	55887	58577	183752	32398	112860	21938	22192	93455	72412	53277	134735	55001	29008
gga-let-7j-3p	0	0	0	0	1	0	0	0	0	0	0	0	0	0
gga-let-7k-5p	646	846	22	891	1136	1004	1057	506	36	748	1147	561	17	11
gga-miR-106-5p	99	75	65	172	42	33	79	22	165	16	25	96	82	40
gga-miR-10b-3p	3	5	8	36	2	7	0	2	1	4	9	26	4	4
gga-miR-10b-5p	8866	13024	12807	15563	3905	13526	8103	2578	7990	7108	8590	31884	4144	2988
gga-miR-124b	0	0	0	1	0	0	0	0	0	0	0	0	0	0
gga-miR-124c-3p	1	0	0	0	0	0	1	0	0	0	0	0	0	0
gga-miR-124c-5p	8	9	1	7	17	2	19	4	2	9	12	1	8	1
gga-miR-128-1-5p	0	0	0	0	0	0	0	1	0	0	0	0	0	0
gga-miR-129-3p	0	0	0	1	1	0	1	0	0	1	0	0	0	0
gga-miR-1306-3p	34	33	94	77	24	34	39	26	20	44	27	72	17	6
gga-miR-1306-5p	16	15	52	40	17	25	21	12	18	28	8	83	11	8
gga-miR-130a-3p	0	0	0	1	0	0	1	0	0	0	2	0	0	0
gga-miR-130b-3p	1	0	0	0	0	0	0	0	0	0	0	0	0	0
gga-miR-130b-5p	0	0	0	3	0	1	1	2	0	0	0	1	1	0
gga-miR-132b-3p	16	9	0	0	13	14	8	0	0	14	12	0	0	0
gga-miR-132b-5p	1	17	9	32	7	33	6	9	17	20	3	52	16	17
gga-miR-132c-3p	5	6	6	12	11	7	6	5	9	7	7	6	4	2
gga-miR-133b	4	8	2	6	8	12	5	4	9	8	8	22	9	5
gga-miR-133c-3p	12	60	13	43	58	25	26	16	13	49	26	67	57	49
gga-miR-137-3p	1	0	0	2	5	1	0	0	6	1	1	1	1	4
gga-miR-138-1-3p	0	2	0	0	1	4	0	0	0	3	0	1	0	1
gga-miR-138-5p	2	0	1	3	3	1	0	0	0	0	3	3	3	0
gga-miR-1388b-3p	1	2	0	0	0	0	4	0	6	2	1	2	6	2
gga-miR-1388b-5p	10	12	1	9	22	18	23	5	9	8	20	7	11	2
gga-miR-140-3p	6162	5438	5055	19989	4068	6387	3526	2853	7488	7154	8997	16311	4934	1884
gga-miR-140-5p	229	327	132	404	337	127	213	29	371	84	154	239	651	376
gga-miR-142-3p	4314	4097	157	1685	12696	767	10947	119	5955	247	944	856	15526	5544
gga-miR-142-5p	1868	2045	276	3041	5671	470	2344	256	2614	500	2087	737	9251	3164
gga-miR-146b-5p	39	43	26	106	60	70	66	22	213	30	14	32	56	68
gga-miR-147	553	692	208	1157	1482	420	602	79	881	341	633	865	734	387
gga-miR-153-3p	25	12	2	3	41	0	8	3	28	1	7	1	18	21
gga-miR-155	986	1115	2096	4521	608	4720	1007	1190	2039	2806	635	4541	1832	1221
gga-miR-15a	132	222	22	165	110	46	220	37	167	40	105	182	193	91
gga-miR-15b-3p	3	10	0	6	6	2	16	1	10	8	7	6	4	9
gga-miR-15b-5p	13	26	17	167	29	39	7	56	37	69	42	79	55	58
gga-miR-16-2-3p	0	0	0	0	0	1	0	0	0	0	1	0	1	0
gga-miR-16-5p	242	348	243	806	178	393	212	162	456	288	455	703	672	271
gga-miR-1668-3p	0	0	0	0	0	0	0	0	0	0	0	2	0	0
gga-miR-17-3p	11	23	18	42	21	16	17	2	21	24	18	26	27	1
gga-miR-181b-1-3p	6	5	1	2	4	3	9	0	4	4	4	2	2	2
gga-miR-181b-2-3p	0	1	0	0	1	0	0	0	0	0	0	0	3	0
gga-miR-181b-5p	486	573	603	1410	350	783	324	310	406	883	380	1231	497	212
gga-miR-182-3p	1	0	1	2	0	1	0	0	1	0	0	1	1	1
gga-miR-184b-5p	1	2	83	0	0	0	1	0	125	1	0	0	165	91
gga-miR-187-3p	19	9	21	75	23	21	27	3	16	30	25	16	14	1
gga-miR-18a-5p	248	235	41	108	87	23	223	4	161	28	166	108	130	48
gga-miR-18b-5p	8	11	0	2	2	0	10	1	19	3	6	2	8	1
gga-miR-190b-3p	0	0	0	0	0	0	1	0	0	0	0	0	0	0
gga-miR-193b-3p	36	53	39	99	42	47	122	17	40	78	20	96	18	20
gga-miR-196-5p	4	6	7	40	37	5	4	3	14	2	11	12	3	35
gga-miR-199-3p	4156	5799	4963	14426	2700	5734	1826	1185	4389	6966	6242	10780	6213	2040
gga-miR-19a-5p	0	1	0	0	0	0	1	0	1	0	0	0	0	0
gga-miR-1b-3p	1	1	4	2	0	2	2	0	0	0	2	4	4	0
gga-miR-200b-5p	188	159	450	833	187	199	259	108	240	289	187	601	74	78
gga-miR-203a	496	334	361	1463	405	353	379	138	1525	517	1024	638	631	148
gga-miR-205c-3p	0	0	0	1	0	0	0	4	0	0	0	1	0	0
gga-miR-210b-5p	8	19	10	10	17	4	7	3	7	9	8	5	16	16
gga-miR-214b-5p	44	66	76	167	14	27	18	29	59	71	29	148	42	4
gga-miR-215-3p	0	0	1	0	0	0	0	0	0	0	0	2	0	0
gga-miR-216a	2	3	3	7	6	3	4	1	0	7	2	2	1	2
gga-miR-222a	308	259	820	1704	170	1157	288	208	402	824	360	1334	368	87
gga-miR-222b-5p	0	0	0	0	1	0	0	0	0	0	0	0	0	0
gga-miR-26a-5p	55743	134870	72909	129964	74717	89534	65858	46615	87446	113555	60773	190736	135251	68704
gga-miR-29a-3p	97	138	9	62	162	60	320	6	102	38	103	73	119	63
gga-miR-29a-5p	13	14	8	15	9	10	35	1	32	6	5	11	11	3
gga-miR-29b-2-5p	7	13	7	12	3	10	7	1	5	3	9	22	6	6
gga-miR-29c-3p	97	138	9	62	162	60	320	6	102	38	103	73	119	63
gga-miR-29c-5p	0	0	1	0	0	0	0	0	0	0	0	0	0	0
gga-miR-302d	0	0	3	0	0	0	0	0	0	0	0	0	0	0
gga-miR-3064-5p	0	0	0	4	0	1	4	0	0	3	2	0	1	0
gga-miR-30c-2-3p	19	32	102	88	73	103	38	20	29	48	39	98	38	33
gga-miR-30e-3p	781	722	516	1854	651	790	523	171	2177	673	872	1738	856	398
gga-miR-30e-5p	7445	10679	3076	11809	18343	5927	7605	1372	10205	4612	6114	12167	20583	12234
gga-miR-31-3p	1	1	0	0	0	0	0	0	0	0	0	0	0	0
gga-miR-31-5p	0	1	0	2	1	4	0	0	0	0	1	0	1	5
gga-miR-32-5p	527	333	9	42	412	9	361	8	335	7	115	38	625	329
gga-miR-33-5p	2	3	0	0	19	0	12	0	5	0	1	1	9	1
gga-miR-338-5p	1	3	7	17	3	9	4	2	4	7	2	12	4	3
gga-miR-34b-5p	1	0	2	2	3	1	2	2	1	2	0	1	1	1
gga-miR-3535	0	0	0	0	0	0	0	0	0	0	0	0	1	0
gga-miR-365-1-5p	6	11	12	29	5	2	18	5	14	14	12	22	2	4
gga-miR-365b-5p	34	11	30	62	14	39	18	7	46	24	30	64	8	2
gga-miR-460a-5p	0	0	0	0	0	0	0	1	0	0	0	0	0	0
gga-miR-499-5p	1	0	0	0	1	1	4	0	1	2	0	0	2	2
gga-miR-6651-5p	1	0	2	0	1	0	2	2	0	0	0	1	5	0
gga-miR-7	72161	43739	46323	71326	16523	26806	28575	3541	101543	25584	88673	83829	35912	15330
gga-miR-7469-3p	0	0	0	0	0	0	0	0	0	0	0	1	0	0
gga-miR-7b	8	6	0	5	6	0	4	0	3	4	5	3	10	7
gga-miR-96-5p	2065	1455	904	1424	1841	910	4836	173	2796	685	2811	2293	1678	1856
gga-miR-99a-3p	0	1	1	0	0	0	0	1	1	0	0	0	1	1
ggo-let-7f	70099	72656	58034	201058	37353	92721	23028	27840	109728	75989	74146	131613	67717	56730
ggo-miR-1255a	0	0	0	0	0	0	0	0	0	0	0	1	0	0
ggo-miR-125a	477	364	1077	1496	222	659	475	240	275	963	442	1129	556	98
ggo-miR-1260b	2	4	16	26	0	7	2	0	5	5	1	6	0	2
ggo-miR-127	650	358	1741	1020	212	442	301	358	222	628	487	1173	175	52
ggo-miR-1277	6	1	0	0	5	0	2	0	0	0	2	0	4	3
ggo-miR-1287	0	0	1	1	0	0	0	0	0	0	0	0	0	0
ggo-miR-1291	2	1	1	5	6	2	0	2	0	3	5	3	6	5
ggo-miR-1298	0	0	0	5	0	0	0	1	0	0	0	3	0	0
ggo-miR-1301	0	0	1	1	1	0	1	2	0	0	0	1	1	1
ggo-miR-130b	50	36	30	53	25	23	36	10	33	18	19	61	32	14
ggo-miR-134	2	0	0	6	0	0	1	2	1	1	0	1	1	0
ggo-miR-1343	2	0	1	0	0	0	1	0	0	2	2	1	0	1
ggo-miR-146a	9465	18641	8976	56144	37156	19796	23209	6842	23374	15286	4894	25417	22727	26989
ggo-miR-148a	1051366	749730	469209	530838	230666	498725	532856	59489	1208957	299390	464298	962605	582779	190053
ggo-miR-148b	8914	6704	16781	22910	3846	23015	1063	7902	11975	36713	11852	32581	11057	3087
ggo-miR-191	4453	5644	6588	12612	6337	5866	3504	2688	5903	6839	6162	9258	6872	4063
ggo-miR-296	0	1	2	0	2	1	0	0	1	3	0	0	0	0
ggo-miR-299	4	1	13	3	1	2	2	1	0	1	0	16	0	0
ggo-miR-29a	1640	1819	1160	7050	3903	2729	2243	868	2959	2506	2334	3458	4740	2376
ggo-miR-320b	4	1	3	0	0	0	1	0	3	3	0	1	0	0
ggo-miR-323a	12	4	24	25	3	10	2	2	4	11	15	13	11	0
ggo-miR-328	32	41	133	166	70	75	29	42	30	106	34	186	85	19
ggo-miR-329b	3	0	4	0	2	0	0	0	0	4	0	3	0	0
ggo-miR-340	1456	897	304	1339	661	844	848	140	2293	297	597	762	1446	373
ggo-miR-342	991	1000	775	1838	980	1066	1552	607	1636	970	566	1723	1118	525
ggo-miR-346	0	0	0	0	1	0	0	0	0	1	0	0	0	0
ggo-miR-365a	69	35	75	175	31	124	40	24	68	73	96	230	30	16
ggo-miR-374a	0	0	4	4	0	0	0	1	5	0	0	3	6	2
ggo-miR-376a	3	7	3	3	7	0	6	1	2	3	2	2	2	10
ggo-miR-376b	2	7	0	0	1	0	6	0	0	0	3	0	0	0
ggo-miR-376c	17	21	12	4	8	1	38	0	5	2	7	2	4	14
ggo-miR-377	0	0	2	0	0	0	1	0	0	0	0	0	0	0
ggo-miR-381	2578	1796	1544	878	825	367	4482	327	933	396	726	1103	917	388
ggo-miR-409	8	10	23	14	1	5	0	5	2	5	3	8	3	1
ggo-miR-410	3	4	7	5	2	3	6	2	4	7	4	16	2	3
ggo-miR-423	3695	3345	6473	12523	1902	8572	3505	4018	5589	8125	4234	12886	2275	958
ggo-miR-429	0	0	0	0	0	0	0	0	0	0	1	0	1	0
ggo-miR-431	0	1	0	2	0	0	2	1	0	2	1	0	0	0
ggo-miR-433	4	4	6	5	0	0	0	0	2	0	0	4	2	1
ggo-miR-484	197	183	357	402	92	329	170	164	148	316	168	527	313	50
ggo-miR-485	2	0	3	3	1	0	0	1	2	2	1	1	2	0
ggo-miR-487b	9	13	19	4	8	0	5	5	0	5	6	5	4	3
ggo-miR-495	20	21	27	37	6	8	27	9	7	13	16	45	15	2
ggo-miR-496	0	0	0	0	0	1	0	1	0	0	0	0	0	0
ggo-miR-497	199	273	181	463	193	212	137	56	137	156	114	332	255	114
ggo-miR-499a	326	251	220	802	322	412	368	79	688	322	248	423	537	292
ggo-miR-504	111	226	245	896	255	217	172	153	215	316	270	547	275	80
ggo-miR-532	6112	6087	8012	16060	6087	11961	3911	2717	8458	10538	7184	15910	6598	3539
ggo-miR-548d	0	0	0	0	0	0	0	0	2	0	0	0	1	0
ggo-miR-582	0	0	0	2	0	0	0	0	0	0	1	0	3	1
ggo-miR-584	0	0	0	20	0	0	0	12	0	0	0	4	0	0
ggo-miR-589	0	0	0	0	0	0	0	0	0	0	0	0	2	0
ggo-miR-592	6	2	0	2	2	1	0	2	2	0	0	1	0	0
ggo-miR-656	8	7	3	3	1	0	2	2	3	3	5	0	2	1
ggo-miR-7	71931	43761	46296	71303	16702	26865	28690	3554	101421	25652	88206	83639	36005	15449
ggo-miR-873	25	31	3	46	9	12	2	2	47	17	15	15	11	8
ggo-miR-877	87	23	156	227	7	78	12	22	44	48	17	144	14	1
ggo-miR-885	0	0	2	7	68	8	3	7	2	1	2	0	34	24
ggo-miR-889	99	54	40	29	11	28	44	7	58	26	15	58	48	9
ggo-miR-92b	1	0	0	0	0	0	0	0	0	0	0	0	0	0
ggo-miR-93	1395	1169	2355	3993	1034	1548	765	662	1754	1829	1288	3029	1711	1240
gmo-let-7c-3p	0	0	0	0	0	0	0	0	0	2	0	0	0	0
gmo-miR-100b-5p	7	13	13	11	8	5	3	2	9	8	9	15	4	0
gmo-miR-10545-5p	0	0	0	1	0	0	0	0	0	0	0	0	0	0
gmo-miR-10a-3p	0	0	1	0	0	0	0	0	0	0	0	0	0	0
gmo-miR-11202-5p	2	0	0	0	0	0	0	1	0	0	0	0	0	0
gmo-miR-125b-3p	0	0	2	0	0	0	0	0	0	1	0	4	0	0
gmo-miR-148-5p	2	0	0	0	1	1	0	0	0	0	2	0	0	0
gmo-miR-152-5p	0	0	0	0	0	1	0	0	0	0	1	0	0	0
gmo-miR-187-5p	0	0	0	0	0	0	0	0	0	0	2	0	0	0
gmo-miR-190a-5p	0	0	0	3	0	0	0	0	0	0	0	0	0	0
gmo-miR-20b-5p	0	0	0	0	0	0	0	0	0	0	5	0	0	0
gmo-miR-221-5p	315	247	481	1017	61	1262	132	101	889	483	345	1319	193	97
gmo-miR-222-2-5p	0	0	0	2	0	0	0	1	0	0	0	0	0	0
gmo-miR-29a-5p	0	3	0	0	0	0	0	0	0	0	0	0	0	0
gmo-miR-30d-5p	1	3	2	2	1	1	1	0	3	5	4	10	7	4
gmo-miR-363-3p	1	0	0	3	0	0	0	0	9	1	0	1	6	1
gmo-miR-722-5p	0	0	0	0	0	0	0	0	0	1	0	0	0	0
gmo-miR-727b-3p	0	0	0	0	0	0	1	0	0	0	0	0	0	0
gmo-miR-7b-5p	30	12	34	17	3	13	7	2	42	4	21	43	13	4
gmo-miR-8159-5p	0	0	0	1	0	0	0	0	0	0	0	0	0	0
gsa-miR-10b-5p	4	1	1	6	0	2	1	0	4	5	3	4	1	1
gsa-miR-124b-3p	0	0	1	0	0	0	0	1	0	0	0	0	0	0
gsa-miR-96a-3p	0	0	0	0	0	0	0	0	0	0	0	0	2	0
hco-miR-5941	0	0	0	0	0	0	0	1	0	1	0	0	1	1
hhi-miR-147b	1	2	1	2	2	0	1	0	2	0	4	3	1	0
hme-miR-9b	0	0	1	0	0	0	0	0	0	0	0	0	0	0
hpo-miR-10067-3p	0	0	0	0	0	0	0	0	0	0	0	1	0	0
hru-miR-1985	1	0	0	0	0	0	0	0	0	0	0	0	0	0
hsa-let-7a-2-3p	0	0	0	1	0	0	0	0	0	0	0	0	0	0
hsa-let-7a-3p	44	57	13	49	33	26	47	3	83	21	63	35	120	53
hsa-let-7b-3p	5	7	21	29	0	12	7	3	3	22	9	37	12	9
hsa-let-7b-5p	3621	6226	7615	18279	7025	8373	2995	5282	4584	10514	4831	13443	7073	6230
hsa-let-7c-3p	1	0	0	0	0	0	0	0	0	3	1	0	0	1
hsa-let-7c-5p	492	652	1134	2877	667	1290	259	647	469	1804	792	1651	848	612
hsa-let-7d-3p	7	27	53	42	18	13	0	24	14	39	12	53	20	14
hsa-let-7d-5p	0	0	3	79	0	1	0	45	2	0	2	47	8	1
hsa-let-7e-3p	3	10	7	15	1	17	2	4	5	7	9	20	7	3
hsa-let-7e-5p	2665	2478	4705	8731	356	6115	782	2635	3036	6152	3161	12063	1564	463
hsa-let-7f-1-3p	13	16	12	10	4	12	18	3	21	9	19	6	13	14
hsa-let-7f-2-3p	9	12	1	5	6	2	5	0	8	6	4	3	23	13
hsa-let-7f-5p	71357	74281	59739	206243	38824	95277	23677	28496	113272	78133	75950	135142	70075	59953
hsa-let-7g-3p	12	23	2	5	19	3	77	0	14	4	9	15	5	0
hsa-miR-100-5p	5170	6926	10216	11697	3010	6697	2583	2669	7497	6328	8405	13943	4584	2201
hsa-miR-101-3p	38080	37211	2069	10030	17746	2873	37400	715	32623	3427	44728	16943	15211	5855
hsa-miR-101-5p	7	19	1	4	15	2	12	0	1	2	10	1	5	1
hsa-miR-10395-3p	3	7	4	15	15	4	16	44	12	26	5	4	36	14
hsa-miR-103a-1-5p	0	0	0	0	0	0	0	0	0	0	0	0	0	1
hsa-miR-103a-2-5p	0	3	1	1	2	3	0	0	3	2	3	2	5	0
hsa-miR-103a-3p	7097	5831	7333	28707	4132	7318	2303	2762	9927	5707	6730	14945	6888	3170
hsa-miR-103b	6643	5604	6883	27169	4009	6916	2080	2608	9321	5429	6309	13965	6689	3060
hsa-miR-105-5p	0	0	0	1	0	0	0	0	0	0	0	0	0	0
hsa-miR-106a-5p	73	63	35	136	43	17	72	11	130	8	18	63	60	40
hsa-miR-107	302	806	369	889	440	574	121	194	418	579	317	579	672	335
hsa-miR-10a-3p	109	146	217	382	47	196	59	67	118	161	103	432	134	51
hsa-miR-10a-5p	62158	74940	84805	110725	20891	108518	60340	24124	67870	71969	69367	281614	34592	12950
hsa-miR-10b-3p	3	5	8	36	2	7	0	2	1	4	10	27	4	4
hsa-miR-11399	0	0	0	0	0	0	0	0	0	1	0	0	0	0
hsa-miR-1185-1-3p	3	1	7	1	2	3	1	0	2	3	0	4	0	0
hsa-miR-1185-2-3p	0	0	0	0	0	1	0	0	0	0	0	0	0	0
hsa-miR-122-3p	2	0	3	0	0	2	1	5	7	1	0	3	5	6
hsa-miR-1224-3p	0	0	0	2	0	0	0	0	0	0	0	0	0	0
hsa-miR-1224-5p	20	5	14	45	24	5	19	6	8	9	11	22	9	7
hsa-miR-122b-5p	2	1	3	1	0	2	1	5	7	1	0	3	5	6
hsa-miR-1244	1	1	2	1	0	0	3	1	1	0	1	3	4	0
hsa-miR-1246	0	0	0	0	2	0	0	0	1	0	0	0	0	0
hsa-miR-1247-3p	5	0	0	2	2	2	0	1	13	14	1	32	0	0
hsa-miR-1248	3	0	3	4	0	3	4	1	1	3	3	2	11	0
hsa-miR-1249-5p	10	1	16	56	6	31	9	6	16	19	9	53	6	0
hsa-miR-1255a	0	0	0	0	0	0	0	0	0	0	0	1	0	0
hsa-miR-1255b-5p	0	0	0	1	0	0	0	0	0	0	0	1	0	0
hsa-miR-125b-1-3p	19	21	62	45	16	63	12	5	17	51	11	55	16	4
hsa-miR-125b-2-3p	16	22	23	36	33	29	7	9	13	34	21	52	17	13
hsa-miR-1260a	0	0	1	0	0	0	0	0	0	0	0	0	0	0
hsa-miR-1260b	2	4	16	26	0	7	2	0	5	5	1	6	0	2
hsa-miR-1271-3p	2	3	1	7	8	0	5	0	1	0	0	1	8	0
hsa-miR-1271-5p	0	0	1	2	1	1	0	0	1	3	5	3	1	1
hsa-miR-1277-3p	6	1	0	0	5	0	2	0	0	0	2	0	4	3
hsa-miR-1277-5p	15	25	0	8	13	7	18	1	8	3	5	9	29	26
hsa-miR-1278	0	0	0	2	0	0	0	0	0	0	0	0	0	0
hsa-miR-128-2-5p	1	0	0	1	0	0	0	0	0	0	0	0	0	0
hsa-miR-1285-3p	0	0	0	1	0	0	0	0	0	0	0	0	0	0
hsa-miR-1287-5p	0	0	1	1	0	0	0	0	0	0	0	0	0	0
hsa-miR-1289	0	0	0	0	0	0	0	1	0	0	0	0	0	0
hsa-miR-1291	2	1	1	5	6	2	0	2	0	3	5	3	6	5
hsa-miR-129-2-3p	8	14	6	72	8	21	17	22	12	37	86	24	10	4
hsa-miR-1294	0	0	0	3	0	0	0	0	0	0	0	0	0	0
hsa-miR-1296-5p	28	41	41	65	29	19	23	20	23	44	26	66	46	21
hsa-miR-1298-5p	0	0	0	5	0	0	0	1	0	0	0	3	0	0
hsa-miR-1301-3p	0	0	1	1	1	0	1	2	0	0	0	1	1	1
hsa-miR-1306-3p	23	19	80	54	13	28	21	23	14	40	20	64	15	5
hsa-miR-1306-5p	16	15	52	40	17	25	21	12	18	28	8	83	11	8
hsa-miR-1307-3p	210	56	467	1243	167	294	71	59	220	128	197	257	109	52
hsa-miR-1307-5p	105	80	67	118	168	78	105	19	72	86	43	140	129	36
hsa-miR-130b-5p	72	40	168	117	26	83	18	19	27	129	48	113	82	7
hsa-miR-132-5p	37	70	46	165	31	68	90	47	109	78	36	141	64	18
hsa-miR-1343-5p	0	0	0	1	0	0	0	0	0	0	0	0	0	0
hsa-miR-135a-2-3p	0	1	0	0	0	0	0	0	0	0	1	0	0	0
hsa-miR-136-3p	80	45	18	26	16	3	40	3	19	8	31	17	28	10
hsa-miR-138-1-3p	0	0	0	0	4	0	0	0	0	0	0	0	0	0
hsa-miR-139-3p	17	7	33	38	11	25	3	2	7	39	15	82	7	10
hsa-miR-139-5p	550	593	1472	1748	679	1318	351	268	538	1619	1017	3012	561	507
hsa-miR-141-5p	307	224	45	140	215	58	336	5	347	62	214	171	153	133
hsa-miR-144-5p	8	5	1	30	1	4	6	18	6	0	13	6	9	6
hsa-miR-145-3p	698	881	496	1317	537	569	350	136	800	694	796	956	1044	346
hsa-miR-146b-3p	0	0	2	0	0	0	0	0	0	0	0	0	0	0
hsa-miR-146b-5p	1232	2057	1267	3006	1386	4426	1935	730	4725	1926	414	2016	1243	1265
hsa-miR-147a	1	3	0	1	4	0	1	0	3	0	0	1	1	2
hsa-miR-147b-5p	107	100	81	493	121	343	20	29	285	177	406	297	285	150
hsa-miR-148a-3p	1051366	749730	469209	530838	230666	498725	532856	59489	1208957	299390	464298	962605	582779	190053
hsa-miR-148a-5p	1168	509	1499	939	435	892	574	73	615	676	222	1044	730	186
hsa-miR-148b-5p	78	87	57	169	96	77	40	12	112	62	88	168	94	59
hsa-miR-151a-3p	10	4	48	315	4	7	19	102	45	5	1	177	65	25
hsa-miR-151b	34	50	31	51	66	47	55	38	28	68	31	117	60	25
hsa-miR-152-5p	39	28	23	56	29	37	23	7	27	10	13	51	27	11
hsa-miR-153-5p	0	0	0	0	0	0	0	0	0	0	0	1	2	0
hsa-miR-155-5p	986	1115	2096	4521	608	4720	1007	1190	2039	2806	635	4541	1832	1221
hsa-miR-15a-3p	2	0	0	0	0	0	1	0	4	0	0	3	1	2
hsa-miR-15a-5p	161	254	30	205	131	58	252	43	204	46	120	206	216	98
hsa-miR-1-5p	0	0	0	1	0	0	0	0	0	0	0	6	1	0
hsa-miR-16-1-3p	33	14	0	12	20	7	16	0	35	2	10	6	13	4
hsa-miR-16-2-3p	0	0	0	0	0	0	0	0	2	0	0	0	0	1
hsa-miR-16-5p	2891	3018	1560	4820	1359	1624	1928	659	3705	1173	2296	4809	3184	2066
hsa-miR-17-3p	11	23	18	42	21	16	17	2	21	24	18	26	27	1
hsa-miR-17-5p	1914	1807	1844	4400	1094	957	1125	326	2133	1004	1475	2838	1597	964
hsa-miR-181a-2-3p	0	0	0	8	0	0	0	0	0	0	0	2	0	1
hsa-miR-181a-3p	165	87	75	453	62	194	59	29	285	174	172	240	78	27
hsa-miR-181b-2-3p	0	1	0	0	1	0	0	0	0	0	0	0	3	0
hsa-miR-181b-3p	6	5	1	2	4	3	9	0	4	4	4	2	3	2
hsa-miR-181b-5p	483	564	596	1384	347	766	321	306	401	873	370	1202	490	206
hsa-miR-181c-3p	2	0	4	20	2	3	1	0	3	1	4	5	1	2
hsa-miR-181c-5p	2	0	3	5	2	5	2	1	2	4	5	5	6	4
hsa-miR-181d-5p	18	31	93	235	15	78	15	11	12	24	31	52	25	6
hsa-miR-182-3p	1	0	1	2	0	1	0	0	1	0	0	1	1	1
hsa-miR-182-5p	9009	4199	8368	11467	4190	5378	9768	2164	15493	4540	11117	17116	3737	4699
hsa-miR-1843	1	5	3	8	0	3	0	4	3	18	4	8	0	1
hsa-miR-186-3p	4	0	0	0	3	0	11	0	2	0	0	0	1	0
hsa-miR-18a-3p	18	12	22	20	21	14	10	9	8	28	4	20	7	3
hsa-miR-18a-5p	248	235	41	108	87	23	223	4	161	28	166	108	130	48
hsa-miR-190a-3p	6	2	0	0	3	0	1	0	1	0	2	0	3	1
hsa-miR-191-3p	0	0	0	0	1	0	2	0	0	0	0	2	0	0
hsa-miR-192-3p	166	144	106	179	145	119	141	51	227	195	125	388	115	80
hsa-miR-192-5p	391297	351441	156334	397600	618499	177050	243694	64929	606469	266462	270702	413801	393359	261663
hsa-miR-193a-5p	44	24	81	199	82	52	26	22	25	40	36	104	35	12
hsa-miR-193b-3p	0	0	1	0	0	0	0	0	2	0	0	0	2	2
hsa-miR-193b-5p	8	2	1	7	2	1	4	0	6	0	4	7	0	0
hsa-miR-194-3p	175	61	160	260	61	229	38	53	215	151	179	217	62	20
hsa-miR-196a-3p	0	0	0	0	1	0	0	0	0	0	0	0	0	2
hsa-miR-196a-5p	4	6	7	40	37	5	4	3	14	2	11	12	3	35
hsa-miR-196b-5p	1	1	2	10	1	6	0	2	8	0	2	3	2	9
hsa-miR-1973	2	2	1	3	5	0	0	0	1	0	2	2	31	0
hsa-miR-197-3p	432	456	710	1028	417	410	592	233	337	528	393	1226	408	248
hsa-miR-197-5p	3	1	0	6	1	2	0	0	1	0	0	2	3	0
hsa-miR-1976	0	0	0	1	0	0	0	1	0	0	0	0	0	0
hsa-miR-199b-5p	1462	1440	1446	634	100	309	302	99	518	196	308	634	495	349
hsa-miR-19a-3p	222	180	15	23	131	11	324	1	246	9	123	47	236	94
hsa-miR-19a-5p	0	1	0	0	0	0	1	0	1	0	0	0	0	1
hsa-miR-19b-1-5p	4	2	1	17	0	3	8	0	5	0	25	41	3	0
hsa-miR-19b-3p	1055	1292	70	319	1475	88	2376	23	1376	62	952	601	797	861
hsa-miR-200c-3p	6622	6266	16800	34296	5245	11135	2012	4305	8906	13787	13280	25250	9699	6725
hsa-miR-200c-5p	12	14	10	11	14	8	17	1	8	11	11	8	10	2
hsa-miR-203a-5p	2	0	0	1	0	0	0	0	1	0	3	0	0	0
hsa-miR-20a-3p	4	14	0	6	4	5	6	0	12	5	9	16	9	2
hsa-miR-20a-5p	3465	2465	2294	9412	1348	1176	1105	437	4987	1036	2960	4213	3146	1836
hsa-miR-210-3p	56	113	52	282	186	118	152	62	87	95	147	157	219	117
hsa-miR-2113	0	0	0	0	0	0	0	0	0	0	1	0	0	0
hsa-miR-2114-5p	0	0	0	0	0	0	0	0	0	1	0	0	0	0
hsa-miR-2116-3p	0	0	0	0	0	0	0	0	1	0	0	0	0	0
hsa-miR-212-3p	12	12	10	26	1	6	4	2	16	7	5	30	6	6
hsa-miR-212-5p	5	6	6	12	11	7	6	5	9	7	7	6	4	2
hsa-miR-21-3p	0	0	0	0	0	0	0	0	1	0	0	0	5	1
hsa-miR-214-3p	148	364	386	492	103	348	155	159	220	461	140	704	293	92
hsa-miR-214-5p	31	28	48	66	13	42	33	6	24	54	8	69	43	7
hsa-miR-215-3p	1	1	0	0	1	0	0	0	0	0	0	3	0	0
hsa-miR-215-5p	1422	1384	186	407	1233	348	1136	228	1899	400	972	847	1144	799
hsa-miR-21-5p	851123	706171	230248	1324967	317498	494660	566595	87162	2002517	268038	670504	978291	766819	272995
hsa-miR-216a-3p	1	0	2	3	4	6	0	0	0	24	3	0	0	0
hsa-miR-216a-5p	2	3	3	7	6	3	4	1	0	7	2	2	1	2
hsa-miR-216b-3p	0	1	0	1	1	1	0	0	1	2	2	3	4	0
hsa-miR-217-3p	0	1	0	0	0	0	0	0	0	0	0	0	0	0
hsa-miR-217-5p	26	45	6	40	52	40	33	16	9	68	46	13	15	25
hsa-miR-218-2-3p	0	3	0	0	0	0	0	0	0	0	0	0	0	0
hsa-miR-218-5p	997	1307	955	1001	174	365	692	162	897	393	231	780	611	225
hsa-miR-219a-1-3p	13	5	9	40	11	10	11	1	16	5	8	27	9	2
hsa-miR-219a-2-3p	0	2	0	5	0	2	1	9	1	0	1	4	1	2
hsa-miR-219a-5p	8	6	1	0	6	2	12	0	8	0	8	3	9	4
hsa-miR-219b-3p	1	0	0	1	1	1	0	0	0	0	0	2	4	0
hsa-miR-221-3p	631	683	1219	2307	437	1481	496	410	800	1412	753	2189	617	291
hsa-miR-221-5p	9	15	11	44	5	21	1	5	13	14	10	29	9	8
hsa-miR-222-3p	307	259	820	1703	170	1154	288	208	402	824	360	1334	368	87
hsa-miR-222-5p	1	0	0	1	0	3	1	0	1	7	2	3	2	1
hsa-miR-223-3p	151	148	106	454	102	226	84	38	307	115	263	422	131	46
hsa-miR-223-5p	32	52	64	91	3	29	7	2	79	75	68	81	51	14
hsa-miR-22-3p	713	1847	423	2927	5416	1335	1505	496	1172	1313	1083	1624	2845	2743
hsa-miR-22-5p	151	157	62	482	302	147	148	43	178	162	522	264	253	86
hsa-miR-23a-3p	2205	2895	3179	10857	3266	5035	1595	1124	3060	3825	4289	8337	4413	2031
hsa-miR-23a-5p	1	0	2	2	1	3	0	0	0	2	2	1	0	0
hsa-miR-23c	3	0	0	5	0	2	0	0	0	1	1	1	0	0
hsa-miR-24-1-5p	113	110	63	152	98	92	223	15	97	52	72	152	73	19
hsa-miR-24-2-5p	182	236	125	388	254	325	529	25	325	121	129	265	213	77
hsa-miR-24-3p	4115	3663	5232	16088	4160	3136	2804	898	5008	3024	2544	7330	4705	2003
hsa-miR-25-3p	2953	1781	4625	8990	1664	2092	993	1648	3479	2941	4017	6369	2299	1213
hsa-miR-25-5p	10	8	13	27	6	2	4	6	1	10	12	11	3	1
hsa-miR-26a-1-3p	0	1	1	0	1	1	0	0	1	0	0	0	0	0
hsa-miR-26a-2-3p	28	14	1	4	19	2	21	0	26	2	9	4	14	8
hsa-miR-26a-5p	55743	134904	72925	129980	74716	89539	65865	46632	87451	113573	60799	190769	135276	68706
hsa-miR-26b-3p	14	11	6	17	21	17	9	0	7	15	8	20	6	4
hsa-miR-26b-5p	10470	19628	13118	33264	7352	28089	5304	17587	26205	32828	13773	45737	36552	16398
hsa-miR-27a-3p	3385	2632	2018	10512	2658	1789	1582	605	4600	2294	3096	3610	5787	2012
hsa-miR-27a-5p	454	235	416	1864	271	1604	180	50	970	403	740	1046	265	60
hsa-miR-28-3p	2677	2635	3438	9819	2284	2333	2356	1681	3616	3023	3763	10841	2336	1268
hsa-miR-28-5p	306	294	236	897	601	174	242	64	294	178	336	389	413	279
hsa-miR-299-3p	0	0	1	0	0	0	0	0	0	0	0	0	0	0
hsa-miR-29a-3p	1640	1819	1160	7050	3903	2729	2243	868	2959	2506	2334	3458	4740	2376
hsa-miR-29a-5p	13	15	8	15	12	11	35	1	33	6	5	11	11	3
hsa-miR-29b-1-5p	7	1	9	16	1	8	0	0	5	14	7	10	6	1
hsa-miR-29b-2-5p	7	13	7	12	3	10	7	1	5	3	9	22	6	6
hsa-miR-29b-3p	821	1372	86	411	2088	335	6394	81	1468	116	485	739	1337	703
hsa-miR-301b-3p	12	3	4	7	6	1	7	0	9	0	4	5	5	4
hsa-miR-301b-5p	3	0	3	0	0	2	0	0	0	2	0	1	1	0
hsa-miR-302a-5p	0	0	36	0	0	0	0	0	0	0	0	0	0	0
hsa-miR-302b-3p	0	0	11	0	0	0	0	0	0	0	0	0	0	0
hsa-miR-302c-3p	0	0	4	0	0	0	0	0	0	0	0	0	0	0
hsa-miR-3064-5p	5	0	0	6	0	1	4	1	0	4	2	2	3	1
hsa-miR-3065-3p	1	2	7	17	3	9	4	2	4	7	2	12	4	3
hsa-miR-3074-5p	4082	3590	5138	16007	4066	3096	2744	869	4956	2973	2498	7228	4598	1819
hsa-miR-30a-3p	181	201	180	376	307	303	197	49	170	182	257	358	131	94
hsa-miR-30a-5p	10957	18867	15455	26795	23255	36303	12533	4662	12967	11938	9172	38619	14778	15907
hsa-miR-30b-3p	16	11	17	38	14	22	6	2	12	24	2	27	12	3
hsa-miR-30c-2-3p	23	37	123	94	76	126	45	20	34	49	45	102	37	37
hsa-miR-30c-5p	2092	2295	2727	5949	1669	3280	1048	706	2988	3051	3536	5652	3322	1454
hsa-miR-30d-3p	50	27	28	46	73	33	65	4	56	20	29	48	68	30
hsa-miR-30d-5p	18048	12402	40265	64093	9548	67264	8236	14373	23202	41592	13956	62114	18974	8833
hsa-miR-3120-3p	31	28	48	66	13	42	33	6	24	54	8	69	43	7
hsa-miR-3120-5p	15	19	31	61	1	5	3	10	20	41	8	49	15	2
hsa-miR-3133	0	0	0	0	1	0	0	0	0	0	0	1	0	0
hsa-miR-31-3p	144	206	34	147	185	79	352	25	156	101	255	269	111	98
hsa-miR-3158-3p	0	0	0	103	1	0	0	56	0	1	0	70	0	3
hsa-miR-3158-5p	0	0	0	103	1	0	0	56	0	1	0	70	0	3
hsa-miR-31-5p	340	567	237	958	1122	588	448	387	578	709	663	1173	800	1548
hsa-miR-3163	0	0	0	0	0	0	0	1	0	0	0	0	0	0
hsa-miR-3184-3p	3690	3345	6467	12522	1902	8571	3503	4015	5586	8117	4228	12874	2274	958
hsa-miR-3184-5p	1940	1536	4362	7835	1802	4622	626	1957	1726	7881	2951	5907	3799	848
hsa-miR-3200-3p	0	0	0	0	0	1	0	0	0	0	0	1	0	0
hsa-miR-3200-5p	0	0	0	2	0	0	0	0	0	0	0	2	0	0
hsa-miR-320a-3p	5866	2302	4341	13399	1188	2707	6279	1903	4793	1972	3752	9750	1092	418
hsa-miR-320a-5p	0	1	1	1	2	4	2	0	0	2	1	5	1	0
hsa-miR-320b	229	111	211	528	94	153	356	166	189	194	233	397	86	26
hsa-miR-320c	27	20	45	127	19	43	84	45	32	47	52	72	14	9
hsa-miR-320d	16	6	10	44	6	1	27	4	11	8	7	19	2	1
hsa-miR-320e	0	0	0	0	1	0	0	0	0	0	0	0	0	0
hsa-miR-32-3p	7	12	12	13	8	15	5	0	21	15	5	20	31	5
hsa-miR-324-5p	25	44	18	30	43	16	30	36	11	19	15	26	62	27
hsa-miR-32-5p	527	333	9	42	412	9	361	8	335	7	115	38	625	329
hsa-miR-326	25	31	23	38	46	17	32	12	8	27	15	34	29	8
hsa-miR-329-3p	3	0	4	0	2	0	0	0	0	4	0	3	0	0
hsa-miR-330-3p	67	18	88	172	30	51	18	17	42	63	43	107	53	11
hsa-miR-335-3p	29	15	64	36	1	23	10	14	49	15	52	93	44	3
hsa-miR-33a-3p	6	2	0	7	15	5	5	0	26	3	2	7	11	16
hsa-miR-33a-5p	2	3	0	0	19	0	12	0	5	0	1	1	9	1
hsa-miR-33b-3p	14	9	9	26	20	41	9	6	24	40	13	43	20	5
hsa-miR-33b-5p	0	1	0	1	0	0	2	0	1	0	1	1	0	0
hsa-miR-342-5p	6	1	2	15	18	6	8	2	11	3	4	8	8	2
hsa-miR-345-5p	0	0	1	1	1	0	0	3	1	1	0	1	0	1
hsa-miR-346	0	0	0	0	1	0	0	0	0	1	0	0	0	0
hsa-miR-34a-3p	1	0	0	6	0	3	1	0	0	0	5	7	1	0
hsa-miR-34a-5p	451	814	316	612	447	919	626	307	473	554	371	1642	520	566
hsa-miR-3529-3p	71372	43416	45957	70657	16498	26607	28435	3530	100762	25333	87536	83091	35692	15300
hsa-miR-361-3p	1274	783	1226	3393	712	2311	816	512	1487	2618	2257	2979	699	293
hsa-miR-361-5p	91	145	168	233	138	217	65	82	125	269	112	333	149	85
hsa-miR-3620-5p	0	0	0	0	1	0	0	0	0	0	0	0	0	0
hsa-miR-362-3p	31	36	1	2	51	0	66	0	21	0	8	3	21	6
hsa-miR-362-5p	282	336	219	608	434	366	391	98	323	240	251	609	364	179
hsa-miR-363-3p	769	449	450	1765	357	491	615	318	1328	352	229	982	777	197
hsa-miR-363-5p	0	2	2	3	1	4	3	0	6	5	0	4	2	0
hsa-miR-365a-3p	69	35	75	175	31	124	40	24	68	73	96	230	30	16
hsa-miR-365a-5p	6	11	12	29	5	2	18	5	14	14	12	22	2	4
hsa-miR-365b-5p	8	6	9	12	2	0	5	0	12	6	7	11	0	1
hsa-miR-3661	0	3	0	0	0	1	0	0	0	0	0	0	0	0
hsa-miR-3688-3p	0	0	0	5	0	0	0	0	0	0	0	0	0	0
hsa-miR-3688-5p	0	0	0	4	0	0	0	0	0	0	0	0	0	0
hsa-miR-369-3p	15	17	1	6	3	1	2	6	6	0	8	14	11	7
hsa-miR-369-5p	3	0	3	2	0	0	0	0	0	0	0	1	0	0
hsa-miR-370-3p	28	2	93	62	10	32	7	17	6	46	17	32	8	5
hsa-miR-370-5p	3	0	1	2	0	2	0	0	1	0	0	0	0	0
hsa-miR-371a-5p	1	0	8	6	2	12	0	0	2	1	6	4	0	1
hsa-miR-371b-3p	1	0	8	6	2	12	0	0	2	1	6	4	0	1
hsa-miR-374a-3p	0	0	4	4	0	0	0	1	5	0	0	3	6	2
hsa-miR-374a-5p	1017	1566	255	826	656	375	397	65	1254	328	859	1025	1774	1158
hsa-miR-374b-3p	0	0	0	1	0	0	0	0	0	0	0	1	0	0
hsa-miR-374c-3p	383	447	514	952	221	964	231	185	753	561	308	1421	611	540
hsa-miR-375-3p	13515	4907	10797	14559	15260	5215	2911	1218	10070	8030	16816	9561	4950	4822
hsa-miR-375-5p	0	0	0	1	0	0	0	0	0	0	0	0	0	0
hsa-miR-376a-3p	3	7	3	3	7	0	6	1	2	3	2	2	2	10
hsa-miR-376a-5p	0	3	0	2	0	0	0	0	1	0	1	0	1	1
hsa-miR-376b-3p	2	7	0	0	1	0	6	0	0	0	3	0	0	0
hsa-miR-376b-5p	7	2	1	0	0	0	0	0	0	0	0	0	0	0
hsa-miR-376c-3p	17	21	12	4	8	1	38	0	5	2	7	2	4	14
hsa-miR-376c-5p	7	3	1	0	0	0	0	0	0	0	0	0	0	0
hsa-miR-377-3p	0	0	2	0	0	0	1	0	0	0	0	0	0	0
hsa-miR-378a-3p	54973	45346	43869	144358	126227	38752	47717	27695	45146	63429	34352	91729	65369	43512
hsa-miR-378a-5p	269	382	433	661	717	573	384	275	273	871	333	1003	592	225
hsa-miR-378b	0	0	0	2	3	0	0	2	1	2	1	3	3	0
hsa-miR-378c	4112	3921	1898	10526	12801	1704	4321	1301	3918	3732	2938	5153	5521	2891
hsa-miR-378d	1764	1552	1039	4358	4903	1007	1952	620	1595	1916	1142	2347	2083	807
hsa-miR-378e	32	29	24	48	165	20	32	25	33	46	17	37	51	52
hsa-miR-378f	15	11	1	28	49	4	10	3	13	12	10	15	17	8
hsa-miR-378g	14	19	11	60	51	1	19	4	21	23	13	19	25	10
hsa-miR-378h	0	0	0	0	5	0	3	0	3	2	0	0	0	0
hsa-miR-378i	5	9	16	10	29	12	11	9	3	22	6	10	13	7
hsa-miR-379-3p	0	0	1	0	0	0	0	2	0	0	0	2	1	0
hsa-miR-379-5p	0	0	1	40	0	0	0	32	2	0	0	41	2	2
hsa-miR-381-3p	2578	1796	1544	878	825	367	4482	327	933	396	726	1103	917	388
hsa-miR-381-5p	0	0	0	0	0	0	0	0	0	0	0	2	0	0
hsa-miR-382-3p	42	24	16	14	5	8	4	9	4	11	26	26	3	1
hsa-miR-382-5p	9	0	19	5	1	1	0	1	2	4	4	10	1	2
hsa-miR-383-3p	0	0	0	0	0	0	0	0	2	0	0	0	0	0
hsa-miR-383-5p	0	0	1	1	0	0	0	0	0	0	0	0	0	0
hsa-miR-412-3p	0	0	1	1	0	0	2	0	0	0	0	0	0	0
hsa-miR-412-5p	8	1	23	19	1	2	0	2	2	8	3	17	0	0
hsa-miR-421	7	6	5	13	2	3	6	5	3	2	1	9	6	1
hsa-miR-423-3p	1957	1546	4411	7913	1840	4701	643	1988	1744	8014	2987	6009	3868	874
hsa-miR-423-5p	3695	3345	6474	12523	1902	8572	3506	4018	5589	8125	4235	12886	2275	958
hsa-miR-424-3p	4	21	32	16	6	9	6	6	5	19	14	43	27	10
hsa-miR-424-5p	140	243	42	55	49	17	51	12	111	33	99	102	225	102
hsa-miR-4286	12	20	17	58	6	17	14	1	26	16	12	22	6	0
hsa-miR-429	0	0	0	0	0	0	0	0	0	0	1	0	1	0
hsa-miR-4426	1	0	1	0	6	0	14	1	3	0	3	6	7	1
hsa-miR-4430	0	0	0	5	1	0	1	0	0	0	0	1	0	0
hsa-miR-4442	1	1	2	4	0	0	2	1	1	1	1	2	0	0
hsa-miR-4443	0	1	0	0	0	0	0	0	0	0	0	0	0	0
hsa-miR-4444	1	0	1	0	0	0	1	0	0	0	1	4	0	0
hsa-miR-4454	124	29	62	157	20	103	26	23	93	83	88	151	29	13
hsa-miR-4477b	0	0	0	0	0	0	0	0	0	0	0	0	1	0
hsa-miR-448	0	0	0	0	0	0	0	0	0	0	0	1	0	0
hsa-miR-4484	5	5	3	5	7	0	11	2	2	1	1	3	7	0
hsa-miR-4492	0	0	0	0	3	0	2	3	0	1	1	0	0	0
hsa-miR-4497	0	0	0	0	1	0	0	0	0	0	0	0	0	0
hsa-miR-449a	3	6	1	5	9	5	2	0	7	2	0	8	6	6
hsa-miR-4508	0	1	1	0	0	0	0	0	0	2	0	1	0	0
hsa-miR-450a-5p	1211	1357	1219	1516	351	686	559	288	909	757	611	1951	1371	219
hsa-miR-450b-5p	2927	3756	837	1019	550	641	1629	262	3146	610	1639	2535	2144	790
hsa-miR-451a	6819	7398	3499	64965	3057	23183	10858	19758	13551	5718	19247	28278	9224	4553
hsa-miR-452-5p	0	0	1	10	0	0	0	7	3	0	0	7	3	2
hsa-miR-4539	0	0	1	0	0	0	0	0	0	0	0	0	0	0
hsa-miR-455-3p	126	183	292	678	59	298	134	158	289	324	155	639	157	32
hsa-miR-455-5p	1527	2489	1235	2707	1337	1538	1618	404	2885	1399	1211	2830	2166	632
hsa-miR-4657	0	1	1	0	0	0	2	0	0	3	1	0	0	0
hsa-miR-4680-3p	2	0	0	0	1	0	0	0	0	0	0	0	3	0
hsa-miR-4685-3p	0	0	0	5	0	0	0	2	0	0	0	1	0	0
hsa-miR-4732-5p	0	0	0	1	0	0	0	0	0	0	0	0	0	0
hsa-miR-4753-5p	0	0	0	1	0	0	0	0	0	0	0	0	0	0
hsa-miR-4797-3p	0	0	0	0	0	0	0	0	0	0	0	0	1	0
hsa-miR-483-3p	0	0	0	0	0	0	0	0	0	0	0	0	0	2
hsa-miR-484	197	183	357	402	92	329	170	164	148	316	168	527	313	50
hsa-miR-485-3p	0	0	5	0	0	1	4	0	0	0	0	1	4	0
hsa-miR-485-5p	2	0	3	3	1	0	0	1	2	2	1	1	2	0
hsa-miR-486-3p	28	34	104	2701	49	85	41	1178	75	31	84	1281	71	31
hsa-miR-486-5p	30	45	124	2765	52	162	48	1215	78	49	104	1327	92	39
hsa-miR-487a-3p	4	7	2	1	3	2	1	1	3	3	2	6	2	1
hsa-miR-487b-3p	9	13	19	4	8	0	5	5	0	5	6	5	4	3
hsa-miR-488-3p	0	0	0	0	1	0	0	0	0	0	0	0	0	0
hsa-miR-490-3p	32	114	48	180	81	44	91	20	52	152	91	264	109	18
hsa-miR-490-5p	14	38	14	38	10	13	6	22	17	64	21	68	43	10
hsa-miR-491-3p	2	0	0	0	1	0	0	0	1	0	0	0	3	0
hsa-miR-491-5p	13	5	5	25	8	6	16	3	6	4	1	7	8	4
hsa-miR-492	0	0	1	0	2	1	0	1	0	3	3	3	2	2
hsa-miR-493-3p	14	5	35	37	7	4	5	13	5	10	5	18	4	2
hsa-miR-493-5p	0	7	16	12	4	6	0	11	7	6	6	15	7	4
hsa-miR-494-3p	0	0	0	2	0	0	0	1	1	0	0	2	3	0
hsa-miR-495-3p	20	21	27	37	6	8	27	9	7	13	16	45	15	2
hsa-miR-495-5p	1	1	0	0	0	0	0	0	0	0	0	0	0	0
hsa-miR-496	0	0	0	0	0	1	0	1	0	0	0	0	0	0
hsa-miR-497-3p	0	0	0	0	0	0	0	0	0	0	0	0	1	0
hsa-miR-497-5p	199	273	181	463	193	212	137	56	137	156	114	332	255	114
hsa-miR-499a-3p	0	1	0	0	4	0	0	0	0	0	0	0	1	0
hsa-miR-499a-5p	326	251	220	802	322	412	368	79	689	322	248	423	537	292
hsa-miR-499b-3p	306	234	189	714	303	386	352	77	635	303	233	378	499	280
hsa-miR-499b-5p	0	1	0	0	4	0	0	0	0	0	0	0	1	0
hsa-miR-500a-3p	32	41	23	118	197	132	111	77	37	68	51	73	58	49
hsa-miR-500a-5p	632	740	937	972	260	1529	532	221	617	1050	674	2785	580	199
hsa-miR-500b-5p	34	46	21	84	17	25	26	4	27	36	67	139	38	7
hsa-miR-5010-3p	0	0	0	1	0	0	0	0	0	0	0	0	0	0
hsa-miR-501-3p	0	0	0	7	0	1	0	0	0	0	0	1	0	0
hsa-miR-502-3p	51	40	43	170	262	187	166	85	56	72	56	110	74	71
hsa-miR-502-5p	7	13	4	11	10	0	27	0	14	7	17	31	18	11
hsa-miR-503-5p	0	0	0	0	0	0	0	1	0	0	0	1	1	0
hsa-miR-504-5p	111	227	245	896	255	217	174	155	215	316	270	547	275	80
hsa-miR-505-3p	146	249	224	364	167	283	281	226	188	296	146	306	375	138
hsa-miR-505-5p	7	5	11	47	1	10	4	5	4	15	23	25	6	7
hsa-miR-5100	0	0	2	10	0	4	2	0	0	2	1	5	4	0
hsa-miR-520a-3p	0	0	0	0	0	0	0	0	0	0	0	0	0	1
hsa-miR-532-3p	74	42	63	138	56	95	67	18	51	44	37	153	55	14
hsa-miR-532-5p	6112	6087	8012	16060	6087	11961	3911	2717	8458	10538	7184	15910	6598	3539
hsa-miR-539-5p	0	0	0	1	0	0	0	0	0	0	0	0	0	0
hsa-miR-541-5p	0	0	0	0	0	0	0	0	0	0	0	1	0	0
hsa-miR-542-5p	19	32	17	9	15	3	24	1	9	4	7	27	8	3
hsa-miR-548ah-3p	0	0	0	0	0	0	0	0	2	0	0	0	1	0
hsa-miR-548am-3p	0	0	1	0	0	0	0	0	2	0	0	0	2	1
hsa-miR-548o-3p	0	0	0	3	0	0	0	0	1	0	0	0	0	1
hsa-miR-548p	0	0	0	0	0	0	0	0	2	0	0	0	1	0
hsa-miR-550a-3-5p	0	0	0	2	0	0	0	0	0	0	0	0	0	0
hsa-miR-550a-5p	0	0	0	1	0	0	0	0	0	0	0	0	0	0
hsa-miR-550b-3p	0	0	0	1	0	0	0	0	0	0	0	0	0	0
hsa-miR-551a	6	5	7	3	10	0	6	0	0	6	2	3	0	8
hsa-miR-551b-3p	2	5	0	3	0	0	2	3	0	0	0	0	0	0
hsa-miR-5703	0	0	0	0	0	0	0	0	0	0	1	0	1	0
hsa-miR-574-3p	381	449	823	723	291	332	587	322	393	495	405	858	482	202
hsa-miR-574-5p	255	310	608	202	247	329	288	251	271	616	304	759	292	216
hsa-miR-576-3p	0	0	0	1	0	0	0	1	0	0	0	2	1	1
hsa-miR-576-5p	0	0	0	17	0	0	0	1	0	0	0	1	0	0
hsa-miR-582-5p	0	0	0	2	0	0	0	0	0	0	1	0	3	1
hsa-miR-584-5p	0	0	0	20	0	0	0	12	0	0	0	4	0	0
hsa-miR-589-5p	0	0	0	0	0	0	0	0	0	0	0	0	2	0
hsa-miR-590-3p	344	336	14	78	125	28	262	15	699	18	234	85	758	458
hsa-miR-592	6	2	0	2	2	1	0	2	2	0	0	1	0	0
hsa-miR-599	1	2	0	0	1	0	0	0	0	0	1	1	1	0
hsa-miR-6125	0	0	3	2	0	0	1	0	0	0	0	0	2	0
hsa-miR-615-3p	10	12	36	67	18	35	6	8	7	53	12	31	8	4
hsa-miR-628-3p	5	3	3	11	0	3	3	1	1	2	1	6	5	0
hsa-miR-628-5p	5	9	1	12	6	0	0	0	4	10	4	7	2	1
hsa-miR-649	0	0	0	0	0	0	0	0	0	0	0	1	0	0
hsa-miR-6511a-3p	0	0	0	1	0	0	0	0	0	0	0	0	0	0
hsa-miR-651-5p	0	0	0	1	0	0	0	0	0	0	0	0	0	0
hsa-miR-6516-3p	3	0	0	3	1	0	0	1	0	2	0	2	2	5
hsa-miR-652-3p	55	143	70	202	198	72	68	61	52	101	62	118	135	102
hsa-miR-652-5p	67	51	14	34	13	13	39	1	101	13	90	55	64	8
hsa-miR-654-3p	0	0	1	0	0	0	0	0	0	0	0	0	2	0
hsa-miR-655-3p	5	0	2	0	1	0	0	0	0	0	0	0	1	0
hsa-miR-656-3p	8	7	3	3	1	0	2	2	3	3	5	0	2	1
hsa-miR-656-5p	0	0	0	0	0	0	0	0	0	1	0	0	0	0
hsa-miR-660-3p	2	8	1	2	2	2	4	1	1	2	4	6	3	4
hsa-miR-660-5p	279	275	116	496	221	222	99	43	325	215	456	404	452	342
hsa-miR-664b-3p	0	0	0	0	0	0	0	0	0	0	0	1	0	0
hsa-miR-671-3p	12	8	38	43	7	21	13	8	13	25	15	27	4	3
hsa-miR-6715b-3p	1	0	1	3	1	0	2	0	0	0	0	2	0	1
hsa-miR-671-5p	68	36	18	44	29	2	53	4	39	3	34	45	41	14
hsa-miR-675-3p	0	0	1	0	0	0	0	0	0	0	0	0	1	0
hsa-miR-6842-3p	0	0	0	1	0	0	0	0	0	0	0	0	0	0
hsa-miR-7-1-3p	66	43	57	107	25	45	72	8	178	36	105	183	54	22
hsa-miR-758-3p	3	3	5	3	0	0	1	0	2	0	0	4	2	0
hsa-miR-766-3p	0	0	0	1	0	0	0	0	0	0	0	0	0	0
hsa-miR-769-5p	0	0	2	1	0	0	0	0	1	0	0	0	0	1
hsa-miR-7976	0	0	0	0	0	0	0	0	0	0	0	1	0	0
hsa-miR-7977	0	0	0	0	0	0	0	0	0	0	0	1	0	0
hsa-miR-802	589	827	94	101	399	91	477	27	530	188	615	286	1061	486
hsa-miR-8485	1	0	2	0	4	0	2	0	0	1	0	0	1	1
hsa-miR-873-3p	0	2	6	13	2	0	0	0	3	2	1	0	1	0
hsa-miR-875-5p	0	0	0	0	6	0	2	0	1	0	0	0	6	6
hsa-miR-876-3p	4	2	4	2	0	2	4	0	2	0	2	6	3	0
hsa-miR-876-5p	0	0	0	0	0	0	0	0	0	0	0	0	2	0
hsa-miR-877-3p	0	0	0	1	0	1	1	0	0	0	0	0	0	0
hsa-miR-885-3p	0	0	2	7	68	8	3	7	2	1	2	0	34	24
hsa-miR-885-5p	2	12	3	14	151	57	16	40	4	0	2	8	260	113
hsa-miR-889-3p	99	54	40	29	11	28	44	7	58	26	15	58	48	9
hsa-miR-92a-1-5p	1	1	6	4	0	4	0	0	1	3	2	0	0	1
hsa-miR-92a-3p	4553	4457	15710	20981	2670	10705	1949	5905	6165	15916	8005	20568	6190	2418
hsa-miR-92b-5p	0	0	0	0	1	1	0	0	0	1	0	2	0	0
hsa-miR-93-3p	10	7	9	21	5	2	7	3	11	3	21	13	17	6
hsa-miR-935	0	0	0	1	1	0	0	0	0	0	0	0	0	0
hsa-miR-93-5p	1395	1169	2355	3993	1034	1549	765	662	1754	1829	1288	3029	1711	1240
hsa-miR-940	7	2	5	4	8	0	2	1	1	3	0	1	2	0
hsa-miR-95-3p	595	407	973	4494	575	1968	217	506	1106	1440	1141	1746	1294	1161
hsa-miR-96-3p	1	0	0	1	0	0	2	0	0	0	5	1	1	0
hsa-miR-96-5p	2065	1456	904	1423	1836	908	4836	173	2796	685	2809	2292	1677	1855
hsa-miR-98-3p	5	4	0	1	5	0	10	0	7	0	9	1	6	2
hsa-miR-9851-3p	0	3	2	1	0	0	0	0	0	3	0	0	0	0
hsa-miR-98-5p	1560	6452	1466	2438	4487	1442	735	525	1736	1898	1501	2155	4136	4812
hsa-miR-9985	0	1	0	0	0	0	0	0	0	0	0	0	0	0
hsa-miR-99a-3p	0	1	1	0	0	0	0	1	1	0	0	0	1	1
hsa-miR-99a-5p	1640	2004	6540	8257	4039	6291	763	1053	1516	5473	2597	6826	2717	2465
ipu-miR-101b	26	34	2	18	16	10	36	8	30	6	35	29	13	1
ipu-miR-107b	5	5	1	44	3	16	1	28	7	13	7	31	17	4
ipu-miR-152	248	288	83	242	149	139	155	22	182	134	161	156	159	28
ipu-miR-18a	248	235	41	108	87	23	223	4	161	28	166	108	130	48
ipu-miR-202	0	1	0	0	1	1	1	0	0	0	1	0	0	0
ipu-miR-203c	2	0	0	1	0	0	0	0	1	0	3	0	0	0
ipu-miR-219a	8	5	0	1	6	9	8	0	0	2	5	0	0	0
ipu-miR-222a	0	0	0	0	1	0	0	0	0	0	0	0	0	0
ipu-miR-27e	316	294	218	826	225	380	172	119	418	434	429	398	665	179
ipu-miR-30d	1	0	0	0	1	0	0	0	0	0	1	0	2	0
ipu-miR-375	387	328	544	633	1234	557	150	85	303	872	828	690	399	380
ipu-miR-429b	5	5	1	2	1	1	0	1	2	1	1	4	2	1
ipu-miR-7565	44	50	32	194	45	32	29	12	54	28	51	88	47	6
isc-miR-315	0	0	0	0	0	0	0	0	0	0	0	0	1	0
isc-miR-96	10	19	6	48	20	17	27	21	35	18	34	49	19	34
lgi-miR-263b	30	12	33	43	15	18	23	14	31	22	31	39	19	64
lgi-miR-317	0	0	0	0	0	0	0	0	1	0	0	0	3	2
lgi-miR-34	0	0	4	0	0	0	0	0	1	0	0	0	3	4
lgi-miR-750	0	0	0	0	0	0	0	0	1	0	0	0	1	0
lla-miR-139	549	593	1472	1746	679	1317	351	268	535	1617	1017	3010	561	507
mdo-let-7d	0	0	3	79	0	1	0	45	2	0	2	47	8	1
mdo-let-7i-3p	15	25	7	51	32	23	22	11	15	21	30	101	24	30
mdo-miR-100-5p	5170	6926	10216	11697	3010	6697	2583	2669	7497	6328	8405	13944	4584	2201
mdo-miR-106-5p	0	4	4	3	0	0	0	0	1	0	1	9	4	0
mdo-miR-10a-3p	109	145	215	377	45	194	59	67	118	160	98	428	134	51
mdo-miR-122-3p	2	0	3	0	0	2	1	5	7	1	0	3	5	6
mdo-miR-122-5p	1239	1671	1963	3822	2420	1960	2059	2229	2426	2230	1926	2497	3025	1956
mdo-miR-12301-5p	1	0	0	0	0	0	0	0	0	0	0	0	0	0
mdo-miR-125b-1-3p	2	0	0	0	0	0	0	0	0	0	0	0	0	0
mdo-miR-125b-2-3p	3	1	13	5	1	4	0	5	0	3	2	13	3	0
mdo-miR-1306-3p	0	0	4	1	0	0	0	1	0	2	0	0	0	0
mdo-miR-135b-5p	0	0	0	2	0	0	0	0	3	0	0	1	3	0
mdo-miR-1388-3p	1	2	0	0	0	0	4	0	6	2	1	2	6	2
mdo-miR-141-3p	249	362	62	163	837	22	342	23	472	78	244	221	335	377
mdo-miR-141-5p	0	0	0	0	3	0	0	0	0	0	0	0	0	0
mdo-miR-143-5p	623	1156	304	1667	1132	255	395	74	550	286	341	667	981	555
mdo-miR-145-3p	698	881	496	1316	537	569	350	136	800	693	796	956	1044	346
mdo-miR-151	2	0	1	4	1	0	14	6	6	0	4	0	1	0
mdo-miR-181a-1-3p	164	85	75	449	62	193	59	29	284	170	170	235	77	27
mdo-miR-181a-2-3p	0	0	0	2	0	0	0	0	1	0	0	0	0	0
mdo-miR-186-3p	4	0	0	0	3	0	11	0	2	0	0	0	1	0
mdo-miR-193a-3p	14	11	1	4	13	1	24	0	10	4	2	10	13	4
mdo-miR-195	0	0	0	0	0	0	0	0	0	0	0	1	3	0
mdo-miR-196b	1	1	1	9	0	6	0	2	7	0	2	3	2	5
mdo-miR-199b-2-5p	14	11	16	26	5	6	4	4	16	8	12	17	22	1
mdo-miR-199b-3-5p	2	0	3	2	3	0	0	1	1	0	2	3	1	0
mdo-miR-199b-3p	4154	5798	4963	14422	2700	5733	1826	1184	4389	6966	6238	10777	6211	2040
mdo-miR-200c-5p	0	0	0	0	0	0	1	0	0	0	0	0	0	0
mdo-miR-206	0	2	0	7	0	0	3	68	4	1	0	4	0	2
mdo-miR-210-3p	8	19	10	10	17	4	7	3	7	9	7	4	16	16
mdo-miR-210b-5p	8	19	10	10	17	4	7	3	7	9	7	4	16	16
mdo-miR-221-5p	5	9	7	23	4	8	0	2	9	5	5	13	3	6
mdo-miR-223-5p	33	52	64	91	3	29	7	2	79	75	68	82	51	14
mdo-miR-22-5p	0	1	2	2	1	0	1	0	0	0	0	0	0	0
mdo-miR-23a-3p	2205	2895	3179	10859	3266	5036	1595	1124	3060	3825	4289	8341	4413	2031
mdo-miR-24-3p	2449	2088	2715	10800	2440	2089	1324	555	2880	2134	1869	4373	3039	1011
mdo-miR-26-2-3p	0	0	0	6	0	2	2	0	0	0	0	1	0	0
mdo-miR-302a	0	0	14	0	0	0	0	0	0	0	0	0	0	0
mdo-miR-302c	0	0	4	0	0	0	0	0	0	0	0	0	0	0
mdo-miR-30a-3p	181	201	180	376	307	303	197	49	170	182	257	358	131	94
mdo-miR-30c-2-3p	0	1	1	2	0	0	1	0	0	1	0	0	0	0
mdo-miR-33-3p	0	0	0	5	1	0	2	0	6	1	1	2	2	3
mdo-miR-34d-3p	0	0	0	2	3	1	0	0	1	1	0	0	1	1
mdo-miR-3600-3p	0	1	2	2	1	0	1	0	0	0	0	0	0	0
mdo-miR-429	196	168	155	338	184	148	105	45	249	200	223	259	177	66
mdo-miR-449a-3p	0	1	0	0	0	0	0	0	0	0	0	0	0	0
mdo-miR-451	79	67	54	1386	36	139	89	438	146	44	182	562	95	43
mdo-miR-455-3p	126	187	292	681	59	302	134	158	292	324	157	644	157	32
mdo-miR-551c-5p	2	5	0	3	0	0	1	3	0	0	0	0	0	0
mdo-miR-7282-3p	0	0	0	0	2	0	0	0	0	0	0	0	0	0
mdo-miR-93-3p	1	1	0	4	1	0	2	0	0	0	6	1	4	2
mle-miR-317-3p	0	0	0	0	0	0	0	0	1	0	0	0	3	2
mle-miR-7-5p	39	26	37	32	6	20	11	2	66	10	33	50	22	7
mle-miR-92b-3p	0	0	1	0	0	0	0	0	0	1	0	1	0	1
mml-miR-100-3p	1	7	3	1	0	1	0	0	0	0	1	0	1	0
mml-miR-106a-3p	2	3	0	1	0	0	2	0	7	0	0	1	1	1
mml-miR-106b-3p	945	699	1673	2553	443	1368	263	679	1242	2165	1394	2736	840	265
mml-miR-1185-3p	3	1	7	1	2	3	1	0	2	3	0	4	0	0
mml-miR-1271-3p	0	0	0	0	0	0	0	0	0	0	0	0	0	1
mml-miR-127-5p	15	21	11	20	9	6	22	12	10	4	7	21	7	10
mml-miR-130a-3p	106	353	105	122	121	55	232	22	96	53	61	181	160	75
mml-miR-138-3p	0	0	0	0	1	1	2	0	0	0	0	2	0	0
mml-miR-139-3p	17	7	33	38	11	25	3	2	7	39	15	82	7	10
mml-miR-141-3p	326	433	64	190	1005	30	441	28	528	85	272	241	454	461
mml-miR-141-5p	254	216	27	103	190	38	298	5	347	54	214	132	153	124
mml-miR-147b	0	0	2	2	1	0	4	2	1	1	2	1	0	0
mml-miR-153-1-5p	1	1	0	2	0	0	0	0	0	0	1	2	0	0
mml-miR-181b-1-3p	0	0	0	0	0	0	0	0	0	2	0	0	0	0
mml-miR-181c-3p	2	0	3	20	2	3	1	0	3	1	4	5	1	2
mml-miR-188-3p	0	0	0	0	0	0	0	0	0	0	1	0	0	0
mml-miR-190b	5	5	7	9	2	5	5	3	6	3	4	7	6	0
mml-miR-192-3p	141	130	79	156	140	102	135	47	208	151	112	349	102	76
mml-miR-194-3p	175	61	159	260	56	229	38	52	215	151	178	217	62	18
mml-miR-196a-3p	0	0	0	0	1	0	0	0	0	0	0	0	0	2
mml-miR-197-5p	3	1	0	6	1	2	0	0	1	0	0	2	3	0
mml-miR-200c-3p	6622	6266	16800	34295	5245	11135	2012	4305	8906	13787	13279	25250	9699	6725
mml-miR-20b-3p	3	2	1	0	0	1	3	0	3	1	2	3	0	0
mml-miR-212-3p	0	3	0	1	0	0	0	0	0	0	0	0	0	0
mml-miR-216a-3p	0	0	1	0	0	0	0	0	0	0	0	0	0	0
mml-miR-222-5p	0	0	0	1	0	0	0	0	0	4	2	3	0	0
mml-miR-23a-5p	0	0	1	2	1	1	0	0	0	2	2	1	0	0
mml-miR-29c-5p	199	121	181	326	90	145	381	20	184	93	71	401	36	24
mml-miR-301a-5p	4	5	12	9	2	4	1	4	4	7	3	8	5	0
mml-miR-302a-5p	0	0	36	0	0	0	0	0	0	0	0	0	0	0
mml-miR-30b-5p	2352	4114	1255	2164	3022	1579	1887	454	2307	2128	3239	4309	5020	2178
mml-miR-30c-1-3p	27	4	23	56	8	23	19	17	33	29	20	45	11	12
mml-miR-30d-3p	50	27	28	46	73	33	65	4	56	20	29	48	68	30
mml-miR-31-3p	144	206	34	147	185	79	352	25	156	101	255	269	111	98
mml-miR-31-5p	340	567	237	958	1122	588	448	387	578	709	663	1173	800	1548
mml-miR-3200-5p	0	0	0	2	0	0	0	0	0	0	0	2	0	0
mml-miR-32-3p	7	12	12	13	8	15	5	0	21	15	5	20	31	5
mml-miR-324-3p	0	4	2	7	11	0	3	3	2	0	1	3	4	3
mml-miR-328	2	4	0	1	0	0	0	0	1	4	0	4	2	0
mml-miR-33a	2	3	0	0	19	0	12	0	5	0	1	1	9	1
mml-miR-33b-3p	14	9	9	26	20	41	9	6	24	40	13	39	20	4
mml-miR-374b-3p	0	0	0	1	0	0	0	0	0	0	0	1	0	0
mml-miR-378d	3366	2867	1501	8528	9106	1232	3164	916	3179	2644	2166	4065	3520	2003
mml-miR-379-3p	0	0	1	0	0	0	0	2	0	0	0	2	1	0
mml-miR-380-3p	12	12	13	15	3	17	4	2	1	11	4	17	2	4
mml-miR-412-5p	8	1	23	19	1	2	0	2	2	8	3	17	0	0
mml-miR-424-3p	4	21	32	16	6	9	6	6	5	19	14	43	27	10
mml-miR-452-3p	0	0	0	2	0	0	0	2	0	0	0	1	0	0
mml-miR-497-3p	0	0	0	0	0	0	0	0	0	0	0	0	1	0
mml-miR-590-3p	12	7	0	4	4	0	9	0	24	1	8	0	35	13
mml-miR-599-5p	6	13	24	50	34	10	5	0	2	52	6	28	24	17
mml-miR-6529-3p	3	3	4	13	0	2	0	1	0	5	2	11	2	0
mml-miR-661	0	0	0	0	0	0	0	0	0	0	0	0	1	0
mml-miR-873-3p	0	2	6	13	2	0	0	0	3	2	1	0	1	0
mml-miR-875-3p	0	0	0	0	1	0	1	0	0	0	0	0	0	0
mml-miR-877-3p	0	0	0	1	0	1	1	0	0	0	0	0	0	0
mml-miR-96	2065	1456	904	1423	1836	908	4836	173	2796	685	2809	2292	1677	1855
mml-miR-99a-3p	0	1	1	0	0	0	0	1	1	0	0	0	1	1
mml-miR-99b-3p	0	0	0	2	0	0	0	0	0	0	0	2	0	0
mmr-miR-1388	489	452	249	919	1461	184	613	167	985	355	182	749	1004	383
mmr-miR-152	0	2	0	1	1	2	0	0	0	0	0	0	0	0
mmr-miR-1839	140	127	62	216	86	135	51	25	129	107	83	171	85	65
mmr-miR-186	0	3	0	3	5	5	5	2	1	3	4	4	6	4
mmr-miR-187	25	11	41	208	24	20	19	13	50	38	22	46	45	7
mmr-miR-425	9401	9366	5283	6544	3603	6964	32576	1851	9922	3307	3818	12579	3913	1452
mmu-let-7a-2-3p	0	0	0	1	0	0	0	0	0	0	0	0	0	0
mmu-let-7f-2-3p	9	12	1	5	6	2	5	0	8	6	4	3	23	13
mmu-let-7g-3p	12	23	2	5	19	3	77	1	14	4	9	15	6	0
mmu-let-7g-5p	34098	43062	49082	152559	36077	69423	7942	20103	59634	76921	59507	91761	84885	49480
mmu-let-7i-3p	15	25	7	51	32	23	22	11	15	21	30	101	24	30
mmu-let-7i-5p	48897	55887	58577	183752	32398	112860	21939	22192	93455	72412	53277	134735	55001	29008
mmu-let-7j	1	8	16	43	5	17	1	4	8	3	3	30	2	2
mmu-let-7k	0	0	5	1	0	3	0	0	2	5	2	11	0	0
mmu-miR-100-3p	1	7	3	1	0	1	0	0	0	0	1	0	1	0
mmu-miR-101a-5p	7	19	1	4	15	2	10	0	1	2	10	1	5	1
mmu-miR-101b-3p	124	123	7	49	55	14	118	9	95	10	128	77	50	24
mmu-miR-101c	53	58	5	13	19	5	57	0	37	6	46	20	12	9
mmu-miR-106a-5p	0	1	1	0	0	0	0	0	0	0	2	0	1	0
mmu-miR-106b-3p	945	698	1673	2553	442	1367	263	679	1242	2165	1394	2736	839	265
mmu-miR-106b-5p	1520	1311	384	664	902	306	3453	96	1181	281	806	958	831	430
mmu-miR-107-5p	0	0	0	0	0	0	1	0	0	1	0	0	0	0
mmu-miR-10b-3p	3	5	8	36	2	7	0	2	1	4	10	27	4	4
mmu-miR-10b-5p	8866	13025	12808	15562	3905	13527	8103	2578	7990	7107	8591	31882	4145	2990
mmu-miR-122-3p	2	1	3	1	0	2	1	5	7	1	0	3	5	6
mmu-miR-122-5p	1239	1671	1963	3822	2420	1960	2059	2229	2426	2230	1926	2497	3025	1956
mmu-miR-122b-5p	1	1	0	1	0	0	0	0	0	1	0	0	0	1
mmu-miR-124-3p	9	10	1	7	18	2	19	5	2	10	14	1	10	1
mmu-miR-124-5p	1	0	0	2	0	0	1	0	0	0	0	0	0	0
mmu-miR-1247-3p	5	0	0	2	2	2	0	1	13	14	1	32	0	0
mmu-miR-125a-3p	10	9	19	44	2	14	3	7	12	8	4	37	7	1
mmu-miR-125a-5p	477	364	1077	1496	222	659	475	240	275	963	442	1129	556	98
mmu-miR-125b-5p	447	283	918	1108	245	544	364	203	238	483	352	773	239	83
mmu-miR-126a-3p	46158	25542	30148	89907	13926	18146	19157	4254	40894	18366	29239	66423	29932	7728
mmu-miR-126a-5p	480	440	163	571	150	85	156	22	445	105	346	528	445	205
mmu-miR-126b-3p	480	440	163	571	150	85	156	22	445	103	346	527	445	205
mmu-miR-126b-5p	826	347	591	1878	216	774	289	181	649	922	685	1658	646	96
mmu-miR-127-3p	650	358	1741	1020	212	442	301	358	222	628	487	1173	175	52
mmu-miR-127-5p	15	21	11	20	10	6	22	12	11	4	7	21	7	10
mmu-miR-128-1-5p	9	6	19	25	3	11	4	5	4	12	5	19	1	1
mmu-miR-128-3p	1528	1108	1967	4460	989	2481	1310	666	1666	2111	1238	2940	1446	311
mmu-miR-129-1-3p	0	2	1	6	1	6	12	1	1	10	6	8	2	2
mmu-miR-129-5p	54	93	44	617	261	121	90	166	105	297	417	94	175	77
mmu-miR-129b-3p	54	90	44	615	261	121	89	166	103	297	415	91	175	77
mmu-miR-129b-5p	1	1	0	23	2	4	5	4	0	11	16	4	5	1
mmu-miR-1306-3p	23	19	80	54	13	28	21	23	14	40	20	64	15	5
mmu-miR-130a-3p	45	94	61	94	26	29	59	15	39	31	26	102	71	22
mmu-miR-130a-5p	10	19	17	4	1	2	10	1	9	6	1	23	6	2
mmu-miR-130b-3p	50	36	30	53	25	23	36	10	33	18	19	61	32	14
mmu-miR-130b-5p	74	41	175	119	26	88	19	20	29	128	47	113	84	7
mmu-miR-132-3p	39	96	91	195	52	85	33	65	120	88	77	298	98	84
mmu-miR-132-5p	37	70	46	165	31	68	90	47	109	78	36	141	64	18
mmu-miR-133a-3p	60	220	123	227	186	93	144	77	54	221	139	357	154	187
mmu-miR-133a-5p	2	1	1	4	0	1	1	0	2	2	7	2	8	0
mmu-miR-133b-3p	3	8	2	6	8	12	5	4	9	8	8	22	9	4
mmu-miR-134-5p	2	0	0	6	0	0	1	2	1	1	0	1	1	0
mmu-miR-135a-2-3p	0	1	0	0	0	0	0	0	0	0	1	0	0	0
mmu-miR-135a-5p	1	0	0	2	1	0	0	0	1	0	2	2	2	0
mmu-miR-136-3p	80	45	18	26	16	3	40	2	19	8	31	17	28	10
mmu-miR-136-5p	26	7	1	11	7	0	27	3	3	0	2	9	3	2
mmu-miR-137-3p	1	0	0	2	5	1	0	0	6	1	1	1	1	4
mmu-miR-138-1-3p	0	0	0	0	4	0	0	0	0	0	0	0	0	0
mmu-miR-138-2-3p	0	0	0	0	1	1	2	0	0	0	0	2	0	0
mmu-miR-138-5p	16	37	6	20	37	7	22	2	9	1	10	12	45	13
mmu-miR-139-3p	17	7	33	38	11	25	3	2	7	39	15	82	7	10
mmu-miR-139-5p	550	593	1472	1748	679	1318	351	268	538	1619	1017	3012	561	507
mmu-miR-140-3p	7334	6370	6162	23920	4814	7858	4397	3511	9161	8193	10494	19610	6003	2243
mmu-miR-140-5p	229	327	132	404	337	127	213	29	371	84	154	239	651	376
mmu-miR-141-3p	326	433	64	190	1005	30	441	28	528	85	272	241	454	461
mmu-miR-141-5p	1	1	0	0	0	0	0	0	0	0	0	0	1	0
mmu-miR-142a-3p	4313	4097	157	1685	12696	767	10946	119	5955	247	944	856	15525	5544
mmu-miR-142a-5p	1866	2045	276	3039	5668	470	2346	254	2611	500	2087	736	9249	3161
mmu-miR-142b	4313	4097	157	1685	12696	767	10946	119	5955	247	944	856	15525	5544
mmu-miR-143-3p	187442	190968	80571	322946	87612	107475	137876	28328	221648	95465	169355	300821	121764	41654
mmu-miR-143-5p	623	1156	304	1667	1132	255	395	74	550	286	341	667	981	555
mmu-miR-144-3p	0	5	2	22	8	0	6	6	1	1	8	4	9	3
mmu-miR-144-5p	8	5	1	30	1	4	6	18	6	0	13	6	9	6
mmu-miR-145a-3p	698	881	496	1316	537	569	350	136	800	693	796	956	1044	346
mmu-miR-145a-5p	8537	9104	12513	18208	3258	14003	6251	4191	7641	9880	6386	31054	7132	1691
mmu-miR-145b	0	1	2	1	1	3	1	0	0	0	0	1	0	0
mmu-miR-146a-5p	8207	16901	8107	51584	33701	18561	20197	6342	19693	14554	4727	24067	21177	24234
mmu-miR-146b-5p	1232	2057	1267	3006	1386	4426	1935	730	4725	1926	414	2016	1243	1265
mmu-miR-147-5p	106	100	81	493	121	343	20	28	285	174	405	297	280	145
mmu-miR-149-5p	220	313	413	375	143	190	254	88	135	254	100	419	132	25
mmu-miR-150-5p	562	574	1032	3531	2620	1427	1150	982	787	1205	512	1210	2559	1304
mmu-miR-151-3p	13077	8037	23144	34434	8642	10708	14249	6489	15315	12703	8520	37590	6937	3788
mmu-miR-151-5p	738	964	605	1528	1033	838	923	381	695	1094	674	2420	668	455
mmu-miR-152-3p	2720	2721	966	4127	1457	459	1248	219	2270	350	1271	1728	1660	636
mmu-miR-152-5p	36	26	23	56	29	36	23	7	27	10	13	51	27	11
mmu-miR-153-3p	25	12	2	3	41	0	8	3	28	1	7	1	18	21
mmu-miR-155-5p	1	2	3	4	1	10	0	0	0	2	0	7	2	0
mmu-miR-15b-3p	29	27	40	46	13	57	27	15	85	54	56	84	34	30
mmu-miR-15b-5p	212	230	443	938	134	355	38	210	377	442	340	800	406	325
mmu-miR-16-2-3p	17	49	12	25	17	12	2	11	41	21	28	33	29	52
mmu-miR-17-3p	1	0	0	0	0	0	0	0	0	2	0	0	0	0
mmu-miR-181a-2-3p	44	44	34	117	21	52	36	6	31	28	58	96	27	4
mmu-miR-181a-5p	3005	3357	4798	8710	2368	5602	1432	2247	1910	6614	2126	8809	2750	1076
mmu-miR-181c-3p	2	0	4	20	2	3	1	0	3	1	4	5	1	2
mmu-miR-182-3p	1	0	1	2	0	1	0	0	1	0	0	1	1	1
mmu-miR-182-5p	1853	1114	1378	2127	1512	1428	3097	521	3894	1234	3237	3209	1027	1743
mmu-miR-183-3p	9	1	8	19	1	2	0	0	2	4	5	10	1	1
mmu-miR-183-5p	2432	1331	4667	5078	1422	3061	1295	1028	2937	2803	2379	5610	1352	2224
mmu-miR-1839-3p	7	20	3	9	9	4	22	1	10	4	8	12	7	13
mmu-miR-1843a-5p	0	0	0	0	0	0	0	2	0	0	0	0	0	0
mmu-miR-1843b-3p	7	3	12	23	0	18	4	1	5	13	2	26	7	0
mmu-miR-1843b-5p	0	0	0	0	0	3	0	2	0	1	1	1	0	0
mmu-miR-184-3p	1	10	177	2	1	1	3	1	269	5	1	1	337	195
mmu-miR-185-3p	14	24	41	117	21	32	10	14	36	62	25	49	52	17
mmu-miR-185-5p	1614	815	855	3144	1225	941	748	383	1586	715	1306	1762	993	485
mmu-miR-186-5p	3340	5577	2392	7368	10724	3615	5320	947	3174	3807	2785	4814	6977	4789
mmu-miR-187-3p	22	10	35	129	14	13	14	8	41	23	21	33	20	5
mmu-miR-188-3p	0	0	0	0	0	0	0	0	0	0	1	0	0	0
mmu-miR-188-5p	11	3	3	15	15	2	4	3	9	0	3	7	13	0
mmu-miR-1895	0	0	0	2	0	0	0	0	1	0	0	0	0	0
mmu-miR-18a-3p	18	12	22	20	21	14	10	9	8	28	4	20	7	3
mmu-miR-18b-3p	0	0	0	0	0	0	0	0	1	0	0	1	0	0
mmu-miR-1902	1	0	0	0	1	0	6	2	0	2	0	1	2	1
mmu-miR-190a-5p	112	116	12	72	74	7	52	4	72	15	80	73	50	61
mmu-miR-190b-5p	5	5	7	9	2	5	5	3	6	3	4	7	6	0
mmu-miR-191-5p	4453	5644	6588	12612	6337	5866	3504	2688	5903	6839	6162	9258	6872	4063
mmu-miR-193a-3p	14	11	1	4	12	1	23	0	9	4	2	10	12	4
mmu-miR-193b-3p	36	53	39	99	42	47	122	17	40	78	20	96	18	20
mmu-miR-194-1-3p	0	0	0	1	0	0	0	0	0	0	0	0	0	0
mmu-miR-194-5p	207730	192337	68744	180600	222552	124304	102303	62698	191708	156621	223632	296388	327217	157616
mmu-miR-195a-3p	20	8	49	113	7	40	4	14	34	50	45	77	10	6
mmu-miR-195a-5p	532	533	239	763	149	188	222	53	400	172	448	570	460	184
mmu-miR-196a-2-3p	0	0	0	0	1	0	0	0	0	0	0	0	0	2
mmu-miR-1983	2	4	9	9	3	8	8	1	4	1	4	18	5	0
mmu-miR-199a-3p	4155	5799	4963	14426	2700	5734	1826	1185	4389	6966	6242	10780	6213	2040
mmu-miR-199a-5p	3618	4472	3402	6204	1678	3245	2056	664	3502	3479	2777	6509	4011	946
mmu-miR-199b-5p	8	6	3	4	7	6	5	1	4	2	0	8	3	2
mmu-miR-19a-5p	0	1	0	0	0	0	1	0	1	0	0	0	0	0
mmu-miR-1a-1-5p	0	0	0	1	0	0	0	0	0	0	0	6	1	0
mmu-miR-1b-5p	6656	7195	787	5792	2102	1633	5230	1630	8803	1221	8570	6146	3681	2835
mmu-miR-200a-3p	13188	18616	11399	31227	35521	13615	11439	3251	18930	15620	14618	28346	18424	18127
mmu-miR-200a-5p	5792	4504	8290	11536	4440	4750	3418	1350	11281	4872	3740	10328	2506	2013
mmu-miR-200b-3p	15243	9850	51656	100925	8728	36715	2655	7867	34148	34925	26701	72098	10288	10505
mmu-miR-200b-5p	188	161	450	835	187	199	261	108	240	289	190	606	74	76
mmu-miR-202-5p	0	1	0	0	0	0	3	0	3	0	0	2	0	0
mmu-miR-203-3p	2681	1052	1534	5550	934	908	1550	402	6012	1276	4114	2878	1413	407
mmu-miR-204-3p	0	3	0	0	1	2	0	1	0	2	0	1	0	0
mmu-miR-204-5p	18	61	47	73	20	50	41	20	28	33	39	141	42	14
mmu-miR-205-5p	0	0	0	3	0	0	0	8	0	0	0	1	0	0
mmu-miR-206-3p	0	2	0	7	0	0	3	68	4	1	0	4	0	2
mmu-miR-210-5p	1	1	1	11	2	2	3	4	1	3	0	3	3	5
mmu-miR-211-5p	0	2	1	12	4	12	5	1	3	1	3	7	1	0
mmu-miR-2137	0	0	0	1	0	0	0	0	0	0	0	0	1	0
mmu-miR-215-3p	1	0	2	3	0	1	3	0	0	3	1	4	1	0
mmu-miR-216a-3p	1	0	2	3	4	6	0	0	0	24	3	0	0	0
mmu-miR-216b-5p	4	12	3	44	5	8	11	8	5	24	6	23	6	1
mmu-miR-216c-3p	0	0	0	0	1	0	0	0	0	0	0	0	0	0
mmu-miR-217-5p	0	3	0	0	0	0	0	0	0	0	0	1	0	0
mmu-miR-218-1-3p	0	1	0	0	0	2	1	0	0	1	0	0	0	0
mmu-miR-219c-3p	0	0	0	0	0	0	0	0	0	0	0	1	1	0
mmu-miR-21a-3p	61	51	12	42	47	20	59	13	49	11	35	20	52	9
mmu-miR-21b	0	0	0	0	0	0	0	0	2	0	0	0	0	0
mmu-miR-21c	0	2	0	2	2	0	1	0	0	0	1	0	0	0
mmu-miR-221-5p	9	15	11	44	5	21	1	5	13	14	10	29	9	8
mmu-miR-222-5p	1	0	0	1	0	1	1	0	1	6	2	3	2	1
mmu-miR-23b-3p	2064	2326	3730	5954	1950	3293	1194	1166	2150	3511	1861	6764	2257	1218
mmu-miR-23b-5p	3	3	20	20	10	19	4	7	7	25	12	24	8	2
mmu-miR-24-2-5p	23	10	20	69	25	27	17	5	38	26	12	38	37	1
mmu-miR-27b-3p	32855	22657	28107	85740	19908	23981	7270	6393	36961	28950	34095	59548	29577	14489
mmu-miR-27b-5p	73	24	94	175	43	67	25	11	53	73	63	116	26	14
mmu-miR-28a-3p	1	0	0	0	0	1	0	0	0	2	0	0	0	2
mmu-miR-28b	0	0	0	1	0	0	0	0	0	0	0	0	0	0
mmu-miR-28c	3	1	4	7	0	3	0	0	2	0	1	5	0	2
mmu-miR-296-3p	0	1	2	0	2	1	0	0	1	3	0	0	0	0
mmu-miR-299a-3p	85	41	50	16	21	7	45	3	15	8	22	28	27	5
mmu-miR-299a-5p	4	1	13	3	1	2	2	1	0	1	0	16	0	0
mmu-miR-299b-5p	0	0	2	0	0	0	0	0	0	0	0	0	0	0
mmu-miR-29b-1-5p	7	1	9	16	1	8	0	0	5	14	7	10	6	1
mmu-miR-29b-2-5p	7	13	7	12	3	10	7	1	5	3	9	22	6	6
mmu-miR-29c-3p	97	138	9	62	162	60	320	6	102	38	103	73	119	63
mmu-miR-29c-5p	383	260	287	581	341	329	1016	71	339	214	145	728	124	70
mmu-miR-300-3p	14	6	13	13	2	1	0	3	1	9	9	16	2	0
mmu-miR-301a-3p	8	8	0	1	4	0	3	0	2	0	1	0	5	1
mmu-miR-301a-5p	4	5	12	9	2	4	1	4	4	7	3	8	5	0
mmu-miR-301b-3p	0	2	0	0	0	0	0	0	0	0	0	0	0	0
mmu-miR-302c-3p	0	0	4	0	0	0	0	0	0	0	0	0	0	0
mmu-miR-3059-5p	0	11	1	1	0	0	0	2	0	1	1	1	3	0
mmu-miR-3064-3p	0	3	0	1	0	3	0	0	0	0	0	1	0	2
mmu-miR-3064-5p	5	0	0	6	0	1	4	1	0	4	2	2	3	1
mmu-miR-3065-3p	1	2	7	17	3	9	4	2	4	7	2	12	4	3
mmu-miR-3065-5p	16	13	4	25	3	17	15	3	6	17	14	43	5	3
mmu-miR-3071-3p	26	8	6	11	8	0	29	5	3	0	2	9	3	2
mmu-miR-3071-5p	79	43	18	25	16	3	37	2	19	8	31	16	28	10
mmu-miR-3074-1-3p	39	13	51	133	17	51	25	12	32	42	37	90	24	5
mmu-miR-3074-2-3p	23	10	20	69	25	27	17	5	38	26	12	38	37	1
mmu-miR-3074-5p	4082	3590	5138	16007	4066	3096	2744	869	4956	2973	2498	7228	4598	1819
mmu-miR-3085-3p	0	0	0	1	0	0	0	0	0	0	0	0	0	0
mmu-miR-30b-5p	2352	4114	1255	2164	3022	1579	1885	454	2307	2128	3235	4309	5020	2178
mmu-miR-30c-1-3p	27	4	23	56	8	23	19	17	33	29	20	45	11	12
mmu-miR-30e-3p	761	702	496	1788	633	746	510	161	2151	623	845	1650	812	388
mmu-miR-30e-5p	7533	10783	3148	12007	18430	6024	7680	1392	10298	4711	6148	12327	20705	12324
mmu-miR-30f	460	343	192	915	231	208	250	81	1303	213	446	728	427	139
mmu-miR-3102-3p	0	0	0	1	0	0	0	0	0	0	0	1	0	0
mmu-miR-32-3p	7	12	12	13	8	15	5	0	21	15	5	20	31	5
mmu-miR-324-3p	0	3	2	7	11	0	3	3	1	0	1	3	4	3
mmu-miR-326-3p	79	111	42	78	133	54	128	32	20	61	46	98	119	18
mmu-miR-328-5p	0	1	0	0	0	0	0	0	0	0	0	0	0	0
mmu-miR-331-5p	126	69	160	294	33	146	45	48	138	117	49	299	98	49
mmu-miR-338-3p	16	13	4	25	3	17	15	3	6	17	14	43	5	3
mmu-miR-340-3p	10	17	12	109	15	36	18	9	32	18	16	32	46	6
mmu-miR-345-3p	4	16	4	16	31	6	2	0	12	11	9	4	29	25
mmu-miR-34a-3p	1	0	0	6	0	3	1	0	0	0	5	7	1	0
mmu-miR-34c-5p	0	0	1	2	5	2	0	0	2	2	0	0	2	4
mmu-miR-3535	0	0	0	0	0	0	0	0	0	0	0	0	1	0
mmu-miR-362-5p	16	13	6	23	38	19	30	14	18	6	9	28	21	10
mmu-miR-370-5p	3	0	1	2	0	2	0	0	1	0	0	0	0	0
mmu-miR-374c-3p	383	447	510	950	221	958	231	185	752	558	307	1415	608	538
mmu-miR-374c-5p	0	0	0	1	0	0	0	0	0	0	0	1	0	0
mmu-miR-375-5p	0	0	0	1	0	0	0	0	0	0	0	0	0	0
mmu-miR-376a-3p	0	0	0	0	0	0	0	0	0	1	0	0	0	0
mmu-miR-376a-5p	0	3	0	2	0	0	0	0	1	0	1	0	1	1
mmu-miR-376b-5p	0	0	0	2	0	0	0	2	0	0	0	1	0	0
mmu-miR-376c-5p	7	3	1	0	0	0	0	0	0	0	0	0	0	0
mmu-miR-378a-3p	54973	45346	43869	144358	126227	38752	47717	27695	45146	63429	34352	91729	65369	43512
mmu-miR-378b	175	168	90	366	412	74	176	96	121	186	132	259	261	132
mmu-miR-378c	3541	3184	1595	8797	11161	1432	3492	1735	3323	3319	2429	4353	4641	2899
mmu-miR-378d	0	2	0	36	1	3	1	14	2	7	0	38	1	2
mmu-miR-382-3p	42	24	16	14	5	8	4	9	4	11	26	26	3	1
mmu-miR-383-5p	0	0	0	2	0	0	0	4	0	0	0	2	0	0
mmu-miR-384-3p	0	0	0	0	0	0	0	1	0	0	0	0	0	0
mmu-miR-384-5p	0	0	0	1	0	0	0	2	0	0	0	1	0	0
mmu-miR-3963	0	0	2	1	0	0	0	0	0	0	0	0	0	0
mmu-miR-3964	1	0	0	0	0	0	2	0	1	0	1	0	2	1
mmu-miR-3970	0	0	0	1	0	0	0	0	0	0	0	0	0	0
mmu-miR-409-3p	70	16	152	105	11	41	34	24	21	61	44	103	15	6
mmu-miR-409-5p	8	10	23	14	1	5	0	5	2	5	3	8	3	1
mmu-miR-410-3p	3	4	7	5	2	3	6	2	4	7	4	16	2	3
mmu-miR-411-3p	2	3	0	7	0	1	0	5	0	0	2	4	1	0
mmu-miR-411-5p	152	37	86	90	12	14	28	21	26	11	47	69	35	12
mmu-miR-412-3p	0	0	1	0	0	0	2	0	0	0	0	0	0	0
mmu-miR-425-3p	92	78	79	141	86	65	91	17	82	63	48	145	56	31
mmu-miR-425-5p	9418	9368	5285	6554	3607	6974	32590	1851	9925	3311	3818	12597	3917	1452
mmu-miR-431-3p	0	0	0	2	0	0	0	0	0	2	1	0	0	0
mmu-miR-431-5p	0	1	1	5	0	0	1	0	0	0	0	0	0	0
mmu-miR-433-3p	4	4	6	5	0	0	0	0	2	0	0	4	2	1
mmu-miR-450b-5p	5	16	0	5	4	3	8	1	11	1	10	6	9	1
mmu-miR-452-5p	0	0	1	4	0	0	0	3	2	0	0	1	2	0
mmu-miR-455-3p	0	0	0	1	0	1	0	0	1	2	0	0	0	2
mmu-miR-466f-3p	0	0	0	0	0	0	1	2	0	0	0	0	0	0
mmu-miR-466h-3p	0	0	0	0	0	0	0	0	0	0	1	0	0	0
mmu-miR-466i-5p	11	18	26	2	23	6	20	21	2	16	10	14	18	14
mmu-miR-467g	0	0	0	0	1	0	0	0	0	0	0	0	0	0
mmu-miR-483-3p	0	1	0	0	0	0	0	0	0	0	0	0	0	0
mmu-miR-485-3p	0	0	5	1	0	1	4	0	0	0	0	1	4	0
mmu-miR-486b-3p	27	34	105	2694	45	84	37	1178	71	31	83	1281	70	30
mmu-miR-488-3p	0	0	0	2	0	0	0	4	0	0	0	3	0	0
mmu-miR-493-5p	0	7	15	12	4	6	0	11	7	6	6	15	7	4
mmu-miR-495-5p	1	1	0	0	0	0	0	0	0	0	0	0	0	0
mmu-miR-497a-3p	0	0	0	0	0	0	0	0	0	0	0	0	1	0
mmu-miR-497b	4	1	2	7	2	0	2	0	10	3	4	1	4	3
mmu-miR-500-3p	0	0	1	1	4	3	0	0	0	0	0	0	0	0
mmu-miR-500-5p	0	2	1	0	2	0	1	0	1	1	2	1	0	0
mmu-miR-501-3p	0	0	0	6	0	1	0	0	0	0	0	1	0	0
mmu-miR-503-5p	81	68	100	171	23	44	15	27	109	50	104	196	86	21
mmu-miR-505-3p	2	0	1	7	2	3	0	0	1	2	0	6	3	3
mmu-miR-5100	0	0	1	0	6	6	4	1	1	0	0	1	1	1
mmu-miR-5126	0	0	1	0	4	0	0	0	0	0	0	0	0	3
mmu-miR-542-3p	3154	2950	191	399	898	74	1899	89	1665	70	1483	723	1033	373
mmu-miR-542-5p	19	32	17	9	15	3	24	1	9	4	7	27	8	3
mmu-miR-543-3p	4	2	24	37	2	3	3	6	1	15	5	14	5	1
mmu-miR-582-3p	0	0	0	0	0	0	0	0	0	0	0	1	0	0
mmu-miR-582-5p	0	0	0	2	0	0	0	0	0	0	1	0	0	1
mmu-miR-599	0	2	0	0	1	0	0	0	0	0	1	0	1	0
mmu-miR-6240	0	0	0	0	1	1	2	1	0	0	1	4	2	0
mmu-miR-6516-3p	0	0	0	0	0	0	0	1	0	0	0	1	2	1
mmu-miR-652-5p	0	0	0	1	0	0	0	0	0	0	0	0	0	1
mmu-miR-669c-3p	0	0	0	0	0	0	0	1	0	1	0	0	0	0
mmu-miR-670-5p	0	0	0	1	0	0	0	0	0	1	0	0	0	0
mmu-miR-674-3p	0	0	0	0	0	0	0	1	0	0	0	0	0	0
mmu-miR-708-3p	72	37	13	66	34	38	73	6	65	30	64	112	11	13
mmu-miR-708-5p	34	23	3	51	35	7	15	3	37	3	60	36	19	13
mmu-miR-744-3p	6	4	6	16	5	4	8	1	2	1	1	8	4	3
mmu-miR-744-5p	418	179	935	1302	271	463	103	102	279	352	170	572	151	91
mmu-miR-758-3p	3	3	5	3	0	0	1	0	2	0	0	4	2	0
mmu-miR-760-3p	1	3	4	9	4	4	1	0	1	3	5	7	3	2
mmu-miR-7689-3p	0	0	0	0	0	2	0	0	0	0	0	2	0	0
mmu-miR-7a-2-3p	0	0	0	1	0	0	0	1	0	0	0	0	0	0
mmu-miR-7b-5p	67	43	31	65	33	41	24	14	62	27	60	67	27	13
mmu-miR-802-5p	589	827	94	101	399	91	477	27	529	188	615	286	1060	486
mmu-miR-8094	5	0	1	0	3	1	10	4	6	0	2	2	7	1
mmu-miR-873a-5p	25	31	3	46	9	12	2	2	47	17	15	15	11	8
mmu-miR-874-3p	21	33	46	79	42	36	36	10	22	44	11	75	46	12
mmu-miR-874-5p	0	1	0	4	1	0	3	0	0	0	2	0	0	0
mmu-miR-876-3p	1	0	0	0	0	0	0	0	0	0	0	0	2	0
mmu-miR-877-3p	0	0	0	1	0	1	1	0	0	0	0	0	0	0
mmu-miR-877-5p	87	23	156	227	7	78	12	22	44	48	17	144	14	1
mmu-miR-92a-3p	4553	4457	15710	20981	2670	10705	1949	5905	6165	15916	8005	20568	6190	2418
mmu-miR-9-3p	14	18	6	24	10	2	12	6	16	8	26	32	15	12
mmu-miR-98-3p	16	33	0	7	27	0	45	3	29	4	21	11	47	22
mmu-miR-99b-3p	0	0	0	2	0	0	0	0	0	0	0	2	0	0
mmu-miR-99b-5p	1303	1718	1737	3546	471	925	419	286	1549	1040	972	2375	1142	365
mmu-miR-9b-3p	1178	1090	328	1035	1243	1098	1092	212	555	725	1288	886	409	320
mne-miR-140	3	2	0	0	1	0	1	0	3	0	3	0	0	4
mne-miR-197	11	17	27	37	16	7	19	7	11	26	10	36	20	15
mse-miR-2779	122	63	353	1101	211	287	39	18	194	135	95	349	149	21
mze-miR-125c	0	0	0	2	0	0	0	5	0	0	0	5	0	0
mze-miR-22b	10	14	0	67	19	13	26	28	2	29	16	34	0	0
ngi-miR-34	0	0	4	0	0	0	0	0	1	0	0	0	3	4
nle-miR-136	26	7	1	10	7	0	27	3	3	0	2	9	3	2
nle-miR-501	0	0	0	7	0	1	0	0	0	0	0	1	0	0
nve-miR-100-5p	129	173	207	262	60	137	59	33	179	132	179	287	119	53
nve-miR-2032a-3p	0	0	0	0	0	0	0	0	0	0	0	0	2	0
nvi-miR-263b	0	0	6	0	0	0	0	0	2	0	0	0	5	2
oan-let-7d-3p	0	0	0	0	0	0	0	0	0	0	0	0	0	1
oan-let-7f-1-3p	13	16	12	10	4	12	18	3	21	9	19	6	13	14
oan-let-7g-3p	12	23	2	5	19	3	77	0	14	4	9	15	5	0
oan-miR-106-5p	73	61	35	136	43	17	72	11	131	8	18	62	60	40
oan-miR-107-5p	0	0	0	0	0	0	1	0	0	1	0	0	0	0
oan-miR-10a-3p	109	146	217	382	47	196	59	67	118	161	103	432	134	51
oan-miR-10b-3p	3	5	8	36	2	7	0	2	1	4	9	26	4	4
oan-miR-122-3p	2	1	3	1	0	2	1	5	7	1	0	3	5	6
oan-miR-125-3p	0	0	0	0	0	0	0	0	0	0	1	0	0	0
oan-miR-130a	10	19	17	4	1	2	10	1	9	6	1	23	6	2
oan-miR-1357	5	4	0	4	5	1	5	16	3	19	8	4	3	1
oan-miR-135a-3p	0	1	0	0	0	0	0	0	0	0	1	0	0	0
oan-miR-1386	10	8	28	63	11	26	4	4	10	6	10	26	19	3
oan-miR-1388-3p	10	13	1	9	23	18	25	5	9	9	20	7	11	2
oan-miR-1388-5p	1	2	0	0	0	0	8	0	6	2	1	2	6	2
oan-miR-139-5p	0	3	0	7	1	1	1	2	0	2	2	1	0	0
oan-miR-140-5p	229	327	132	404	337	127	213	29	371	84	154	239	651	376
oan-miR-145-5p	304	310	81	508	139	461	428	86	352	185	194	660	136	48
oan-miR-146a-5p	26	45	22	135	90	46	61	11	50	37	17	76	59	82
oan-miR-15b-3p	3	10	0	6	6	2	16	1	10	8	7	6	4	9
oan-miR-15b-5p	13	26	17	167	29	39	7	56	37	69	42	79	55	58
oan-miR-15c-5p	15	25	16	166	29	37	7	58	35	71	38	77	55	56
oan-miR-16b-3p	6	1	4	15	3	7	1	4	8	5	11	14	5	9
oan-miR-181a-2-3p	3	5	0	8	5	1	4	4	1	3	4	6	0	0
oan-miR-181b-5p	479	568	600	1400	348	776	324	308	404	878	380	1224	494	210
oan-miR-181c-5p	2	1	1	3	0	0	0	0	0	0	0	0	0	0
oan-miR-182-3p	1	0	1	2	0	1	0	0	0	0	0	1	1	0
oan-miR-18-5p	8	11	0	2	2	0	10	1	19	3	6	2	8	1
oan-miR-194-3p	0	0	0	1	0	0	0	0	0	1	0	0	0	0
oan-miR-19a-5p	0	1	0	0	0	0	1	0	1	0	0	0	0	0
oan-miR-19b-1-5p	0	0	0	1	0	0	0	0	0	0	1	0	0	0
oan-miR-200b-5p	188	159	450	833	187	200	259	108	240	289	190	601	74	78
oan-miR-205-5p	0	0	0	3	0	0	0	8	0	0	0	1	0	0
oan-miR-20a-5p	3465	2464	2293	9412	1348	1173	1105	437	4987	1036	2960	4212	3146	1836
oan-miR-214-5p	31	28	48	66	13	42	33	6	24	54	8	69	43	7
oan-miR-215-3p	336	438	161	279	418	364	239	342	290	466	428	721	524	301
oan-miR-221-5p	5	9	7	23	4	8	0	2	9	5	5	13	3	6
oan-miR-223-3p	12	31	6	43	12	19	4	3	38	15	23	26	23	10
oan-miR-23b-3p	10	20	16	52	9	47	7	13	10	35	15	38	16	5
oan-miR-24-1-5p	96	101	37	111	90	62	188	13	78	33	56	119	61	13
oan-miR-24-2-5p	18	9	16	58	21	25	17	3	31	18	9	29	24	1
oan-miR-29a-2-5p	0	0	1	0	0	0	1	0	0	0	0	0	0	0
oan-miR-29b-5p	7	1	9	16	1	8	0	0	5	14	7	10	6	1
oan-miR-30d-3p	8	1	1	7	5	5	7	1	3	4	8	3	10	2
oan-miR-32-5p	527	333	9	42	412	9	361	8	335	7	115	38	625	329
oan-miR-383-5p	0	0	1	1	0	0	0	0	0	0	0	0	0	0
oan-miR-454-5p	0	1	8	2	0	2	0	0	0	3	1	2	0	1
oan-miR-460-5p	0	0	0	0	0	0	0	1	0	0	0	0	0	0
oan-miR-499-5p	1	0	0	0	1	1	4	0	1	2	0	0	2	2
oan-miR-590-5p	2	0	0	0	0	0	0	0	0	0	0	0	0	0
oan-miR-7-1-3p	1	0	0	3	5	0	0	0	2	0	0	0	0	0
oan-miR-873-5p	25	31	3	46	9	12	2	2	47	17	15	15	11	8
oan-miR-92b	2	10	28	33	8	26	0	6	10	16	8	27	11	3
oar-let-7b	3621	6226	7615	18278	7025	8373	2995	5282	4584	10514	4830	13443	7072	6230
oar-let-7d	0	0	3	79	0	1	0	45	2	0	2	47	8	1
oar-miR-10a	62158	74939	84805	110725	20891	108518	60337	24124	67869	71969	69366	281614	34592	12950
oar-miR-10b	8866	13025	12808	15562	3905	13527	8103	2578	7990	7107	8591	31882	4145	2990
oar-miR-154b-3p	0	0	0	0	0	0	0	0	0	0	0	1	0	0
oar-miR-23b	1986	2223	3449	5839	1859	3132	1132	1038	2062	3355	1779	6487	2128	1059
oar-miR-25	2953	1781	4625	8990	1664	2092	993	1648	3479	2941	4017	6369	2299	1213
oar-miR-299-3p	4	0	9	2	1	2	2	0	0	1	0	6	0	0
oar-miR-29a	1640	1819	1160	7050	3903	2729	2243	868	2959	2506	2334	3458	4740	2376
oar-miR-30c	2089	2293	2725	5942	1669	3280	1048	706	2988	3051	3533	5652	3317	1454
oar-miR-30d	18008	12384	40153	63992	9528	67140	8212	14322	23159	41505	13924	61985	18936	8814
oar-miR-323b	6	18	22	20	5	11	0	1	0	9	14	33	10	3
oar-miR-369-5p	3	0	3	2	0	0	0	0	0	0	0	1	0	0
oar-miR-374b	383	449	514	952	221	965	231	186	754	568	310	1422	612	541
oar-miR-376a-5p	0	3	0	2	0	0	0	0	1	0	1	0	1	1
oar-miR-381-3p	2578	1796	1544	878	825	367	4482	327	933	396	726	1103	917	388
oar-miR-381-5p	0	0	0	0	0	0	0	0	0	0	0	2	0	0
oar-miR-3958-3p	3	5	6	11	5	8	2	2	4	2	5	19	2	0
oar-miR-3959-3p	15	13	3	1	1	1	9	0	4	1	2	7	3	4
oar-miR-3959-5p	31	18	25	14	4	2	4	6	1	3	8	11	9	9
oar-miR-412-5p	0	0	0	1	0	0	0	0	0	0	0	1	0	0
oar-miR-431	0	1	1	5	0	0	1	0	0	0	0	0	0	0
oar-miR-432	14	6	39	40	2	1	9	8	1	15	5	20	6	5
oar-miR-487a-3p	4	7	2	1	3	2	1	1	3	3	2	6	2	1
oar-miR-496-3p	0	0	0	0	0	1	0	1	0	0	0	0	0	0
oar-miR-539-5p	0	0	0	1	0	0	0	0	0	0	0	0	0	0
oar-miR-99a	1640	2004	6540	8257	4039	6291	763	1053	1516	5473	2597	6826	2717	2465
ocu-miR-1343-5p	3	2	4	7	0	3	0	0	2	1	0	2	0	0
ocu-miR-141-5p	1	0	0	0	0	0	2	0	0	0	1	0	0	0
ocu-miR-146b-5p	62	100	53	162	124	187	157	31	312	77	28	63	94	103
ocu-miR-147-5p	0	2	1	2	4	6	1	0	1	1	2	0	2	0
ocu-miR-150-5p	2	1	7	15	1	11	8	2	3	6	0	1	7	4
ocu-miR-16a-5p	5	9	4	10	3	6	2	3	9	3	3	7	7	8
ocu-miR-216b-3p	0	1	0	1	1	1	0	0	1	2	2	3	4	0
ocu-miR-28-3p	7	1	0	7	0	3	1	1	3	3	3	10	0	0
ocu-miR-302b-3p	0	0	3	0	0	0	0	0	0	0	0	0	0	0
ocu-miR-30b-3p	0	0	0	2	0	2	0	1	0	1	0	0	0	0
ocu-miR-342-3p	3	3	2	9	9	1	12	1	3	5	6	6	10	0
ocu-miR-362-5p	0	0	0	0	0	0	0	0	1	0	0	0	0	0
ocu-miR-370-5p	1	0	0	0	0	2	0	0	0	0	0	0	0	0
ocu-miR-450b-3p	0	1	1	2	0	1	4	0	0	0	1	1	1	0
ocu-miR-500-3p	51	37	41	154	254	183	165	85	50	68	55	101	72	69
ocu-miR-501-3p	0	0	0	8	0	1	0	0	0	0	0	1	0	1
ocu-miR-502b-3p	12	17	4	44	105	73	80	34	9	27	12	30	26	18
ocu-miR-628-5p	0	2	0	1	2	0	0	0	3	2	0	0	0	1
ocu-miR-660-3p	1	7	0	2	1	2	3	1	0	0	3	4	1	4
ocu-miR-802-5p	0	0	0	0	0	0	0	0	0	0	0	0	2	0
ocu-miR-9851-3p	0	0	0	0	0	0	1	0	0	0	0	0	0	0
odi-let-7d	1	3	5	7	1	1	0	2	0	0	0	3	6	0
odi-miR-124a	4	4	0	4	7	1	4	2	2	8	7	1	7	1
odi-miR-1c	1228	1191	132	1119	495	318	1021	226	1860	207	1402	1104	514	350
odi-miR-31	0	0	0	0	0	0	0	2	0	0	0	3	0	0
odi-miR-92a	0	3	2	5	0	3	2	2	1	8	3	9	5	0
oga-miR-195	0	1	0	0	0	0	0	0	0	0	2	0	2	0
oga-miR-374a	0	0	0	1	0	0	0	1	0	0	0	0	0	1
oha-let-7a-3-3p	0	0	0	0	1	0	0	0	0	0	0	0	0	0
oha-miR-122-3p	2	1	3	1	0	2	1	5	7	1	0	3	5	6
oha-miR-122-5p	1239	1671	1963	3822	2422	1960	2059	2232	2432	2231	1928	2498	3029	1957
oha-miR-126-3p	480	435	163	564	150	85	156	21	443	98	342	524	445	204
oha-miR-126-5p	46494	25922	30375	90367	14085	18355	19313	4305	41099	18563	29656	67011	30292	7804
oha-miR-148a-3p	704	1042	327	449	306	1069	1642	330	847	799	648	974	1901	477
oha-miR-16b-3p	0	0	0	0	0	1	0	0	0	0	1	0	1	0
oha-miR-190b-3p	0	0	0	0	0	0	1	0	0	0	0	0	0	0
oha-miR-199b-5p	9	6	8	11	1	6	5	1	3	8	9	23	7	2
oha-miR-20b-5p	77	86	29	144	30	20	43	13	164	16	28	81	98	42
oha-miR-219-2-3p	0	0	0	0	0	0	0	0	0	1	0	0	0	0
oha-miR-221-5p	4	9	7	23	4	8	0	2	9	5	5	13	3	6
oha-miR-223-5p	0	0	0	0	0	1	0	0	0	0	0	0	0	0
oha-miR-26-3-3p	27	14	1	4	22	3	23	0	28	2	8	7	14	7
oha-miR-338-5p	1	2	7	17	3	9	4	2	4	7	2	12	4	3
oha-miR-449a-5p	0	0	4	0	0	0	0	0	0	0	0	0	0	0
oha-miR-9-2-5p	2	2	0	2	3	1	0	0	2	1	0	7	1	2
oha-miR-9-3p	1179	1090	328	1035	1247	1098	1092	212	555	725	1290	888	409	324
oha-miR-9-4-5p	14	18	6	24	10	2	12	6	16	8	26	32	15	12
oha-miR-98-3p	5	4	0	1	5	0	10	0	7	0	9	1	6	2
ola-let-7a-3p	0	0	0	1	0	1	0	0	0	0	0	1	0	0
ola-let-7c	492	652	1134	2877	667	1290	259	647	469	1804	792	1651	848	612
ola-let-7e	646	846	22	890	1136	1004	1057	505	36	748	1147	561	17	11
ola-let-7g	266	417	331	895	352	705	223	221	379	663	433	667	543	229
ola-miR-100	5391	7230	10917	12292	3105	7170	2658	2817	7780	6785	8764	14862	4802	2290
ola-miR-101b-3p	31	40	2	25	21	11	43	10	36	9	46	31	15	1
ola-miR-106a	18	21	9	49	11	4	21	0	26	5	11	47	20	8
ola-miR-10d	4	8	8	11	0	6	7	1	9	3	9	11	10	2
ola-miR-122	2	0	3	0	0	2	1	5	7	1	0	3	5	6
ola-miR-124-5p	1	0	0	2	0	0	1	0	0	0	0	0	0	0
ola-miR-126-3p	37874	20145	23784	69548	11223	17834	15829	4058	33132	17774	25437	57069	24658	5630
ola-miR-128	1439	1047	1825	3979	936	2247	1220	626	1494	1971	1146	2668	1317	287
ola-miR-130c	0	0	0	1	0	0	1	0	0	0	2	0	0	0
ola-miR-132	41	96	91	196	52	86	33	65	120	88	77	298	99	84
ola-miR-133-3p	60	219	123	227	186	93	144	77	54	221	139	356	154	187
ola-miR-135a	0	0	0	1	1	2	3	0	0	2	1	0	0	0
ola-miR-1388-3p	10	13	1	9	23	18	25	5	9	9	20	7	11	2
ola-miR-139	6	17	2	21	26	17	11	14	0	9	22	19	0	0
ola-miR-140-3p	6160	5436	5059	19972	4065	6390	3524	2854	7488	7156	9000	16312	4934	1882
ola-miR-143	184142	181043	81734	325322	82798	97915	122468	26358	219705	87738	164160	290676	110094	42764
ola-miR-144	0	0	0	24	0	0	0	10	0	0	0	12	0	0
ola-miR-145	8537	9099	12509	18201	3256	14001	6245	4189	7640	9878	6386	31038	7125	1690
[truncated: 578 more rows]

## Sheet: The expression of new miRNAs on
miRNA	C_1	C_2	C_3	DPI_10_1	DPI_10_2	DPI_10_3	DPI_14_1	DPI_14_2	DPI_14_3	DPI_6_1	DPI_6_2	DPI_6_3	SI_2	SI_3	Note: It should be noted in advance that, due to the absence of a cat miRNA database, we employed a merged miRNA database approach for sequence matching. The presence of human, mouse, or other animal miRNAs here is merely because their sequences in the database matched, and thus previously named miRNAs were used.
novel_123	4	16	13	17	10	31	9	2	5	38	23	21	6	2
novel_173	1	3	12	20	2	1	3	3	19	9	23	24	1	1
novel_174	13	10	7	33	13	7	8	1	5	4	13	24	5	6
novel_175	17	7	5	1	16	3	25	0	4	4	2	31	6	8
novel_188	1	13	4	17	1	6	3	3	1	6	12	25	5	0
novel_193	6	1	9	4	0	6	0	6	1	4	0	2	3	0
novel_201	1	1	0	3	0	0	4	0	0	1	3	0	0	0
novel_205	0	1	0	0	0	0	0	0	0	0	0	0	0	0
novel_208	0	0	2	4	0	0	0	0	4	0	3	3	2	0
novel_221	0	0	0	0	0	5	0	0	0	0	0	1	0	0
novel_238	0	1	0	0	0	0	1	0	0	0	1	2	1	2
novel_245	4	0	1	0	0	4	0	0	0	6	0	4	0	0
novel_250	0	2	0	1	1	0	1	0	3	2	0	3	0	0
novel_252	0	0	1	3	0	0	1	0	0	1	0	0	0	0
novel_255	3	0	3	0	5	0	8	0	9	0	1	0	2	0
novel_256	2	0	0	0	4	0	0	6	0	1	3	1	1	2
novel_260	4	0	1	1	2	1	0	0	0	1	1	10	0	0
novel_261	0	2	0	0	0	0	0	0	0	1	0	0	0	0
novel_265	0	0	0	0	0	0	0	3	0	1	1	0	0	1
novel_268	6	0	0	2	2	0	0	0	0	1	2	0	0	0
novel_271	0	0	0	0	2	0	0	0	0	0	0	7	2	0
novel_279	1	0	0	9	2	12	1	0	0	1	1	1	0	0
novel_283	1	0	1	3	0	0	2	1	0	3	0	0	0	0
novel_295	0	1	3	18	0	6	1	1	1	5	3	7	2	0
novel_304	2	1	2	4	0	0	0	0	2	2	0	1	0	0
novel_305	1	0	0	0	0	0	0	0	0	2	0	0	0	0
novel_308	1	0	0	2	0	0	11	0	1	0	0	0	0	0
novel_323	0	1	0	0	0	0	0	0	0	3	0	1	0	0
novel_324	0	0	1	1	1	2	0	0	1	1	0	0	0	2
novel_333	0	0	0	0	0	0	0	0	0	0	0	1	0	0
novel_338	1	0	3	5	0	0	0	0	0	0	1	4	0	0
novel_340	3	3	1	3	3	3	8	0	4	3	0	5	0	1
novel_345	0	0	0	0	0	0	1	2	0	0	0	0	0	1
novel_347	0	0	0	0	0	0	0	6	0	0	0	0	0	0
novel_352	0	0	4	3	1	5	0	0	0	0	1	0	0	0
novel_355	1	0	0	0	1	0	2	0	1	1	0	1	0	0
novel_367	0	1	0	0	0	0	0	0	0	0	0	1	0	0
novel_370	0	0	1	2	1	1	7	5	1	1	0	0	0	0
novel_373	0	0	4	2	3	0	9	0	0	0	0	6	4	0
novel_375	8	26	3	25	4	3	7	4	14	0	2	40	11	3
novel_378	39	44	51	103	34	167	51	31	144	129	31	168	49	50
novel_381	3	5	8	23	1	5	6	2	3	1	0	13	2	2
novel_382	0	1	1	8	7	0	0	4	2	1	0	0	1	1
novel_384	0	0	0	0	0	0	4	1	0	0	0	0	3	2
novel_393	0	0	0	1	0	0	0	0	0	0	0	0	0	0
novel_398	1	1	0	0	0	0	0	0	0	0	0	0	0	0
novel_401	0	0	3	0	1	0	3	0	5	1	0	3	0	0
novel_402	0	0	0	0	1	0	1	0	0	0	0	1	1	0
novel_409	0	7	0	0	5	1	0	0	0	0	0	2	12	3
novel_416	0	0	0	10	6	2	0	0	0	0	0	0	0	0
novel_417	0	0	0	0	0	0	0	0	0	0	2	0	1	0
novel_418	0	0	0	0	0	1	0	0	0	0	0	0	0	0
novel_426	6	0	0	0	3	0	8	4	2	5	0	2	4	3
novel_429	3	4	0	4	6	0	2	0	5	4	4	4	1	0
novel_433	3	0	5	9	0	3	1	1	7	2	1	9	0	2
novel_437	0	0	0	0	0	0	7	0	0	0	0	0	0	0
novel_438	2	0	3	5	1	3	1	0	1	0	1	3	1	0
novel_440	3	1	0	2	0	0	0	0	2	0	2	1	1	0
novel_442	3	2	4	1	0	0	3	1	0	2	0	7	5	2
novel_455	0	0	0	0	0	0	5	0	0	0	0	0	0	1
novel_456	0	2	1	0	1	2	0	0	2	0	0	0	0	1
novel_462	1	1	0	0	0	0	0	0	0	4	0	1	0	0
novel_467	2	2	0	0	1	0	1	0	0	0	1	0	1	2
novel_468	0	0	0	0	0	0	2	0	0	0	0	0	4	0
novel_469	0	0	0	0	0	2	1	1	0	3	2	0	3	5
novel_470	0	0	0	0	10	0	0	0	0	0	0	0	0	0
novel_474	67	5	74	43	8	107	3	7	26	43	44	37	11	0
novel_477	0	0	0	0	4	0	0	2	0	0	0	0	3	0
novel_485	0	0	1	0	0	0	0	0	0	0	0	0	0	0
novel_486	0	0	0	0	4	0	0	4	0	3	0	1	0	10
novel_488	2	0	0	0	0	0	5	0	0	0	0	0	2	0
novel_489	0	0	0	0	0	0	0	0	2	5	0	0	0	0
novel_490	0	0	0	0	0	0	0	9	0	1	0	0	0	0
novel_503	0	0	0	1	3	4	0	0	1	0	0	3	0	0
novel_505	2	3	2	0	2	0	4	0	3	0	0	0	0	0
novel_507	27	8	26	69	25	12	17	6	6	5	8	39	10	2
novel_510	0	0	0	0	0	0	3	0	0	1	0	0	3	0
novel_516	0	0	0	0	0	0	0	0	0	0	0	3	0	0
novel_519	0	0	0	0	0	0	2	0	0	0	0	1	2	1
novel_521	0	0	0	0	0	2	0	0	0	0	0	1	6	0
novel_523	0	0	0	0	0	0	0	1	0	0	0	0	0	0
novel_524	4	0	3	0	0	0	0	0	2	0	0	0	0	0
novel_525	0	0	0	0	0	0	0	0	0	0	0	0	0	1
novel_526	0	13	0	0	15	0	0	1	0	2	1	0	3	13
novel_527	0	0	4	0	0	1	0	0	0	0	0	2	0	0
novel_533	0	0	0	0	0	0	0	0	0	0	0	0	3	0
novel_536	0	0	0	0	4	0	0	0	0	0	0	0	0	1
novel_538	0	1	0	0	1	1	0	23	1	17	0	4	17	2
novel_542	1	0	0	0	11	0	2	0	1	0	2	2	8	1
novel_548	0	0	0	0	10	0	0	0	1	0	0	0	0	3
novel_95	103	18	111	146	30	43	49	81	41	67	86	425	76	5
Note :
The first column : miRNA mature id ; the second to n + 1 column is the number of sRNAs ( readcount ) matched to the mature from sample 1 to n.

## Sheet: Comparison of sRNA classificati
Types	C_1	C_1(percent)	C_2	C_2(percent)	C_3	C_3(percent)	DPI_10_1	DPI_10_1(percent)	DPI_10_2	DPI_10_2(percent)	DPI_10_3	DPI_10_3(percent)	DPI_14_1	DPI_14_1(percent)	DPI_14_2	DPI_14_2(percent)	DPI_14_3	DPI_14_3(percent)	DPI_6_1	DPI_6_1(percent)	DPI_6_2	DPI_6_2(percent)	DPI_6_3	DPI_6_3(percent)	SI_2	SI_2(percent)	SI_3	SI_3(percent)
total	9621319	1	12650438	1	10807901	1	15161145	1	14648793	1	13739772	1	10903156	1	11464681	1	13321241	1	10083551	1	12405805	1	14327001	1	14618294	1	11253139	1
known_miRNA	3823897	0.3974	3474988	0.2747	2192942	0.2029	5419513	0.3575	2602281	0.1776	2936600	0.2137	2452823	0.225	804007	0.0701	5813931	0.4364	2500929	0.248	3042949	0.2453	5572135	0.3889	3601832	0.2464	1720831	0.1529
rRNA	15440	0.0016	12546	0.001	48095	0.0044	47391	0.0031	11020	0.0008	28274	0.0021	13138	0.0012	11097	0.001	10157	0.0008	26329	0.0026	20132	0.0016	33543	0.0023	28307	0.0019	5159	0.0005
tRNA	3771	0.0004	2223	0.0002	2328	0.0002	3422	0.0002	39524	0.0027	1080	0.0001	4757	0.0004	2725	0.0002	17511	0.0013	4090	0.0004	12870	0.001	6699	0.0005	145402	0.0099	5491	0.0005
snRNA	23761	0.0025	6921	0.0005	8991	0.0008	11666	0.0008	24495	0.0017	6793	0.0005	23630	0.0022	13694	0.0012	9334	0.0007	10669	0.0011	12339	0.001	11434	0.0008	28194	0.0019	10190	0.0009
snoRNA	44934	0.0047	41315	0.0033	36624	0.0034	63752	0.0042	78893	0.0054	41584	0.003	67490	0.0062	19736	0.0017	51063	0.0038	35594	0.0035	45659	0.0037	51518	0.0036	55730	0.0038	48180	0.0043
repeat	796149	0.0827	2175414	0.172	2377073	0.2199	2788462	0.1839	3494860	0.2386	2438419	0.1775	786299	0.0721	2221529	0.1938	918472	0.0689	1280280	0.127	2480409	0.1999	1476893	0.1031	2011633	0.1376	2702413	0.2401
novel_miRNA	1838	0.0002	865	0.0001	3232	0.0003	2518	0.0002	1196	0.0001	1337	0.0001	926	0.0001	533	0	1596	0.0001	1688	0.0002	1074	0.0001	3118	0.0002	808	0.0001	623	0.0001
other	4911529	0.5105	6936166	0.5483	6138616	0.568	6824421	0.4501	8396524	0.5732	8285685	0.603	7554093	0.6928	8391360	0.7319	6499177	0.4879	6223972	0.6172	6790373	0.5474	7171661	0.5006	8746388	0.5983	6760252	0.6007
Note :
> total : refers to the number of sRNAs in each sample compared to the reference sequence, followed by it as a reference to calculate the proportion of various sRNAs.
> known _ miRNA : refers to the number and proportion of sRNAs compared to known miRNAs in each sample.
> rRNA / tRNA / snRNA / snoRNA : refers to the number and proportion of sRNA compared to rRNA / tRNA / snRNA / snoRNA in each sample.
> novel _ miRNA : refers to the number and proportion of sRNAs that are aligned to new miRNAs in each sample.
> exon : + / exon : - / intron : + / intron : - : refers to the number and proportion of positive and negative chains of exon / intron in individual sample comparison.
> other : refers to the number and proportion of each sample compared to the reference sequence, but not to the known miRNA, ncRNA, new miRNA and gene exons, introns of sRNA.

## Sheet: The raw Ct values
The raw Ct values of RNA-seq data and qPCR data
sRNA	RNA-seq	qPCR	DPI
ssc-miR-199b-5p	-1.6892	-1.83562	14
mmu-miR-129b-3p	1.2124	1.3521
hsa-miR-451a	1.5206	1.3564
hsa-miR-199b-5p	-1.6892	-2.365
chi-miR-451-5p	1.5209	2.6874
novel_370	1.1363	1.236
novel_416	1.4489	4.325	10
novel_279	1.3884	3.3254
novel_442	-1.0863	-0.985
novel_538	1.817	2.3654	SI
novel_474	-1.4479	-1.023
