# Supplementary material for: Dynamic landscape of microRNA expression in the feline small intestine during Toxoplasma gondii infection
Source: Parasit Vectors. 2026 Apr 11;19:220. doi: 10.1186/s13071-026-07356-7 (PMC13185173; doi:10.1186/s13071-026-07356-7)
Supplement: Supplementary file 2 — Additional file 2. Table S2. Enrichment information of miRNA [file 13071_2026_7356_MOESM2_ESM.xls]

## Sheet: Analysis of miRNA family
	mir-148	mir-331	mir-188	mir-200	mir-2188	mir-488	mir-3158	mir-325	mir-335	mir-4504	mir-5897	mir-460	mir-1949	mir-448	mir-15	mir-155	mir-96	mir-279	mir-1277	mir-4444	mir-449	mir-153	mir-1842	mir-43_2	mir-122	mir-210	mir-1905	mir-221	mir-214	mir-889	mir-8799	mir-290	mir-143	mir-8986	mir-338	mir-23	mir-1260a	mir-3533	mir-46	mir-3085	mir-744	mir-1898	mir-340	mir-3535	mir-17	mir-32	mir-105	mir-558	mir-550
Xenopus tropicalis	+	-	-	-	+	-	-	-	-	-	-	-	-	-	+	+	+	-	-	-	+	+	-	-	+	+	-	+	+	-	-	-	+	-	+	+	-	-	-	-	-	-	-	-	+	-	-	-	-
Hevea brasiliensis	-	-	-	-	-	-	-	-	-	-	-	-	-	-	-	-	-	-	-	-	-	-	-	-	-	-	-	-	-	-	-	-	-	-	-	-	-	-	-	-	-	-	-	-	-	-	-	-	-
Pristionchus pacificus	-	-	-	-	-	-	-	-	-	-	-	-	-	-	-	-	-	+	-	-	-	-	-	-	-	-	-	-	-	-	-	-	-	-	-	-	-	-	+	-	-	-	-	-	-	-	-	-	-
Ovis aries	+	-	-	-	-	-	-	-	-	-	-	-	-	-	+	-	-	-	-	-	-	-	-	-	-	-	-	+	-	-	-	-	+	-	-	+	-	-	-	-	-	-	-	-	+	-	-	-	-
Branchiostoma floridae	-	-	-	-	-	-	-	-	-	-	-	-	-	-	-	-	+	-	-	-	-	+	-	-	-	+	-	-	-	-	-	-	-	-	-	-	-	-	+	-	-	-	-	-	-	-	-	-	-
Schistosoma japonicum	-	-	-	-	-	-	-	-	-	-	-	-	-	-	-	-	-	-	-	-	-	-	-	-	-	-	-	-	-	-	-	-	-	-	-	-	-	-	-	-	-	-	-	-	-	-	-	-	-
Salmo salar	+	-	-	-	+	-	-	-	-	-	-	+	-	-	+	+	+	-	-	-	-	+	-	-	+	+	-	+	+	-	-	-	+	-	+	+	-	-	-	-	-	-	-	-	+	-	-	-	-
Ophiophagus hannah	+	-	-	-	+	-	-	-	-	-	-	-	-	-	+	-	+	-	-	-	+	+	-	-	+	+	+	+	+	-	-	-	+	-	+	+	-	-	-	-	-	-	-	-	+	+	-	-	-
Bandicoot papillomatosis carcinomatosis virus type 1	-	-	-	-	-	-	-	-	-	-	-	-	-	-	-	-	-	-	-	-	-	-	-	-	-	-	-	-	-	-	-	-	-	-	-	-	-	-	-	-	-	-	-	-	-	-	-	-	-
Ricinus communis	-	-	-	-	-	-	-	-	-	-	-	-	-	-	-	-	-	-	-	-	-	-	-	-	-	-	-	-	-	-	-	-	-	-	-	-	-	-	-	-	-	-	-	-	-	-	-	-	-
Symphalangus syndactylus	-	-	-	-	-	-	-	-	-	-	-	-	-	-	-	-	-	-	-	-	-	-	-	-	-	-	-	-	-	-	-	-	-	-	-	-	-	-	-	-	-	-	-	-	-	-	-	-	-
Bruguiera gymnorhiza	-	-	-	-	-	-	-	-	-	-	-	-	-	-	-	-	-	-	-	-	-	-	-	-	-	-	-	-	-	-	-	-	-	-	-	-	-	-	-	-	-	-	-	-	-	-	-	-	-
Saccoglossus kowalevskii	-	-	-	-	-	-	-	-	-	-	-	-	-	-	-	-	-	-	-	-	+	+	-	-	-	-	-	-	-	-	-	-	-	-	-	-	-	-	+	-	-	-	-	-	-	-	-	-	-
Acacia auriculiformis	-	-	-	-	-	-	-	-	-	-	-	-	-	-	-	-	-	-	-	-	-	-	-	-	-	-	-	-	-	-	-	-	-	-	-	-	-	-	-	-	-	-	-	-	-	-	-	-	-
Petromyzon marinus	+	-	-	-	-	-	-	-	-	-	-	-	-	-	+	-	+	-	-	-	-	+	-	-	-	-	-	+	-	-	-	-	+	-	-	+	-	-	-	-	-	-	-	-	+	-	-	-	-
Helianthus argophyllus	-	-	-	-	-	-	-	-	-	-	-	-	-	-	-	-	-	-	-	-	-	-	-	-	-	-	-	-	-	-	-	-	-	-	-	-	-	-	-	-	-	-	-	-	-	-	-	-	-
Brachypodium distachyon	-	-	-	-	-	-	-	-	-	-	-	-	-	-	-	-	-	-	-	-	-	-	-	-	-	-	-	-	-	-	-	-	-	-	-	-	-	-	-	-	-	-	-	-	-	-	-	-	-
Paeonia lactiflora	-	-	-	-	-	-	-	-	-	-	-	-	-	-	-	-	-	-	-	-	-	-	-	-	-	-	-	-	-	-	-	-	-	-	-	-	-	-	-	-	-	-	-	-	-	-	-	-	-
Xenoturbella bocki	-	-	-	-	-	-	-	-	-	-	-	-	-	-	-	-	-	-	-	-	-	-	-	-	-	-	-	-	-	-	-	-	-	-	-	-	-	-	-	-	-	-	-	-	-	-	-	-	-
Sorghum bicolor	-	-	-	-	-	-	-	-	-	-	-	-	-	-	-	-	-	-	-	-	-	-	-	-	-	-	-	-	-	-	-	-	-	-	-	-	-	-	-	-	-	-	-	-	-	-	-	-	-
Camelina sativa	-	-	-	-	-	-	-	-	-	-	-	-	-	-	-	-	-	-	-	-	-	-	-	-	-	-	-	-	-	-	-	-	-	-	-	-	-	-	-	-	-	-	-	-	-	-	-	-	-
Brugia malayi	-	-	-	-	-	-	-	-	-	-	-	-	-	-	-	-	-	+	-	-	-	+	-	-	-	-	-	-	-	-	-	-	-	-	-	-	-	-	+	-	-	-	-	-	-	-	-	-	-
Paralichthys olivaceus	-	-	-	-	-	-	-	-	-	-	-	-	-	-	-	-	-	-	-	-	-	-	-	-	+	-	-	+	-	-	-	-	-	-	-	-	-	-	-	-	-	-	-	-	-	-	-	-	-
Rehmannia glutinosa	-	-	-	-	-	-	-	-	-	-	-	-	-	-	-	-	-	-	-	-	-	-	-	-	-	-	-	-	-	-	-	-	-	-	-	-	-	-	-	-	-	-	-	-	-	-	-	-	-
Avicennia marina	-	-	-	-	-	-	-	-	-	-	-	-	-	-	-	-	-	-	-	-	-	-	-	-	-	-	-	-	-	-	-	-	-	-	-	-	-	-	-	-	-	-	-	-	-	-	-	-	-
Festuca arundinacea	-	-	-	-	-	-	-	-	-	-	-	-	-	-	-	-	-	-	-	-	-	-	-	-	-	-	-	-	-	-	-	-	-	-	-	-	-	-	-	-	-	-	-	-	-	-	-	-	-
Terebratulina retusa	-	-	-	-	-	-	-	-	-	-	-	-	-	-	-	-	-	-	-	-	-	-	-	-	-	-	-	-	-	-	-	-	-	-	-	-	-	-	-	-	-	-	-	-	-	-	-	-	-
Dasypus novemcinctus	-	-	-	-	-	-	-	-	-	-	-	-	-	-	-	-	-	-	-	-	-	-	-	-	-	-	-	-	-	-	-	-	-	-	-	-	-	-	-	-	-	-	-	-	-	-	-	-	-
Elaeis guineensis	-	-	-	-	-	-	-	-	-	-	-	-	-	-	-	-	-	-	-	-	-	-	-	-	-	-	-	-	-	-	-	-	-	-	-	-	-	-	-	-	-	-	-	-	-	-	-	-	-
Python bivittatus	-	-	-	-	-	-	-	-	-	-	-	-	-	-	-	-	-	-	-	-	-	-	-	-	-	-	-	-	-	-	-	-	-	-	-	-	-	-	-	-	-	-	-	-	-	-	-	-	-
Raccoon polyomavirus	-	-	-	-	-	-	-	-	-	-	-	-	-	-	-	-	-	-	-	-	-	-	-	-	-	-	-	-	-	-	-	-	-	-	-	-	-	-	-	-	-	-	-	-	-	-	-	-	-
Marsupenaeus japonicus	-	-	-	-	-	-	-	-	-	-	-	-	-	-	-	-	-	-	-	-	-	-	-	-	-	-	-	-	-	-	-	-	-	-	-	-	-	-	-	-	-	-	-	-	-	-	-	-	-
Gossypium raimondii	-	-	-	-	-	-	-	-	-	-	-	-	-	-	-	-	-	-	-	-	-	-	-	-	-	-	-	-	-	-	-	-	-	-	-	-	-	-	-	-	-	-	-	-	-	-	-	-	-
Saimiri boliviensis	-	-	-	-	-	-	-	-	-	-	-	-	-	-	-	-	-	-	-	-	-	-	-	-	-	-	-	-	-	-	-	-	-	-	-	-	-	-	-	-	-	-	-	-	-	-	-	-	-
Melibe leonina	-	-	-	-	-	-	-	-	-	-	-	-	-	-	-	-	-	-	-	-	-	-	-	-	-	-	-	-	-	-	-	-	-	-	-	-	-	-	-	-	-	-	-	-	-	-	-	-	-
Cunninghamia lanceolata	-	-	-	-	-	-	-	-	-	-	-	-	-	-	-	-	-	-	-	-	-	-	-	-	-	-	-	-	-	-	-	-	-	-	-	-	-	-	-	-	-	-	-	-	-	-	-	-	-
Sycon ciliatum	-	-	-	-	-	-	-	-	-	-	-	-	-	-	-	-	-	-	-	-	-	-	-	-	-	-	-	-	-	-	-	-	-	-	-	-	-	-	-	-	-	-	-	-	-	-	-	-	-
Cynara cardunculus	-	-	-	-	-	-	-	-	-	-	-	-	-	-	-	-	-	-	-	-	-	-	-	-	-	-	-	-	-	-	-	-	-	-	-	-	-	-	-	-	-	-	-	-	-	-	-	-	-
Macaca mulatta	+	+	+	-	-	+	-	+	+	-	-	-	-	+	+	+	+	-	+	-	+	+	-	-	+	+	-	+	+	+	-	+	+	-	+	+	-	-	-	-	-	-	+	-	+	+	+	+	+
Caenorhabditis elegans	-	-	-	-	-	-	-	-	-	-	-	-	-	-	-	-	-	-	-	-	-	-	-	-	-	-	-	-	-	-	-	-	-	-	-	-	-	-	+	-	-	-	-	-	-	-	-	-	-
Panagrellus redivivus	-	-	-	-	-	-	-	-	-	-	-	-	-	-	-	-	-	-	-	-	-	-	-	-	-	-	-	-	-	-	-	-	-	-	-	-	-	-	+	-	-	-	-	-	-	-	-	-	-
Leucosolenia complicata	-	-	-	-	-	-	-	-	-	-	-	-	-	-	-	-	-	-	-	-	-	-	-	-	-	-	-	-	-	-	-	-	-	-	-	-	-	-	-	-	-	-	-	-	-	-	-	-	-
Selaginella moellendorffii	-	-	-	-	-	-	-	-	-	-	-	-	-	-	-	-	-	-	-	-	-	-	-	-	-	-	-	-	-	-	-	-	-	-	-	-	-	-	-	-	-	-	-	-	-	-	-	-	-
Haliotis rufescens	-	-	-	-	-	-	-	-	-	-	-	-	-	-	-	-	-	-	-	-	-	-	-	-	-	-	-	-	-	-	-	-	-	-	-	-	-	-	-	-	-	-	-	-	-	-	-	-	-
Strongylocentrotus purpuratus	-	-	-	-	-	-	-	-	-	-	-	-	-	-	-	-	+	-	-	-	-	+	-	-	-	+	-	-	-	-	-	-	-	-	-	-	-	-	-	-	-	-	-	-	-	-	-	-	-
Glycine max	-	-	-	-	-	-	-	-	-	-	-	-	-	-	-	-	-	-	-	-	-	-	-	-	-	-	-	-	-	-	-	-	-	-	-	-	-	-	-	-	-	-	-	-	-	-	-	-	-
Tetraodon nigroviridis	+	-	-	-	-	-	-	-	-	-	-	+	-	-	+	-	+	-	-	-	-	+	-	-	+	+	-	+	+	-	-	-	-	-	+	+	-	-	-	-	-	-	-	-	+	-	-	-	-
Glycine soja	-	-	-	-	-	-	-	-	-	-	-	-	-	-	-	-	-	-	-	-	-	-	-	-	-	-	-	-	-	-	-	-	-	-	-	-	-	-	-	-	-	-	-	-	-	-	-	-	-
Locusta migratoria	-	-	-	-	-	-	-	-	-	-	-	-	-	-	-	-	-	-	-	-	-	-	-	-	-	+	-	-	-	-	-	-	-	-	-	-	-	-	+	-	-	-	-	-	-	-	-	-	-
Cucumis sativus	-	-	-	-	-	-	-	-	-	-	-	-	-	-	-	-	-	-	-	-	-	-	-	-	-	-	-	-	-	-	-	-	-	-	-	-	-	-	-	-	-	-	-	-	-	-	-	-	-
Pongo pygmaeus	+	+	+	-	-	+	-	+	+	-	-	-	-	+	+	+	+	-	+	-	+	+	-	-	+	+	-	+	+	+	-	+	+	-	+	+	+	-	-	-	+	-	+	-	+	+	+	+	-
Cerebratulus lacteus	-	-	-	-	-	-	-	-	-	-	-	-	-	-	-	-	-	-	-	-	-	-	-	-	-	-	-	-	-	-	-	-	-	-	-	-	-	-	-	-	-	-	-	-	-	-	-	-	-
Culex quinquefasciatus	-	-	-	-	-	-	-	-	-	-	-	-	-	-	-	-	-	+	-	-	-	-	-	-	-	+	-	-	-	-	-	-	-	-	-	-	-	-	+	-	-	-	-	-	-	-	-	-	-
Dictyostelium discoideum	-	-	-	-	-	-	-	-	-	-	-	-	-	-	-	-	-	-	-	-	-	-	-	-	-	-	-	-	-	-	-	-	-	-	-	-	-	-	-	-	-	-	-	-	-	-	-	-	-
Tetranychus urticae	-	-	-	-	-	-	-	-	-	-	-	-	-	-	-	-	-	+	-	-	-	-	-	-	-	+	-	-	-	-	-	-	-	-	-	-	-	-	+	-	-	-	-	-	-	-	-	-	-
Lemur catta	-	-	-	-	-	-	-	-	-	-	-	-	-	-	+	-	-	-	-	-	-	-	-	-	-	-	-	-	-	-	-	-	-	-	-	+	-	-	-	-	-	-	-	-	+	-	-	-	-
Salvia miltiorrhiza	-	-	-	-	-	-	-	-	-	-	-	-	-	-	-	-	-	-	-	-	-	-	-	-	-	-	-	-	-	-	-	-	-	-	-	-	-	-	-	-	-	-	-	-	-	-	-	-	-
Ixodes scapularis	-	-	-	-	-	-	-	-	-	-	-	-	-	-	-	-	+	+	-	-	-	+	-	-	-	-	-	-	-	-	-	-	-	-	-	-	-	-	-	-	-	-	-	-	-	-	-	-	-
Bactrocera dorsalis	-	-	-	-	-	-	-	-	-	-	-	-	-	-	-	-	-	-	-	-	-	-	-	-	-	-	-	-	-	-	-	-	-	-	-	-	-	-	-	-	-	-	-	-	-	-	-	-	-
Spodoptera frugiperda	-	-	-	-	-	-	-	-	-	-	-	-	-	-	-	-	-	-	-	-	-	-	-	-	-	-	-	-	-	-	-	-	-	-	-	-	-	-	-	-	-	-	-	-	-	-	-	-	-
Arabidopsis thaliana	-	-	-	-	-	-	-	-	-	-	-	-	-	-	-	-	-	-	-	-	-	-	-	-	-	-	-	-	-	-	-	-	-	-	-	-	-	-	-	-	-	-	-	-	-	-	-	-	-
Plutella xylostella	-	-	-	-	-	-	-	-	-	-	-	-	-	-	-	-	-	+	-	-	-	-	-	-	-	+	-	-	-	-	-	-	-	-	-	-	-	-	+	-	-	-	-	-	-	-	-	-	-
Caenorhabditis brenneri	-	-	-	-	-	-	-	-	-	-	-	-	-	-	-	-	-	-	-	-	-	-	-	-	-	-	-	-	-	-	-	-	-	-	-	-	-	-	+	-	-	-	-	-	-	-	-	-	-
Taeniopygia guttata	+	-	-	-	+	-	-	-	-	-	-	+	-	-	+	+	-	-	-	-	-	+	-	-	+	-	-	+	+	-	-	-	-	-	+	+	-	-	-	-	-	-	-	-	+	+	-	-	-
Anopheles gambiae	-	-	-	-	-	-	-	-	-	-	-	-	-	-	-	-	-	+	-	-	-	-	-	-	-	+	-	-	-	-	-	-	-	-	-	-	-	-	+	-	-	-	-	-	-	-	-	-	-
Helianthus paradoxus	-	-	-	-	-	-	-	-	-	-	-	-	-	-	-	-	-	-	-	-	-	-	-	-	-	-	-	-	-	-	-	-	-	-	-	-	-	-	-	-	-	-	-	-	-	-	-	-	-
Cavia porcellus	-	-	-	-	-	-	-	-	-	-	-	-	-	-	-	-	-	-	-	-	-	-	-	-	-	-	-	-	-	-	-	-	-	-	-	-	-	-	-	-	-	-	-	-	-	-	-	-	-
Mesocestoides corti	-	-	-	-	-	-	-	-	-	-	-	-	-	-	-	-	-	-	-	-	-	-	-	-	-	-	-	-	-	-	-	-	-	-	-	-	-	-	-	-	-	-	-	-	-	-	-	-	-
Drosophila simulans	-	-	-	-	-	-	-	-	-	-	-	-	-	-	-	-	-	+	-	-	-	-	-	-	-	+	-	-	-	-	-	-	-	-	-	-	-	-	+	-	-	-	-	-	-	-	-	-	-
Malus domestica	-	-	-	-	-	-	-	-	-	-	-	-	-	-	-	-	-	-	-	-	-	-	-	-	-	-	-	-	-	-	-	-	-	-	-	-	-	-	-	-	-	-	-	-	-	-	-	-	-
Mareks disease virus type 1	-	-	-	-	-	-	-	-	-	-	-	-	-	-	-	-	-	-	-	-	-	-	-	-	-	-	-	-	-	-	-	-	-	-	-	-	-	-	-	-	-	-	-	-	-	-	-	-	-
Hydra magnipapillata	-	-	-	-	-	-	-	-	-	-	-	-	-	-	-	-	-	-	-	-	-	-	-	-	-	-	-	-	-	-	-	-	-	-	-	-	-	-	-	-	-	-	-	-	-	-	-	-	-
Mareks disease virus type 2	-	-	-	-	-	-	-	-	-	-	-	-	-	-	-	-	-	-	-	-	-	-	-	-	-	-	-	-	-	-	-	-	-	-	-	-	-	-	-	-	-	-	-	-	-	-	-	-	-
BK polyomavirus	-	-	-	-	-	-	-	-	-	-	-	-	-	-	-	-	-	-	-	-	-	-	-	-	-	-	-	-	-	-	-	-	-	-	-	-	-	-	-	-	-	-	-	-	-	-	-	-	-
Phaeodactylum tricornutum	-	-	-	-	-	-	-	-	-	-	-	-	-	-	-	-	-	-	-	-	-	-	-	-	-	-	-	-	-	-	-	-	-	-	-	-	-	-	-	-	-	-	-	-	-	-	-	-	-
Daubentonia madagascariensis	-	-	-	-	-	-	-	-	-	-	-	-	-	-	-	-	-	-	-	-	-	-	-	-	-	-	-	-	-	-	-	-	-	-	-	-	-	-	-	-	-	-	-	-	-	-	-	-	-
Strigamia maritima	-	-	-	-	-	-	-	-	-	-	-	-	-	-	-	-	-	-	-	-	-	-	-	-	-	-	-	-	-	-	-	-	-	-	-	-	-	-	-	-	-	-	-	-	-	-	-	-	-
Rattus norvegicus	+	+	+	-	-	+	-	+	+	-	-	-	+	+	+	+	+	-	-	-	+	+	-	-	+	+	-	+	+	-	-	+	+	-	+	+	-	-	-	+	-	-	+	-	+	+	+	-	-
Gorilla gorilla	+	+	+	-	-	+	-	-	+	-	-	-	-	+	+	+	+	-	+	-	-	+	-	-	+	+	-	+	+	+	-	+	+	-	+	+	-	-	-	-	-	-	+	-	+	+	+	-	-
Digitalis purpurea	-	-	-	-	-	-	-	-	-	-	-	-	-	-	-	-	-	-	-	-	-	-	-	-	-	-	-	-	-	-	-	-	-	-	-	-	-	-	-	-	-	-	-	-	-	-	-	-	-
Brassica napus	-	-	-	-	-	-	-	-	-	-	-	-	-	-	-	-	-	-	-	-	-	-	-	-	-	-	-	-	-	-	-	-	-	-	-	-	-	-	-	-	-	-	-	-	-	-	-	-	-
Artibeus jamaicensis	-	+	-	-	-	-	-	-	-	-	-	-	-	-	-	-	-	-	-	-	-	-	-	-	-	-	-	-	+	-	-	-	+	-	-	-	-	-	-	-	-	-	-	-	-	-	-	-	-
Danio rerio	+	-	-	-	+	-	-	-	-	-	-	+	-	-	+	+	+	-	-	-	-	+	-	-	+	+	-	+	+	-	-	-	+	-	+	+	-	-	-	-	-	-	-	-	+	-	-	-	-
Citrus trifoliata	-	-	-	-	-	-	-	-	-	-	-	-	-	-	-	-	-	-	-	-	-	-	-	-	-	-	-	-	-	-	-	-	-	-	-	-	-	-	-	-	-	-	-	-	-	-	-	-	-
Theobroma cacao	-	-	-	-	-	-	-	-	-	-	-	-	-	-	-	-	-	-	-	-	-	-	-	-	-	-	-	-	-	-	-	-	-	-	-	-	-	-	-	-	-	-	-	-	-	-	-	-	-
Amborella trichopoda	-	-	-	-	-	-	-	-	-	-	-	-	-	-	-	-	-	-	-	-	-	-	-	-	-	-	-	-	-	-	-	-	-	-	-	-	-	-	-	-	-	-	-	-	-	-	-	-	-
Phytophthora infestans	-	-	-	-	-	-	-	-	-	-	-	-	-	-	-	-	-	-	-	-	-	-	-	-	-	-	-	-	-	-	-	-	-	-	-	-	-	-	-	-	-	-	-	-	-	-	-	-	-
Phytophthora sojae	-	-	-	-	-	-	-	-	-	-	-	-	-	-	-	-	-	-	-	-	-	-	-	-	-	-	-	-	-	-	-	-	-	-	-	-	-	-	-	-	-	-	-	-	-	-	-	-	-
Nasonia vitripennis	-	-	-	-	-	-	-	-	-	-	-	-	-	-	-	-	-	+	-	-	-	-	-	-	-	+	-	-	-	-	-	-	-	-	-	-	-	-	+	-	-	-	-	-	-	-	-	-	-
Echinococcus multilocularis	-	-	-	-	-	-	-	-	-	-	-	-	-	-	-	-	-	-	-	-	-	+	-	-	-	-	-	-	-	-	-	-	-	-	-	-	-	-	-	-	-	-	-	-	-	-	-	-	-
Daphnia pulex	-	-	-	-	-	-	-	-	-	-	-	-	-	-	-	-	-	+	-	-	-	+	-	-	-	-	-	-	-	-	-	-	-	-	-	-	-	-	+	-	-	-	-	-	-	-	-	-	-
Aquilegia caerulea	-	-	-	-	-	-	-	-	-	-	-	-	-	-	-	-	-	-	-	-	-	-	-	-	-	-	-	-	-	-	-	-	-	-	-	-	-	-	-	-	-	-	-	-	-	-	-	-	-
Citrus sinensis	-	-	-	-	-	-	-	-	-	-	-	-	-	-	-	-	-	-	-	-	-	-	-	-	-	-	-	-	-	-	-	-	-	-	-	-	-	-	-	-	-	-	-	-	-	-	-	-	-
Triticum aestivum	-	-	-	-	-	-	-	-	-	-	-	-	-	-	-	-	-	-	-	-	-	-	-	-	-	-	-	-	-	-	-	-	-	-	-	-	-	-	-	-	-	-	-	-	-	-	-	-	-
Hordeum vulgare	-	-	-	-	-	-	-	-	-	-	-	-	-	-	-	-	-	-	-	-	-	-	-	-	-	-	-	-	-	-	-	-	-	-	-	-	-	-	-	-	-	-	-	-	-	-	-	-	-
Pinus densata	-	-	-	-	-	-	-	-	-	-	-	-	-	-	-	-	-	-	-	-	-	-	-	-	-	-	-	-	-	-	-	-	-	-	-	-	-	-	-	-	-	-	-	-	-	-	-	-	-
Tribolium castaneum	-	-	-	-	-	-	-	-	-	-	-	-	-	-	-	-	-	+	-	-	-	-	-	-	-	+	-	-	-	-	-	-	-	-	-	-	-	-	+	-	-	-	-	-	-	-	-	-	-
Populus euphratica	-	-	-	-	-	-	-	-	-	-	-	-	-	-	-	-	-	-	-	-	-	-	-	-	-	-	-	-	-	-	-	-	-	-	-	-	-	-	-	-	-	-	-	-	-	-	-	-	-
Microcebus murinus	-	-	-	-	-	-	-	-	-	-	-	-	-	-	-	-	-	-	-	-	-	-	-	-	-	-	-	-	-	-	-	-	-	-	-	-	-	-	-	-	-	-	-	-	-	-	-	-	-
Xenopus laevis	-	-	-	-	-	-	-	-	-	-	-	-	-	-	+	-	-	-	-	-	-	-	-	-	-	-	-	-	-	-	-	-	-	-	-	+	-	-	-	-	-	-	-	-	+	-	-	-	-
Nematostella vectensis	-	-	-	-	-	-	-	-	-	-	-	-	-	-	-	-	-	-	-	-	-	-	-	-	-	-	-	-	-	-	-	-	-	-	-	-	-	-	-	-	-	-	-	-	-	-	-	-	-
Alligator mississippiensis	-	-	-	-	-	-	-	-	-	-	-	-	-	-	-	-	-	-	-	-	-	-	-	-	-	-	-	-	-	-	-	-	-	-	-	-	-	-	-	-	-	-	-	-	-	-	-	-	-
Mouse cytomegalovirus	-	-	-	-	-	-	-	-	-	-	-	-	-	-	-	-	-	-	-	-	-	-	-	-	-	-	-	-	-	-	-	-	-	-	-	-	-	-	-	-	-	-	-	-	-	-	-	-	-
Helianthus annuus	-	-	-	-	-	-	-	-	-	-	-	-	-	-	-	-	-	-	-	-	-	-	-	-	-	-	-	-	-	-	-	-	-	-	-	-	-	-	-	-	-	-	-	-	-	-	-	-	-
Astatotilapia burtoni	-	-	-	-	-	-	-	-	-	-	-	-	-	-	-	-	-	-	-	-	-	-	-	-	-	-	-	-	-	-	-	-	-	-	-	-	-	-	-	-	-	-	-	-	-	-	-	-	-
Saccharum officinarum	-	-	-	-	-	-	-	-	-	-	-	-	-	-	-	-	-	-	-	-	-	-	-	-	-	-	-	-	-	-	-	-	-	-	-	-	-	-	-	-	-	-	-	-	-	-	-	-	-
Saccharum sp.	-	-	-	-	-	-	-	-	-	-	-	-	-	-	-	-	-	-	-	-	-	-	-	-	-	-	-	-	-	-	-	-	-	-	-	-	-	-	-	-	-	-	-	-	-	-	-	-	-
Anas platyrhynchos	-	-	-	-	-	-	-	-	-	-	-	-	-	-	-	-	-	-	-	-	-	-	-	-	-	-	-	-	-	-	-	-	-	-	-	-	-	-	-	-	-	-	-	-	-	-	-	-	-
Schistosoma mansoni	-	-	-	-	-	-	-	-	-	-	-	-	-	-	-	-	-	-	-	-	-	-	-	-	-	-	-	-	-	-	-	-	-	-	-	-	-	-	-	-	-	-	-	-	-	-	-	-	-
Oikopleura dioica	-	-	-	-	-	-	-	-	-	-	-	-	-	-	-	-	-	-	-	-	-	-	-	-	-	-	-	-	-	-	-	-	-	-	-	-	-	-	+	-	-	-	-	-	-	-	-	-	-
Gyrodactylus salaris	-	-	-	-	-	-	-	-	-	-	-	-	-	-	-	-	-	-	-	-	-	-	-	-	-	-	-	-	-	-	-	-	-	-	-	-	-	-	-	-	-	-	-	-	-	-	-	-	-
Solanum tuberosum	-	-	-	-	-	-	-	-	-	-	-	-	-	-	-	-	-	-	-	-	-	-	-	-	-	-	-	-	-	-	-	-	-	-	-	-	-	-	-	-	-	-	-	-	-	-	-	-	-
Physcomitrella patens	-	-	-	-	-	-	-	-	-	-	-	-	-	-	-	-	-	-	-	-	-	-	-	-	-	-	-	-	-	-	-	-	-	-	-	-	-	-	-	-	-	-	-	-	-	-	-	-	-
Branchiostoma belcheri	-	-	-	-	-	-	-	-	-	-	-	-	-	-	-	-	+	-	-	-	-	+	-	-	-	+	-	-	-	-	-	-	-	-	-	-	-	-	+	-	-	-	-	-	-	-	-	-	-
Mus musculus	+	+	+	-	-	+	-	+	+	-	-	-	+	+	+	+	+	-	-	-	+	+	-	-	+	+	+	+	+	-	-	+	+	-	+	+	-	-	-	+	+	+	+	+	+	+	+	-	-
Pan troglodytes	+	+	+	-	-	+	-	-	+	+	-	-	-	+	+	+	+	-	-	-	+	+	-	-	+	+	-	+	+	+	-	+	+	-	+	+	-	-	-	-	+	-	+	-	+	+	+	+	+
Brassica oleracea	-	-	-	-	-	-	-	-	-	-	-	-	-	-	-	-	-	-	-	-	-	-	-	-	-	-	-	-	-	-	-	-	-	-	-	-	-	-	-	-	-	-	-	-	-	-	-	-	-
Vriesea carinata	-	-	-	-	-	-	-	-	-	-	-	-	-	-	-	-	-	-	-	-	-	-	-	-	-	-	-	-	-	-	-	-	-	-	-	-	-	-	-	-	-	-	-	-	-	-	-	-	-
Drosophila erecta	-	-	-	-	-	-	-	-	-	-	-	-	-	-	-	-	-	+	-	-	-	-	-	-	-	+	-	-	-	-	-	-	-	-	-	-	-	-	+	-	-	-	-	-	-	-	-	-	-
Chlamydomonas reinhardtii	-	-	-	-	-	-	-	-	-	-	-	-	-	-	-	-	-	-	-	-	-	-	-	-	-	-	-	-	-	-	-	-	-	-	-	-	-	-	-	-	-	-	-	-	-	-	-	-	-
Salvia sclarea	-	-	-	-	-	-	-	-	-	-	-	-	-	-	-	-	-	-	-	-	-	-	-	-	-	-	-	-	-	-	-	-	-	-	-	-	-	-	-	-	-	-	-	-	-	-	-	-	-
Pinus taeda	-	-	-	-	-	-	-	-	-	-	-	-	-	-	-	-	-	-	-	-	-	-	-	-	-	-	-	-	-	-	-	-	-	-	-	-	-	-	-	-	-	-	-	-	-	-	-	-	-
Macropus eugenii	-	-	-	-	-	-	-	-	-	-	-	-	-	-	+	-	-	-	-	-	-	-	-	-	-	-	-	-	-	-	-	-	-	-	-	-	-	-	-	-	-	-	-	-	-	-	-	-	-
Neolamprologus brichardi	-	-	-	-	-	-	-	-	-	-	-	-	-	-	-	-	-	-	-	-	-	-	-	-	-	-	-	-	-	-	-	-	-	-	-	-	-	-	-	-	-	-	-	-	-	-	-	-	-
Simian virus 40	-	-	-	-	-	-	-	-	-	-	-	-	-	-	-	-	-	-	-	-	-	-	-	-	-	-	-	-	-	-	-	-	-	-	-	-	-	-	-	-	-	-	-	-	-	-	-	-	-
Patiria miniata	-	-	-	-	-	-	-	-	-	-	-	-	-	-	-	-	-	-	-	-	-	+	-	-	-	+	-	-	-	-	-	-	-	-	-	-	-	-	-	-	-	-	-	-	-	-	-	-	-
Nasonia longicornis	-	-	-	-	-	-	-	-	-	-	-	-	-	-	-	-	-	-	-	-	-	-	-	-	-	-	-	-	-	-	-	-	-	-	-	-	-	-	+	-	-	-	-	-	-	-	-	-	-
Helianthus exilis	-	-	-	-	-	-	-	-	-	-	-	-	-	-	-	-	-	-	-	-	-	-	-	-	-	-	-	-	-	-	-	-	-	-	-	-	-	-	-	-	-	-	-	-	-	-	-	-	-
Kaposi sarcoma-associated herpesvirus	-	-	-	-	-	-	-	-	-	-	-	-	-	-	-	-	-	-	-	-	-	-	-	-	-	-	-	-	-	-	-	-	-	-	-	-	-	-	-	-	-	-	-	-	-	-	-	-	-
Fragaria vesca	-	-	-	-	-	-	-	-	-	-	-	-	-	-	-	-	-	-	-	-	-	-	-	-	-	-	-	-	-	-	-	-	-	-	-	-	-	-	-	-	-	-	-	-	-	-	-	-	-
Arabidopsis lyrata	-	-	-	-	-	-	-	-	-	-	-	-	-	-	-	-	-	-	-	-	-	-	-	-	-	-	-	-	-	-	-	-	-	-	-	-	-	-	-	-	-	-	-	-	-	-	-	-	-
Fasciola hepatica	-	-	-	-	-	-	-	-	-	-	-	-	-	-	-	-	-	-	-	-	-	-	-	-	-	-	-	-	-	-	-	-	-	-	-	-	-	-	-	-	-	-	-	-	-	-	-	-	-
Phaseolus vulgaris	-	-	-	-	-	-	-	-	-	-	-	-	-	-	-	-	-	-	-	-	-	-	-	-	-	-	-	-	-	-	-	-	-	-	-	-	-	-	-	-	-	-	-	-	-	-	-	-	-
Pseudorabies virus	-	-	-	-	-	-	-	-	-	-	-	-	-	-	-	-	-	-	-	-	-	-	-	-	-	-	-	-	-	-	-	-	-	-	-	-	-	-	-	-	-	-	-	-	-	-	-	-	-
Strongyloides ratti	-	-	-	-	-	-	-	-	-	-	-	-	-	-	-	-	-	-	-	-	-	-	-	-	-	-	-	-	-	-	-	-	-	-	-	-	-	-	-	-	-	-	-	-	-	-	-	-	-
Bruguiera cylindrica	-	-	-	-	-	-	-	-	-	-	-	-	-	-	-	-	-	-	-	-	-	-	-	-	-	-	-	-	-	-	-	-	-	-	-	-	-	-	-	-	-	-	-	-	-	-	-	-	-
Rhesus lymphocryptovirus	-	-	-	-	-	-	-	-	-	-	-	-	-	-	-	-	-	-	-	-	-	-	-	-	-	-	-	-	-	-	-	-	-	-	-	-	-	-	-	-	-	-	-	-	-	-	-	-	-
Symbiodinium microadriaticum	-	-	-	-	-	-	-	-	-	-	-	-	-	-	-	-	-	-	-	-	-	-	-	-	-	-	-	-	-	-	-	-	-	-	-	-	-	-	-	-	-	-	-	-	-	-	-	-	-
Dinoponera quadriceps	-	-	-	-	-	-	-	-	-	-	-	-	-	-	-	-	-	-	-	-	-	-	-	-	-	-	-	-	-	-	-	-	-	-	-	-	-	-	-	-	-	-	-	-	-	-	-	-	-
Citrus clementina	-	-	-	-	-	-	-	-	-	-	-	-	-	-	-	-	-	-	-	-	-	-	-	-	-	-	-	-	-	-	-	-	-	-	-	-	-	-	-	-	-	-	-	-	-	-	-	-	-
Human cytomegalovirus	-	-	-	-	-	-	-	-	-	-	-	-	-	-	-	-	-	-	-	-	-	-	-	-	-	-	-	-	-	-	-	-	-	-	-	-	-	-	-	-	-	-	-	-	-	-	-	-	-
Canis familiaris	+	+	+	-	-	+	-	+	+	-	-	-	-	+	+	+	+	-	-	-	+	+	+	-	+	+	-	+	+	+	+	+	+	-	+	+	-	-	-	-	-	-	+	-	+	+	+	-	-
Drosophila yakuba	-	-	-	-	-	-	-	-	-	-	-	-	-	-	-	-	-	+	-	-	-	-	-	-	-	+	-	-	-	-	-	-	-	-	-	-	-	-	+	-	-	-	-	-	-	-	-	-	-
Bombyx mori	-	-	-	-	-	-	-	-	-	-	-	-	-	-	-	-	-	+	-	-	-	-	-	-	-	+	-	-	-	-	-	-	-	-	-	-	-	-	+	-	-	-	-	-	-	-	-	-	-
Ascaris suum	-	-	-	-	-	-	-	-	-	-	-	-	-	-	-	-	-	+	-	-	-	-	-	+	-	-	-	-	-	-	-	-	-	-	-	-	-	-	+	-	-	-	-	-	-	-	-	-	-
Gadus morhua	-	-	-	-	-	-	-	-	-	-	-	-	-	-	-	-	-	-	-	-	-	-	-	-	-	-	-	-	-	-	-	-	-	-	-	-	-	-	-	-	-	-	-	-	-	-	-	-	-
Electrophorus electricus	-	-	-	-	-	-	-	-	-	-	-	-	-	-	-	-	-	-	-	-	-	-	-	-	-	-	-	-	-	-	-	-	-	-	-	-	-	-	-	-	-	-	-	-	-	-	-	-	-
Cricetulus griseus	+	+	+	-	-	-	-	+	-	-	-	-	-	-	+	+	-	-	-	-	-	-	-	-	+	+	-	+	+	-	-	-	+	-	+	+	-	-	-	-	+	-	+	-	+	+	-	-	-
Caenorhabditis remanei	-	-	-	-	-	-	-	-	-	-	-	-	-	-	-	-	-	-	-	-	-	-	-	-	-	-	-	-	-	-	-	-	-	-	-	-	-	-	+	-	-	-	-	-	-	-	-	-	-
Epstein Barr virus	-	-	-	-	-	-	-	-	-	-	-	-	-	-	-	-	-	-	-	-	-	-	-	-	-	-	-	-	-	-	-	-	-	-	-	-	-	-	-	-	-	-	-	-	-	-	-	-	-
Brassica rapa	-	-	-	-	-	-	-	-	-	-	-	-	-	-	-	-	-	-	-	-	-	-	-	-	-	-	-	-	-	-	-	-	-	-	-	-	-	-	-	-	-	-	-	-	-	-	-	-	-
Salicornia europaea	-	-	-	-	-	-	-	-	-	-	-	-	-	-	-	-	-	-	-	-	-	-	-	-	-	-	-	-	-	-	-	-	-	-	-	-	-	-	-	-	-	-	-	-	-	-	-	-	-
Fugu rubripes	+	-	-	-	-	-	-	-	-	-	-	+	-	-	+	-	+	-	-	-	-	+	-	-	+	+	-	+	+	-	-	-	-	-	+	+	-	-	-	-	-	-	-	-	+	-	-	-	-
Sus scrofa	+	+	+	-	-	-	-	+	+	-	-	-	-	-	+	+	+	-	+	-	-	+	-	-	+	+	-	+	+	-	-	+	+	-	+	+	-	-	-	-	+	-	+	-	+	+	+	-	-
Gossypium herbaceum	-	-	-	-	-	-	-	-	-	-	-	-	-	-	-	-	-	-	-	-	-	-	-	-	-	-	-	-	-	-	-	-	-	-	-	-	-	-	-	-	-	-	-	-	-	-	-	-	-
Herpesvirus of turkeys	-	-	-	-	-	-	-	-	-	-	-	-	-	-	-	-	-	-	-	-	-	-	-	-	-	-	-	-	-	-	-	-	-	-	-	-	-	-	-	-	-	-	-	-	-	-	-	-	-
Lotus japonicus	-	-	-	-	-	-	-	-	-	-	-	-	-	-	-	-	-	-	-	-	-	-	-	-	-	-	-	-	-	-	-	-	-	-	-	-	-	-	-	-	-	-	-	-	-	-	-	-	-
Anolis carolinensis	+	-	-	-	+	-	-	-	-	-	-	+	-	-	+	+	-	-	-	-	+	+	-	-	+	+	-	+	+	-	-	-	+	-	+	+	-	-	-	-	-	-	-	-	+	+	-	-	-
Lagothrix lagotricha	-	-	-	-	-	-	-	-	-	-	-	-	-	-	+	-	-	-	-	-	-	-	-	-	-	-	-	-	-	-	-	-	+	-	-	-	-	-	-	-	-	-	-	-	+	-	+	-	-
Hippoglossus hippoglossus	-	-	-	-	-	-	-	-	-	-	-	-	-	-	+	-	+	-	-	-	+	-	-	-	-	-	-	-	-	-	-	-	-	-	-	+	-	-	-	-	-	-	-	-	-	-	-	-	-
Cyprinus carpio	+	-	-	-	-	-	-	-	-	-	-	+	-	-	+	+	+	-	-	-	-	+	-	-	+	+	-	+	+	-	-	-	+	-	+	+	-	-	-	-	-	-	-	-	+	-	-	-	-
Helianthus tuberosus	-	-	-	-	-	-	-	-	-	-	-	-	-	-	-	-	-	-	-	-	-	-	-	-	-	-	-	-	-	-	-	-	-	-	-	-	-	-	-	-	-	-	-	-	-	-	-	-	-
Panax ginseng	-	-	-	-	-	-	-	-	-	-	-	-	-	-	-	-	-	-	-	-	-	-	-	-	-	-	-	-	-	-	-	-	-	-	-	-	-	-	-	-	-	-	-	-	-	-	-	-	-
Drosophila virilis	-	-	-	-	-	-	-	-	-	-	-	-	-	-	-	-	-	+	-	-	-	-	-	-	-	+	-	-	-	-	-	-	-	-	-	-	-	-	+	-	-	-	-	-	-	-	-	-	-
Nasonia giraulti	-	-	-	-	-	-	-	-	-	-	-	-	-	-	-	-	-	-	-	-	-	-	-	-	-	+	-	-	-	-	-	-	-	-	-	-	-	-	+	-	-	-	-	-	-	-	-	-	-
Pan paniscus	-	-	+	-	-	-	-	-	-	-	-	-	-	-	+	-	+	-	-	-	-	-	-	-	-	-	-	+	+	-	-	-	+	-	-	+	-	-	-	-	-	-	-	-	+	+	+	-	-
Pygathrix bieti	-	-	-	-	-	-	-	-	-	-	-	-	-	-	-	-	-	-	-	-	-	-	-	-	-	-	-	-	-	-	-	-	-	-	-	-	-	-	-	-	-	-	-	-	-	-	-	-	-
Herpes Simplex Virus 1	-	-	-	-	-	-	-	-	-	-	-	-	-	-	-	-	-	-	-	-	-	-	-	-	-	-	-	-	-	-	-	-	-	-	-	-	-	-	-	-	-	-	-	-	-	-	-	-	-
Herpes Simplex Virus 2	-	-	-	-	-	-	-	-	-	-	-	-	-	-	-	-	-	-	-	-	-	-	-	-	-	-	-	-	-	-	-	-	-	-	-	-	-	-	-	-	-	-	-	-	-	-	-	-	-
Equus caballus	+	+	+	-	-	+	-	-	+	-	-	-	-	+	+	+	+	-	-	-	+	+	+	-	+	-	+	+	+	+	-	+	+	+	+	+	-	-	-	-	+	+	+	-	+	+	+	-	-
Manihot esculenta	-	-	-	-	-	-	-	-	-	-	-	-	-	-	-	-	-	-	-	-	-	-	-	-	-	-	-	-	-	-	-	-	-	-	-	-	-	-	-	-	-	-	-	-	-	-	-	-	-
Torque teno virus	-	-	-	-	-	-	-	-	-	-	-	-	-	-	-	-	-	-	-	-	-	-	-	-	-	-	-	-	-	-	-	-	-	-	-	-	-	-	-	-	-	-	-	-	-	-	-	-	-
Drosophila grimshawi	-	-	-	-	-	-	-	-	-	-	-	-	-	-	-	-	-	+	-	-	-	-	-	-	-	+	-	-	-	-	-	-	-	-	-	-	-	-	+	-	-	-	-	-	-	-	-	-	-
Bos taurus	+	+	+	-	-	+	-	-	+	-	-	-	-	+	+	+	+	-	+	-	+	+	+	-	+	+	-	+	+	-	-	+	+	-	+	+	-	+	-	-	+	-	+	-	+	+	+	-	-
Heligmosomoides polygyrus	-	-	-	-	-	-	-	-	-	-	-	-	-	-	-	-	-	-	-	-	-	-	-	-	-	-	-	-	-	-	-	-	-	-	-	-	-	-	-	-	-	-	-	-	-	-	-	-	-
Helianthus ciliaris	-	-	-	-	-	-	-	-	-	-	-	-	-	-	-	-	-	-	-	-	-	-	-	-	-	-	-	-	-	-	-	-	-	-	-	-	-	-	-	-	-	-	-	-	-	-	-	-	-
Gallus gallus	+	-	-	-	+	-	-	-	-	-	-	+	-	-	+	+	-	-	-	-	+	+	-	-	+	-	-	+	+	-	-	-	-	-	-	+	-	+	-	-	-	-	-	+	+	+	-	-	-
Solanum lycopersicum	-	-	-	-	-	-	-	-	-	-	-	-	-	-	-	-	-	-	-	-	-	-	-	-	-	-	-	-	-	-	-	-	-	-	-	-	-	-	-	-	-	-	-	-	-	-	-	-	-
Drosophila persimilis	-	-	-	-	-	-	-	-	-	-	-	-	-	-	-	-	-	+	-	-	-	-	-	-	-	+	-	-	-	-	-	-	-	-	-	-	-	-	+	-	-	-	-	-	-	-	-	-	-
Capra hircus	+	+	+	-	-	-	-	-	+	-	-	-	-	-	+	+	+	-	-	-	+	+	-	-	+	-	-	+	+	-	-	-	+	-	+	+	-	-	-	-	-	-	+	-	+	-	+	-	-
Eptesicus fuscus	+	+	+	-	-	-	-	-	+	-	-	-	-	-	+	+	-	-	-	-	+	+	+	-	-	+	-	+	+	-	-	-	+	-	+	+	-	-	-	-	-	-	-	-	+	-	-	-	-
Gossypium hirsutum	-	-	-	-	-	-	-	-	-	-	-	-	-	-	-	-	-	-	-	-	-	-	-	-	-	-	-	-	-	-	-	-	-	-	-	-	-	-	-	-	-	-	-	-	-	-	-	-	-
Oryzias latipes	+	-	-	-	-	-	-	-	-	-	-	+	-	-	+	-	-	-	-	-	-	-	-	-	+	+	-	+	+	-	-	-	+	-	+	+	-	-	-	-	-	-	-	-	+	-	-	-	-
Bovine leukemia virus	-	-	-	-	-	-	-	-	-	-	-	-	-	-	-	-	-	-	-	-	-	-	-	-	-	-	-	-	-	-	-	-	-	-	-	-	-	-	-	-	-	-	-	-	-	-	-	-	-
Zea mays	-	-	-	-	-	-	-	-	-	-	-	-	-	-	-	-	-	-	-	-	-	-	-	-	-	-	-	-	-	-	-	-	-	-	-	-	-	-	-	-	-	-	-	-	-	-	-	-	-
Human immunodeficiency virus 1	-	-	-	-	-	-	-	-	-	-	-	-	-	-	-	-	-	-	-	-	-	-	-	-	-	-	-	-	-	-	-	-	-	-	-	-	-	-	-	-	-	-	-	-	-	-	-	-	-
Ateles geoffroyi	-	-	-	-	-	-	-	-	-	-	-	-	-	-	+	-	-	-	-	-	-	-	-	-	-	-	-	+	+	-	-	-	-	-	-	+	-	-	-	-	-	-	-	-	+	-	-	-	-
Simian foamy virus	-	-	-	-	-	-	-	-	-	-	-	-	-	-	-	-	-	-	-	-	-	-	-	-	-	-	-	-	-	-	-	-	-	-	-	-	-	-	-	-	-	-	-	-	-	-	-	-	-
Sarcophilus harrisii	-	-	-	-	-	-	-	-	-	-	-	-	-	-	-	-	-	-	-	-	-	-	-	-	-	-	-	+	-	-	-	-	-	-	+	+	-	-	-	-	-	-	-	-	+	-	-	-	-
Tupaia chinensis	+	-	+	-	-	-	-	-	+	-	-	-	-	-	+	+	-	-	+	-	-	-	-	-	+	+	-	+	-	-	-	-	+	-	-	+	-	-	-	-	-	-	-	-	+	+	-	-	-
Aedes aegypti	-	-	-	-	-	-	-	-	-	-	-	-	-	-	-	-	-	+	-	-	-	-	-	-	-	+	-	-	-	-	-	-	-	-	-	-	-	-	+	-	-	-	-	-	-	-	-	-	-
Populus trichocarpa	-	-	-	-	-	-	-	-	-	-	-	-	-	-	-	-	-	-	-	-	-	-	-	-	-	-	-	-	-	-	-	-	-	-	-	-	-	-	-	-	-	-	-	-	-	-	-	-	-
Haemonchus contortus	-	-	-	-	-	-	-	-	-	-	+	-	-	-	-	-	-	-	-	-	-	-	-	-	-	-	-	-	-	-	-	-	-	-	-	-	-	-	+	-	-	-	-	-	-	-	-	-	-
Drosophila sechellia	-	-	-	-	-	-	-	-	-	-	-	-	-	-	-	-	-	+	-	-	-	-	-	-	-	+	-	-	-	-	-	-	-	-	-	-	-	-	+	-	-	-	-	-	-	-	-	-	-
Manduca sexta	-	-	-	-	-	-	-	-	-	-	-	-	-	-	-	-	-	+	-	-	-	-	-	-	-	+	-	-	-	-	-	-	-	-	-	-	-	-	+	-	-	-	-	-	-	-	-	-	-
Herpesvirus saimiri strain A11	-	-	-	-	-	-	-	-	-	-	-	-	-	-	-	-	-	-	-	-	-	-	-	-	-	-	-	-	-	-	-	-	-	-	-	-	-	-	-	-	-	-	-	-	-	-	-	-	-
Echinococcus granulosus	-	-	-	-	-	-	-	-	-	-	-	-	-	-	-	-	-	-	-	-	-	+	-	-	-	-	-	-	-	-	-	-	-	-	-	-	-	-	-	-	-	-	-	-	-	-	-	-	-
Aegilops tauschii	-	-	-	-	-	-	-	-	-	-	-	-	-	-	-	-	-	-	-	-	-	-	-	-	-	-	-	-	-	-	-	-	-	-	-	-	-	-	-	-	-	-	-	-	-	-	-	-	-
Medicago truncatula	-	-	-	-	-	-	-	-	-	-	-	-	-	-	-	-	-	-	-	-	-	-	-	-	-	-	-	-	-	-	-	-	-	-	-	-	-	-	-	-	-	-	-	-	-	-	-	-	-
Lytechinus variegatus	-	-	-	-	-	-	-	-	-	-	-	-	-	-	-	-	+	-	-	-	-	+	-	-	-	+	-	-	-	-	-	-	-	-	-	-	-	-	-	-	-	-	-	-	-	-	-	-	-
Lottia gigantea	-	-	-	-	-	-	-	-	-	-	-	-	-	-	-	-	-	+	-	-	-	+	-	-	-	-	-	-	-	-	-	-	-	-	-	-	-	-	+	-	-	-	-	-	-	-	-	-	-
Bovine herpesvirus 5	-	-	-	-	-	-	-	-	-	-	-	-	-	-	-	-	-	-	-	-	-	-	-	-	-	-	-	-	-	-	-	-	-	-	-	-	-	-	-	-	-	-	-	-	-	-	-	-	-
Infectious laryngotracheitis virus	-	-	-	-	-	-	-	-	-	-	-	-	-	-	-	-	-	-	-	-	-	-	-	-	-	-	-	-	-	-	-	-	-	-	-	-	-	-	-	-	-	-	-	-	-	-	-	-	-
Ciona intestinalis	-	-	-	+	-	-	-	-	-	-	-	-	-	-	-	-	-	-	-	-	-	+	-	-	-	-	-	-	-	-	-	-	-	-	-	-	-	-	-	-	-	-	-	-	-	-	-	-	-
Bovine herpesvirus 1	-	-	-	-	-	-	-	-	-	-	-	-	-	-	-	-	-	-	-	-	-	-	-	-	-	-	-	-	-	-	-	-	-	-	-	-	-	-	-	-	-	-	-	-	-	-	-	-	-
Metriaclima zebra	-	-	-	-	-	-	-	-	-	-	-	-	-	-	-	-	-	-	-	-	-	-	-	-	-	-	-	-	-	-	-	-	-	-	-	-	-	-	-	-	-	-	-	-	-	-	-	-	-
Schmidtea mediterranea	-	-	-	-	-	-	-	-	-	-	-	-	-	-	-	-	-	-	-	-	-	-	-	-	-	-	-	-	-	-	-	-	-	-	-	-	-	-	-	-	-	-	-	-	-	-	-	-	-
Caenorhabditis briggsae	-	-	-	-	-	-	-	-	-	-	-	-	-	-	-	-	-	-	-	-	-	-	-	-	-	-	-	-	-	-	-	-	-	-	-	-	-	-	+	-	-	-	-	-	-	-	-	-	-
Citrus reticulata	-	-	-	-	-	-	-	-	-	-	-	-	-	-	-	-	-	-	-	-	-	-	-	-	-	-	-	-	-	-	-	-	-	-	-	-	-	-	-	-	-	-	-	-	-	-	-	-	-
Triops cancriformis	-	-	-	-	-	-	-	-	-	-	-	-	-	-	-	-	-	-	-	-	-	-	-	-	-	-	-	-	-	-	-	-	-	-	-	-	-	-	-	-	-	-	-	-	-	-	-	-	-
Saguinus labiatus	-	-	-	-	-	-	-	-	-	-	-	-	-	-	+	-	+	-	-	-	-	-	-	-	-	-	-	-	+	-	-	-	-	-	-	+	-	-	-	-	-	-	-	-	+	+	+	-	-
Acyrthosiphon pisum	-	-	-	-	-	-	-	-	-	-	-	-	-	-	-	-	-	+	-	-	-	-	-	-	-	+	-	-	-	-	-	-	-	-	-	-	-	-	+	-	-	-	-	-	-	-	-	-	-
Pan troglodytes verus polyomavirus 2a	-	-	-	-	-	-	-	-	-	-	-	-	-	-	-	-	-	-	-	-	-	-	-	-	-	-	-	-	-	-	-	-	-	-	-	-	-	-	-	-	-	-	-	-	-	-	-	-	-
Carica papaya	-	-	-	-	-	-	-	-	-	-	-	-	-	-	-	-	-	-	-	-	-	-	-	-	-	-	-	-	-	-	-	-	-	-	-	-	-	-	-	-	-	-	-	-	-	-	-	-	-
Merkel cell polyomavirus	-	-	-	-	-	-	-	-	-	-	-	-	-	-	-	-	-	-	-	-	-	-	-	-	-	-	-	-	-	-	-	-	-	-	-	-	-	-	-	-	-	-	-	-	-	-	-	-	-
Arachis hypogaea	-	-	-	-	-	-	-	-	-	-	-	-	-	-	-	-	-	-	-	-	-	-	-	-	-	-	-	-	-	-	-	-	-	-	-	-	-	-	-	-	-	-	-	-	-	-	-	-	-
Ictalurus punctatus	+	-	-	-	+	-	-	-	-	-	-	+	-	-	+	+	+	-	-	-	-	+	-	-	+	+	-	+	+	-	-	-	+	-	+	+	-	-	-	-	-	-	-	-	+	-	-	-	-
Bovine foamy virus	-	-	-	-	-	-	-	-	-	-	-	-	-	-	-	-	-	-	-	-	-	-	-	-	-	-	-	-	-	-	-	-	-	-	-	-	-	-	-	-	-	-	-	-	-	-	-	-	-
Chrysemys picta	-	-	-	-	-	-	-	-	-	-	-	-	-	-	-	-	-	-	-	-	-	-	-	-	-	-	-	-	-	-	-	-	-	-	-	-	-	-	-	-	-	-	-	-	-	-	-	-	-
Ectocarpus siliculosus	-	-	-	-	-	-	-	-	-	-	-	-	-	-	-	-	-	-	-	-	-	-	-	-	-	-	-	-	-	-	-	-	-	-	-	-	-	-	-	-	-	-	-	-	-	-	-	-	-
Biston betularia	-	-	-	-	-	-	-	-	-	-	-	-	-	-	-	-	-	-	-	-	-	-	-	-	-	-	-	-	-	-	-	-	-	-	-	-	-	-	-	-	-	-	-	-	-	-	-	-	-
Otolemur garnettii	-	-	-	-	-	-	-	-	-	-	-	-	-	-	-	-	-	-	-	-	-	-	-	-	-	-	-	-	-	-	-	-	-	-	-	-	-	-	-	-	-	-	-	-	-	-	-	-	-
Macaca nemestrina	-	-	+	-	-	-	-	-	-	-	-	-	-	-	+	-	+	-	-	-	-	+	-	-	-	-	-	-	+	-	-	-	-	-	-	+	-	-	-	-	-	-	-	-	+	+	+	-	-
Amphimedon queenslandica	-	-	-	-	-	-	-	-	-	-	-	-	-	-	-	-	-	-	-	-	-	-	-	-	-	-	-	-	-	-	-	-	-	-	-	-	-	-	-	-	-	-	-	-	-	-	-	-	-
Pteropus alecto	-	-	-	-	-	-	-	-	-	-	-	-	-	-	-	-	-	-	-	-	-	-	-	-	-	-	-	-	-	-	-	-	-	-	-	-	-	-	-	-	-	-	-	-	-	-	-	-	-
Duck enteritis virus	-	-	-	-	-	-	-	-	-	-	-	-	-	-	-	-	-	-	-	-	-	-	-	-	-	-	-	-	-	-	-	-	-	-	-	-	-	-	-	-	-	-	-	-	-	-	-	-	-
Nomascus leucogenys	-	-	-	-	-	-	-	-	-	-	-	-	-	-	-	-	-	-	-	-	-	-	-	-	-	-	-	-	-	-	-	-	-	-	-	-	-	-	-	-	-	-	-	-	-	-	-	-	-
Linum usitatissimum	-	-	-	-	-	-	-	-	-	-	-	-	-	-	-	-	-	-	-	-	-	-	-	-	-	-	-	-	-	-	-	-	-	-	-	-	-	-	-	-	-	-	-	-	-	-	-	-	-
Pundamilia nyererei	-	-	-	-	-	-	-	-	-	-	-	-	-	-	-	-	-	-	-	-	-	-	-	-	-	-	-	-	-	-	-	-	-	-	-	-	-	-	-	-	-	-	-	-	-	-	-	-	-
Columba livia	-	-	-	-	-	-	-	-	-	-	-	-	-	-	-	-	-	-	-	-	-	-	-	-	-	-	-	-	-	-	-	-	-	-	-	-	-	-	-	-	-	-	-	-	-	-	-	-	-
Triticum turgidum	-	-	-	-	-	-	-	-	-	-	-	-	-	-	-	-	-	-	-	-	-	-	-	-	-	-	-	-	-	-	-	-	-	-	-	-	-	-	-	-	-	-	-	-	-	-	-	-	-
Acacia mangium	-	-	-	-	-	-	-	-	-	-	-	-	-	-	-	-	-	-	-	-	-	-	-	-	-	-	-	-	-	-	-	-	-	-	-	-	-	-	-	-	-	-	-	-	-	-	-	-	-
Gorilla gorilla gorilla polyomavirus 1	-	-	-	-	-	-	-	-	-	-	-	-	-	-	-	-	-	-	-	-	-	-	-	-	-	-	-	-	-	-	-	-	-	-	-	-	-	-	-	-	-	-	-	-	-	-	-	-	-
Bandicoot papillomatosis carcinomatosis virus type 2	-	-	-	-	-	-	-	-	-	-	-	-	-	-	-	-	-	-	-	-	-	-	-	-	-	-	-	-	-	-	-	-	-	-	-	-	-	-	-	-	-	-	-	-	-	-	-	-	-
Drosophila melanogaster	-	-	-	-	-	-	-	-	-	-	-	-	-	-	-	-	-	+	-	-	-	-	-	-	-	+	-	-	-	-	-	-	-	-	-	-	-	-	+	-	-	-	-	-	-	-	-	-	-
Oreochromis niloticus	-	-	-	-	-	-	-	-	-	-	-	-	-	-	-	-	-	-	-	-	-	-	-	-	-	-	-	-	-	-	-	-	-	-	-	-	-	-	-	-	-	-	-	-	-	-	-	-	-
Mouse gammaherpesvirus 68	-	-	-	-	-	-	-	-	-	-	-	-	-	-	-	-	-	-	-	-	-	-	-	-	-	-	-	-	-	-	-	-	-	-	-	-	-	-	-	-	-	-	-	-	-	-	-	-	-
Vitis vinifera	-	-	-	-	-	-	-	-	-	-	-	-	-	-	-	-	-	-	-	-	-	-	-	-	-	-	-	-	-	-	-	-	-	-	-	-	-	-	-	-	-	-	-	-	-	-	-	-	-
Asparagus officinalis	-	-	-	-	-	-	-	-	-	-	-	-	-	-	-	-	-	-	-	-	-	-	-	-	-	-	-	-	-	-	-	-	-	-	-	-	-	-	-	-	-	-	-	-	-	-	-	-	-
Homo sapiens	+	+	+	-	-	+	+	+	+	+	-	-	-	+	+	+	+	-	+	+	+	+	-	-	+	+	-	+	+	+	-	+	+	-	+	+	+	-	-	-	+	-	+	-	+	+	+	+	+
Heliconius melpomene	-	-	-	-	-	-	-	-	-	-	-	-	-	-	-	-	-	+	-	-	-	-	-	-	-	+	-	-	-	-	-	-	-	-	-	-	-	-	+	-	-	-	-	-	-	-	-	-	-
Papio hamadryas	-	-	-	-	-	-	-	-	-	-	-	-	-	-	-	-	-	-	-	-	-	-	-	-	-	-	-	-	-	-	-	-	-	-	-	-	-	-	-	-	-	-	-	-	-	-	-	-	-
Nicotiana tabacum	-	-	-	-	-	-	-	-	-	-	-	-	-	-	-	-	-	-	-	-	-	-	-	-	-	-	-	-	-	-	-	-	-	-	-	-	-	-	-	-	-	-	-	-	-	-	-	-	-
Eugenia uniflora	-	-	-	-	-	-	-	-	-	-	-	-	-	-	-	-	-	-	-	-	-	-	-	-	-	-	-	-	-	-	-	-	-	-	-	-	-	-	-	-	-	-	-	-	-	-	-	-	-
Parasteatoda tepidariorum	-	-	-	-	-	-	-	-	-	-	-	-	-	-	-	-	-	-	-	-	-	-	-	-	-	-	-	-	-	-	-	-	-	-	-	-	-	-	-	-	-	-	-	-	-	-	-	-	-
Drosophila ananassae	-	-	-	-	-	-	-	-	-	-	-	-	-	-	-	-	-	+	-	-	-	-	-	-	-	+	-	-	-	-	-	-	-	-	-	-	-	-	+	-	-	-	-	-	-	-	-	-	-
Apis mellifera	-	-	-	-	-	-	-	-	-	-	-	-	-	-	-	-	-	+	-	-	-	-	-	-	-	+	-	-	-	-	-	-	-	-	-	-	-	-	+	-	-	-	-	-	-	-	-	-	-
Polistes canadensis	-	-	-	-	-	-	-	-	-	-	-	-	-	-	-	-	-	-	-	-	-	-	-	-	-	-	-	-	-	-	-	-	-	-	-	-	-	-	-	-	-	-	-	-	-	-	-	-	-
Capitella teleta	-	-	-	-	-	-	-	-	-	-	-	-	-	-	-	-	-	+	-	-	-	+	-	-	-	-	-	-	-	-	-	-	-	-	-	-	-	-	-	-	-	-	-	-	-	-	-	-	-
Rhesus monkey rhadinovirus	-	-	-	-	-	-	-	-	-	-	-	-	-	-	-	-	-	-	-	-	-	-	-	-	-	-	-	-	-	-	-	-	-	-	-	-	-	-	-	-	-	-	-	-	-	-	-	-	-
Glottidia pyramidata	-	-	-	-	-	-	-	-	-	-	-	-	-	-	-	-	-	-	-	-	-	-	-	-	-	-	-	-	-	-	-	-	-	-	-	-	-	-	-	-	-	-	-	-	-	-	-	-	-
Picea abies	-	-	-	-	-	-	-	-	-	-	-	-	-	-	-	-	-	-	-	-	-	-	-	-	-	-	-	-	-	-	-	-	-	-	-	-	-	-	-	-	-	-	-	-	-	-	-	-	-
Vigna unguiculata	-	-	-	-	-	-	-	-	-	-	-	-	-	-	-	-	-	-	-	-	-	-	-	-	-	-	-	-	-	-	-	-	-	-	-	-	-	-	-	-	-	-	-	-	-	-	-	-	-
Herpes B virus	-	-	-	-	-	-	-	-	-	-	-	-	-	-	-	-	-	-	-	-	-	-	-	-	-	-	-	-	-	-	-	-	-	-	-	-	-	-	-	-	-	-	-	-	-	-	-	-	-
Drosophila pseudoobscura	-	-	-	-	-	-	-	-	-	-	-	-	-	-	-	-	-	+	-	-	-	-	-	-	-	+	-	-	-	-	-	-	-	-	-	-	-	-	+	-	-	-	-	-	-	-	-	-	-
Human herpesvirus 6B	-	-	-	-	-	-	-	-	-	-	-	-	-	-	-	-	-	-	-	-	-	-	-	-	-	-	-	-	-	-	-	-	-	-	-	-	-	-	-	-	-	-	-	-	-	-	-	-	-
Rhipicephalus microplus	-	-	-	-	-	-	-	-	-	-	-	-	-	-	-	-	-	-	-	-	-	-	-	-	-	-	-	-	-	-	-	-	-	-	-	-	-	-	-	-	-	-	-	-	-	-	-	-	-
Phytophthora ramorum	-	-	-	-	-	-	-	-	-	-	-	-	-	-	-	-	-	-	-	-	-	-	-	-	-	-	-	-	-	-	-	-	-	-	-	-	-	-	-	-	-	-	-	-	-	-	-	-	-
Gossypium arboreum	-	-	-	-	-	-	-	-	-	-	-	-	-	-	-	-	-	-	-	-	-	-	-	-	-	-	-	-	-	-	-	-	-	-	-	-	-	-	-	-	-	-	-	-	-	-	-	-	-
Monodelphis domestica	+	-	-	-	-	-	-	-	-	-	-	+	-	-	+	-	+	-	-	-	+	+	-	-	+	+	-	+	+	-	-	-	+	-	+	+	-	-	-	-	-	-	-	-	+	+	-	-	-
Prunus persica	-	-	-	-	-	-	-	-	-	-	-	-	-	-	-	-	-	-	-	-	-	-	-	-	-	-	-	-	-	-	-	-	-	-	-	-	-	-	-	-	-	-	-	-	-	-	-	-	-
JC polyomavirus	-	-	-	-	-	-	-	-	-	-	-	-	-	-	-	-	-	-	-	-	-	-	-	-	-	-	-	-	-	-	-	-	-	-	-	-	-	-	-	-	-	-	-	-	-	-	-	-	-
Oryza sativa	-	-	-	-	-	-	-	-	-	-	-	-	-	-	-	-	-	-	-	-	-	-	-	-	-	-	-	-	-	-	-	-	-	-	-	-	-	-	-	-	-	-	-	-	-	-	-	-	-
Oryctolagus cuniculus	-	-	-	-	-	-	-	-	-	-	-	-	-	-	-	-	-	-	-	-	-	-	-	-	-	-	-	-	-	-	-	+	-	-	-	-	-	-	-	-	-	-	-	-	-	-	-	-	-
Helianthus petiolaris	-	-	-	-	-	-	-	-	-	-	-	-	-	-	-	-	-	-	-	-	-	-	-	-	-	-	-	-	-	-	-	-	-	-	-	-	-	-	-	-	-	-	-	-	-	-	-	-	-
Drosophila mojavensis	-	-	-	-	-	-	-	-	-	-	-	-	-	-	-	-	-	+	-	-	-	-	-	-	-	+	-	-	-	-	-	-	-	-	-	-	-	-	+	-	-	-	-	-	-	-	-	-	-
Ornithorhynchus anatinus	+	-	-	-	-	-	-	-	-	-	-	+	-	-	+	+	+	-	-	-	+	+	-	-	+	-	-	+	+	-	-	-	+	-	-	+	-	-	-	-	-	-	-	-	+	+	-	-	-
Callithrix jacchus	-	-	-	-	-	-	-	-	-	-	-	-	-	-	-	-	-	-	-	-	-	-	-	-	-	-	-	-	-	-	-	-	-	-	-	-	-	-	-	-	-	-	-	-	-	-	-	-	-
Ciona savignyi	-	-	-	+	-	-	-	-	-	-	-	-	-	-	-	-	-	-	-	-	-	+	-	-	-	-	-	-	-	-	-	-	-	-	-	-	-	-	-	-	-	-	-	-	-	-	-	-	-
Drosophila willistoni	-	-	-	-	-	-	-	-	-	-	-	-	-	-	-	-	-	+	-	-	-	-	-	-	-	+	-	-	-	-	-	-	-	-	-	-	-	-	+	-	-	-	-	-	-	-	-	-	-
Cucumis melo	-	-	-	-	-	-	-	-	-	-	-	-	-	-	-	-	-	-	-	-	-	-	-	-	-	-	-	-	-	-	-	-	-	-	-	-	-	-	-	-	-	-	-	-	-	-	-	-	-
Note: It should be noted in advance that, due to the absence of a cat miRNA database, we employed a merged miRNA database approach for sequence matching. The presence of human, mouse, or other animal miRNAs here is merely because their sequences in the database matched, and thus previously named miRNAs were used.
[truncated: 206 more columns]

## Sheet: Statistics of miRNA expression 
sRNA.readcount	C_1.readcount	C_2.readcount	C_3.readcount	DPI_10_1.readcount	DPI_10_2.readcount	DPI_10_3.readcount	DPI_14_1.readcount	DPI_14_2.readcount	DPI_14_3.readcount	DPI_6_1.readcount	DPI_6_2.readcount	DPI_6_3.readcount	SI_2.readcount	SI_3.readcount	C_1.tpm	C_2.tpm	C_3.tpm	DPI_10_1.tpm	DPI_10_2.tpm	DPI_10_3.tpm	DPI_14_1.tpm	DPI_14_2.tpm	DPI_14_3.tpm	DPI_6_1.tpm	DPI_6_2.tpm	DPI_6_3.tpm	SI_2.tpm	SI_3.tpm
aae-bantam-3p	0	0	0	0	0	0	0	0	0	0	0	0	0	1	0	0	0	0	0	0	0	0	0	0	0	0	0	0.228622
aae-miR-124	7	7	0	4	15	2	15	2	2	5	12	1	9	1	0.772922	0.812054	0	0.288048	2.19997	0.281571	2.4548	0.960156	0.148491	0.783443	1.63813	0.0701299	1.03177	0.228622
aae-miR-275-3p	0	0	0	0	0	0	0	0	1	0	0	0	0	0	0	0	0	0	0	0	0	0	0.0742454	0	0	0	0	0
aae-miR-276-3p	0	0	0	0	0	0	0	0	0	0	0	0	1	0	0	0	0	0	0	0	0	0	0	0	0	0	0.114641	0
aae-miR-283	0	0	0	0	0	0	0	0	1	0	0	0	0	0	0	0	0	0	0	0	0	0	0.0742454	0	0	0	0	0
aae-miR-317	0	0	0	0	0	0	0	0	1	0	0	0	3	2	0	0	0	0	0	0	0	0	0.0742454	0	0	0	0.343922	0.457244
aae-miR-92a-3p	87	77	185	360	39	139	34	148	77	277	113	321	96	29	9.60632	8.93259	33.0324	25.9244	5.71992	19.5692	5.56421	71.0516	5.7169	43.4027	15.4258	22.5117	11.0055	6.63004
abu-let-7f	158	207	192	642	122	338	64	87	319	278	229	407	260	186	17.446	24.0136	34.2823	46.2318	17.8931	47.5855	10.4738	41.7668	23.6843	43.5594	31.2611	28.5429	29.8066	42.5237
abu-miR-10545-5p	0	0	0	1	0	0	0	0	0	0	0	0	0	0	0	0	0	0.0720121	0	0	0	0	0	0	0	0	0	0
abu-miR-146	7	10	5	29	15	20	12	6	9	9	7	5	13	1	0.772922	1.16008	0.892768	2.08835	2.19997	2.81571	1.96384	2.88047	0.668209	1.4102	0.955579	0.350649	1.49033	0.228622
abu-miR-181b	0	0	0	3	1	1	0	0	0	2	0	0	0	0	0	0	0	0.216036	0.146665	0.140786	0	0	0	0.313377	0	0	0	0
abu-miR-19c	0	1	0	1	2	0	1	0	1	0	2	0	4	0	0	0.116008	0	0.0720121	0.293329	0	0.163653	0	0.0742454	0	0.273022	0	0.458563	0
abu-miR-23c	0	0	0	1	3	4	0	0	0	1	0	1	0	3	0	0	0	0.0720121	0.439994	0.563142	0	0	0	0.156689	0	0.0701299	0	0.685867
abu-miR-24c	14	9	8	46	8	8	5	3	10	8	2	20	7	3	1.54584	1.04407	1.42843	3.31256	1.17332	1.12628	0.818267	1.44023	0.742454	1.25351	0.273022	1.4026	0.802485	0.685867
abu-miR-27d-3p	214	179	167	579	144	130	111	54	301	197	326	205	408	169	23.6293	20.7654	29.8185	41.695	21.1197	18.3021	18.1655	25.9242	22.3479	30.8677	44.5027	14.3766	46.7734	38.6372
abu-miR-29d	8	7	0	17	22	14	52	1	14	4	9	10	19	4	0.88334	0.812054	0	1.22421	3.22662	1.971	8.50997	0.480078	1.03944	0.626754	1.2286	0.701299	2.17817	0.914489
abu-miR-722	1	0	0	1	0	0	1	1	0	0	0	0	0	0	0.110417	0	0	0.0720121	0	0	0.163653	0.480078	0	0	0	0	0	0
abu-miR-7552	0	0	0	0	0	0	1	0	0	0	0	0	0	0	0	0	0	0	0	0	0.163653	0	0	0	0	0	0	0
aca-let-7d-3p	0	0	0	0	0	0	0	0	0	0	0	0	0	1	0	0	0	0	0	0	0	0	0	0	0	0	0	0.228622
aca-let-7e-3p	46	57	13	49	34	27	47	3	87	21	63	35	121	53	5.0792	6.61244	2.3212	3.52859	4.9866	3.80121	7.69171	1.44023	6.45935	3.29046	8.60021	2.45455	13.8715	12.117
aca-let-7f-1-3p	44	57	13	49	33	26	47	3	84	21	63	35	120	53	4.85837	6.61244	2.3212	3.52859	4.83993	3.66042	7.69171	1.44023	6.23661	3.29046	8.60021	2.45455	13.7569	12.117
aca-miR-103-5p	0	3	1	1	2	3	0	0	3	2	3	2	5	0	0	0.348023	0.178554	0.0720121	0.293329	0.422357	0	0	0.222736	0.313377	0.409534	0.14026	0.573203	0
aca-miR-107-5p	0	0	0	0	0	0	1	0	0	1	0	0	0	0	0	0	0	0	0	0	0.163653	0	0	0.156689	0	0	0	0
aca-miR-10c-5p	8	15	16	12	4	14	15	4	7	11	6	42	6	5	0.88334	1.74012	2.85686	0.864145	0.586658	1.971	2.4548	1.92031	0.519718	1.72357	0.819067	2.94546	0.687844	1.14311
aca-miR-125a-3p	0	1	0	0	0	0	0	0	0	2	0	0	1	0	0	0.116008	0	0	0	0	0	0	0	0.313377	0	0	0.114641	0
aca-miR-129a-3p	0	2	1	6	1	6	13	1	1	10	6	8	2	2	0	0.232015	0.178554	0.432073	0.146665	0.844713	2.12749	0.480078	0.0742454	1.56689	0.819067	0.561039	0.229281	0.457244
aca-miR-129b-5p	0	3	1	8	6	7	0	0	1	9	23	8	4	2	0	0.348023	0.178554	0.576097	0.879988	0.985499	0	0	0.0742454	1.4102	3.13976	0.561039	0.458563	0.457244
aca-miR-1306	34	33	94	77	24	34	39	26	20	44	27	72	17	6	3.75419	3.82825	16.784	5.54493	3.51995	4.78671	6.38248	12.482	1.48491	6.8943	3.6858	5.04935	1.94889	1.37173
aca-miR-130a-1-5p	0	0	0	0	0	0	0	0	2	0	0	0	0	0	0	0	0	0	0	0	0	0	0.148491	0	0	0	0	0
aca-miR-130b-3p	1	0	0	0	0	0	0	0	0	0	0	0	0	0	0.110417	0	0	0	0	0	0	0	0	0	0	0	0	0
aca-miR-132-3p	2	28	13	39	8	45	8	21	22	42	10	75	21	20	0.220835	3.24822	2.3212	2.80847	1.17332	6.33535	1.30923	10.0816	1.6334	6.58092	1.36511	5.25974	2.40745	4.57244
aca-miR-132-5p	16	9	0	0	13	14	8	0	0	14	12	0	0	0	1.76668	1.04407	0	0	1.90664	1.971	1.30923	0	0	2.19364	1.63813	0	0	0
aca-miR-142-3p	4314	4097	157	1685	12696	767	10947	119	5954	247	944	856	15526	5544	476.341	475.284	28.0329	121.34	1862.05	107.983	1791.51	57.1293	442.057	38.7021	128.867	60.0312	1779.91	1267.48
aca-miR-144-5p	8	5	1	29	1	2	6	18	6	0	13	6	9	6	0.88334	0.580039	0.178554	2.08835	0.146665	0.281571	0.98192	8.64141	0.445472	0	1.77465	0.420779	1.03177	1.37173
aca-miR-147	553	692	208	1157	1482	420	602	79	881	341	633	865	734	389	61.0609	80.2773	37.1391	83.318	217.357	59.1299	98.5193	37.9262	65.4102	53.4308	86.4116	60.6624	84.1463	88.934
aca-miR-148b-5p	2	2	0	1	1	0	2	0	3	0	2	2	1	0	0.220835	0.232015	0	0.0720121	0.146665	0	0.327307	0	0.222736	0	0.273022	0.14026	0.114641	0
aca-miR-182-3p	1	0	1	2	0	1	0	0	1	0	0	1	1	1	0.110417	0	0.178554	0.144024	0	0.140786	0	0	0.0742454	0	0	0.0701299	0.114641	0.228622
aca-miR-193-3p	14	11	1	4	12	1	23	0	9	4	2	10	12	4	1.54584	1.27608	0.178554	0.288048	1.75998	0.140786	3.76403	0	0.668209	0.626754	0.273022	0.701299	1.37569	0.914489
aca-miR-193-5p	44	24	81	199	82	52	26	22	26	40	36	104	35	12	4.85837	2.78418	14.4628	14.3304	12.0265	7.32085	4.25499	10.5617	1.93038	6.26754	4.9144	7.29351	4.01242	2.74347
aca-miR-194-1-3p	5	5	0	1	3	0	0	1	3	4	1	0	4	4	0.552087	0.580039	0	0.0720121	0.439994	0	0	0.480078	0.222736	0.626754	0.136511	0	0.458563	0.914489
aca-miR-196c-5p	0	0	0	0	0	1	0	0	0	0	0	0	0	0	0	0	0	0	0	0.140786	0	0	0	0	0	0	0	0
aca-miR-199a-5p	3618	4472	3402	6204	1678	3244	2056	664	3502	3479	2777	6509	4011	946	399.49	518.786	607.439	446.763	246.103	456.708	336.471	318.772	260.007	545.12	379.092	456.475	459.824	216.277
aca-miR-199b-5p	12	29	9	17	11	10	17	4	17	16	10	42	20	8	1.32501	3.36422	1.60698	1.22421	1.61331	1.40786	2.78211	1.92031	1.26217	2.50702	1.36511	2.94546	2.29281	1.82898
aca-miR-19a-3p	228	187	15	23	131	11	328	1	255	9	127	47	247	98	25.1752	21.6934	2.6783	1.65628	19.2131	1.54864	53.6783	0.480078	18.9326	1.4102	17.3369	3.2961	28.3162	22.405
aca-miR-19b	1044	1280	67	311	1470	84	2342	24	1352	60	942	595	787	853	115.276	148.49	11.9631	22.3958	215.597	11.826	383.276	11.5219	100.38	9.40132	128.594	41.7273	90.2222	195.015
aca-miR-1a-2-5p	0	0	0	1	0	0	0	0	0	0	0	6	1	0	0	0	0	0.0720121	0	0	0	0	0	0	0	0.420779	0.114641	0
aca-miR-200b-5p	188	159	450	833	187	199	259	108	240	289	190	601	74	78	20.7585	18.4452	80.3491	59.9861	27.4263	28.0163	42.3862	51.8484	17.8189	45.283	25.9371	42.1481	8.48341	17.8325
aca-miR-20b-5p	77	86	29	144	30	20	43	13	164	16	28	81	98	42	8.50215	9.97666	5.17805	10.3697	4.39994	2.81571	7.03709	6.24102	12.1762	2.50702	3.82231	5.68052	11.2348	9.60213
aca-miR-210-3p	8	19	10	10	17	4	7	3	7	9	8	5	16	16	0.88334	2.20415	1.78554	0.720121	2.4933	0.563142	1.14557	1.44023	0.519718	1.4102	1.09209	0.350649	1.83425	3.65796
aca-miR-212-5p	5	6	6	12	11	7	6	5	9	7	7	6	4	2	0.552087	0.696046	1.07132	0.864145	1.61331	0.985499	0.98192	2.40039	0.668209	1.09682	0.955579	0.420779	0.458563	0.457244
aca-miR-215-3p	101	49	111	88	16	143	23	24	82	124	81	262	58	15	11.1522	5.68438	19.8195	6.33707	2.34663	20.1323	3.76403	11.5219	6.08812	19.4294	11.0574	18.374	6.64916	3.42933
aca-miR-219-2-3p	0	0	0	0	0	0	0	0	0	1	0	0	0	0	0	0	0	0	0	0	0	0	0	0.156689	0	0	0	0
aca-miR-24-1-5p	1	0	1	1	0	1	0	0	0	1	0	0	0	0	0.110417	0	0.178554	0.0720121	0	0.140786	0	0	0	0.156689	0	0	0	0
aca-miR-26-5p	55825	134977	73115	130353	74842	89833	65903	46687	87560	113782	60888	191054	135406	68820	6164.06	15658.4	13054.9	9386.99	10976.7	12647.2	10785.2	22413.4	6500.93	17828.3	8311.9	13398.6	15523	15733.8
aca-miR-301a-5p	0	0	1	0	0	0	0	0	0	0	0	0	0	0	0	0	0.178554	0	0	0	0	0	0	0	0	0	0	0
aca-miR-31-3p	0	1	0	0	0	0	0	0	0	0	0	0	0	0	0	0.116008	0	0	0	0	0	0	0	0	0	0	0	0
aca-miR-338-3p	16	13	4	25	3	17	15	3	6	17	14	43	5	3	1.76668	1.5081	0.714214	1.8003	0.439994	2.39335	2.4548	1.44023	0.445472	2.66371	1.91116	3.01559	0.573203	0.685867
aca-miR-34b-5p	451	814	316	612	447	919	626	307	473	554	370	1642	520	566	49.7983	94.4303	56.4229	44.0714	65.5591	129.382	102.447	147.384	35.1181	86.8055	50.5092	115.153	59.6132	129.4
aca-miR-383-5p	0	0	1	1	0	0	0	0	0	0	0	0	0	0	0	0	0.178554	0.0720121	0	0	0	0	0	0	0	0	0	0
aca-miR-425-5p	6	5	1	9	15	2	17	6	11	21	2	15	27	6	0.662505	0.580039	0.178554	0.648109	2.19997	0.281571	2.78211	2.88047	0.816699	3.29046	0.273022	1.05195	3.0953	1.37173
aca-miR-449a	0	5	2	1	0	0	0	0	3	1	0	1	0	0	0	0.580039	0.357107	0.0720121	0	0	0	0	0.222736	0.156689	0	0.0701299	0	0
aca-miR-451-3p	0	2	0	0	0	2	0	0	0	2	1	0	0	0	0	0.232015	0	0	0	0.281571	0	0	0	0.313377	0.136511	0	0	0
aca-miR-727-3p	0	0	0	0	0	0	1	0	0	0	0	0	0	0	0	0	0	0	0	0	0.163653	0	0	0	0	0	0	0
aca-miR-9-1-3p	14	18	6	24	10	2	12	6	16	8	26	32	15	12	1.54584	2.08814	1.07132	1.72829	1.46665	0.281571	1.96384	2.88047	1.18793	1.25351	3.54929	2.24416	1.71961	2.74347
aca-miR-9-5p	1179	1090	328	1035	1246	1098	1092	212	555	725	1290	888	409	324	130.182	126.448	58.5656	74.5325	182.744	154.583	178.709	101.777	41.2062	113.599	176.1	62.2753	46.888	74.0736
aca-miR-98-3p	5	4	0	1	5	0	10	0	7	0	9	1	6	2	0.552087	0.464031	0	0.0720121	0.733323	0	1.63653	0	0.519718	0	1.2286	0.0701299	0.687844	0.457244
aca-miR-98-5p	1560	6452	1466	2438	4487	1442	735	525	1736	1898	1501	2155	4136	4812	172.251	748.482	261.76	175.566	658.084	203.013	120.285	252.041	128.89	297.395	204.903	151.13	474.154	1100.13
aca-miR-99b-3p	8	7	9	33	9	16	5	2	9	15	8	29	4	1	0.88334	0.812054	1.60698	2.3764	1.31998	2.25257	0.818267	0.960156	0.668209	2.35033	1.09209	2.03377	0.458563	0.228622
aca-miR-99b-5p	580	914	1083	1174	460	1004	350	412	768	1089	1143	1736	654	345	64.0421	106.031	193.374	84.5422	67.4657	141.349	57.2787	197.792	57.0205	170.634	156.032	121.745	74.975	78.8747
aga-let-7	1	1	3	9	1	4	3	4	3	2	6	6	2	2	0.110417	0.116008	0.535661	0.648109	0.146665	0.563142	0.49096	1.92031	0.222736	0.313377	0.819067	0.420779	0.229281	0.457244
aga-miR-184	4	2	357	3	11	4	2	0	534	6	5	1	669	354	0.44167	0.232015	63.7436	0.216036	1.61331	0.563142	0.327307	0	39.647	0.940132	0.682556	0.0701299	76.6946	80.9323
aga-miR-263a	0	0	0	0	0	0	0	0	2	0	0	0	0	0	0	0	0	0	0	0	0	0	0.148491	0	0	0	0	0
aga-miR-34	0	0	4	0	0	0	0	0	1	0	0	0	3	4	0	0	0.714214	0	0	0	0	0	0.0742454	0	0	0	0.343922	0.914489
aga-miR-92a	87	77	185	360	39	139	34	148	77	277	113	321	96	29	9.60632	8.93259	33.0324	25.9244	5.71992	19.5692	5.56421	71.0516	5.7169	43.4027	15.4258	22.5117	11.0055	6.63004
aga-miR-92b	27	35	91	93	49	70	12	36	49	116	75	98	42	19	2.98127	4.06027	16.2484	6.69713	7.18657	9.85499	1.96384	17.2828	3.63802	18.1759	10.2383	6.87273	4.81491	4.34382
ame-miR-11-3p	0	0	1	0	0	0	0	0	0	0	0	0	0	0	0	0	0.178554	0	0	0	0	0	0	0	0	0	0	0
ame-miR-125-5p	3	0	9	15	1	5	1	6	9	13	1	13	7	5	0.331252	0	1.60698	1.08018	0.146665	0.703928	0.163653	2.88047	0.668209	2.03695	0.136511	0.911689	0.802485	1.14311
ame-miR-13b-3p	0	0	0	0	0	0	0	0	0	0	0	0	0	2	0	0	0	0	0	0	0	0	0	0	0	0	0	0.457244
ame-miR-263a-5p	0	0	0	0	0	0	0	0	2	0	0	0	0	0	0	0	0	0	0	0	0	0	0.148491	0	0	0	0	0
ame-miR-279c-3p	0	0	0	0	0	0	0	0	1	0	0	0	0	0	0	0	0	0	0	0	0	0	0.0742454	0	0	0	0	0
ame-miR-281-3p	0	0	2	0	0	0	0	0	1	0	0	0	5	3	0	0	0.357107	0	0	0	0	0	0.0742454	0	0	0	0.573203	0.685867
ame-miR-283-5p	0	0	0	0	0	0	0	0	1	0	0	0	0	1	0	0	0	0	0	0	0	0	0.0742454	0	0	0	0	0.228622
ame-miR-306-5p	0	0	0	0	0	0	0	0	0	0	0	0	0	1	0	0	0	0	0	0	0	0	0	0	0	0	0	0.228622
ame-miR-317-3p	0	0	0	0	0	0	0	0	1	0	0	0	3	2	0	0	0	0	0	0	0	0	0.0742454	0	0	0	0.343922	0.457244
ame-miR-3718a-3p	0	0	0	0	0	0	0	0	1	0	0	0	0	1	0	0	0	0	0	0	0	0	0.0742454	0	0	0	0	0.228622
ame-miR-3718b-5p	0	0	0	0	0	0	0	0	1	0	0	0	0	1	0	0	0	0	0	0	0	0	0.0742454	0	0	0	0	0.228622
ame-miR-375-3p	0	1	3	1	3	0	0	0	5	2	1	0	6	9	0	0.116008	0.535661	0.0720121	0.439994	0	0	0	0.371227	0.313377	0.136511	0	0.687844	2.0576
ame-miR-3786-5p	0	0	0	0	0	0	0	0	1	0	0	0	1	0	0	0	0	0	0	0	0	0	0.0742454	0	0	0	0.114641	0
ame-miR-750-3p	0	0	0	0	0	0	0	0	1	0	0	0	1	0	0	0	0	0	0	0	0	0	0.0742454	0	0	0	0.114641	0
ame-miR-92a-3p	87	77	184	360	39	139	34	146	77	276	113	320	95	28	9.60632	8.93259	32.8539	25.9244	5.71992	19.5692	5.56421	70.0914	5.7169	43.2461	15.4258	22.4416	10.8909	6.40142
ame-miR-92c-3p	0	0	2	5	0	0	0	1	3	1	1	1	0	0	0	0	0.357107	0.360061	0	0	0	0.480078	0.222736	0.156689	0.136511	0.0701299	0	0
ame-miR-989-3p	0	0	1	0	0	0	0	0	0	0	0	0	0	0	0	0	0.178554	0	0	0	0	0	0	0	0	0	0	0
ami-let-7a-4-3p	0	0	0	0	1	0	0	0	0	0	0	0	0	0	0	0	0	0	0.146665	0	0	0	0	0	0	0	0	0
ami-miR-125b-2-3p	16	22	23	35	31	29	7	9	13	34	21	52	17	13	1.76668	2.55217	4.10673	2.52042	4.5466	4.08278	1.14557	4.3207	0.96519	5.32741	2.86674	3.64675	1.94889	2.97209
ami-miR-1306-5p	16	15	52	40	17	25	21	12	18	28	8	83	11	8	1.76668	1.74012	9.28479	2.88048	2.4933	3.51964	3.43672	5.76094	1.33642	4.38728	1.09209	5.82078	1.26105	1.82898
ami-miR-15a-3p	2	0	0	0	0	0	1	0	4	0	0	3	1	2	0.220835	0	0	0	0	0	0.163653	0	0.296982	0	0	0.21039	0.114641	0.457244
ami-miR-192-5p	512	448	267	625	1210	328	517	133	786	571	278	731	577	453	56.5337	51.9715	47.6738	45.0076	177.464	46.1777	84.6088	63.8504	58.3569	89.4692	37.9501	51.2649	66.1477	103.566
ami-miR-193a-5p	0	0	1	1	3	0	0	1	0	0	0	0	1	1	0	0	0.178554	0.0720121	0.439994	0	0	0.480078	0	0	0	0	0.114641	0.228622
ami-miR-203-3p	496	334	361	1463	405	353	379	138	1525	517	1024	638	631	148	54.7671	38.7466	64.4579	105.354	59.3992	49.6973	62.0246	66.2508	113.224	81.008	139.788	44.7429	72.3383	33.8361
ami-miR-212-5p	5	6	6	12	11	7	6	5	9	7	7	6	4	2	0.552087	0.696046	1.07132	0.864145	1.61331	0.985499	0.98192	2.40039	0.668209	1.09682	0.955579	0.420779	0.458563	0.457244
ami-miR-215-3p	7246	5760	8125	8888	3108	12583	3322	4421	7555	12265	9318	23243	6738	2936	800.085	668.204	1450.75	640.044	455.834	1771.5	543.656	2122.43	560.924	1921.79	1272.01	1630.03	772.449	671.235
ami-miR-24-2-5p	1	0	1	5	0	2	0	0	0	2	0	5	0	0	0.110417	0	0.178554	0.360061	0	0.281571	0	0	0	0.313377	0	0.350649	0	0
ami-miR-29a-2-5p	0	0	1	0	0	0	1	0	0	0	0	0	0	0	0	0	0.178554	0	0	0	0.163653	0	0	0	0	0	0	0
ami-miR-29b-5p	7	1	9	16	1	8	0	0	5	14	7	10	6	1	0.772922	0.116008	1.60698	1.15219	0.146665	1.12628	0	0	0.371227	2.19364	0.955579	0.701299	0.687844	0.228622
ami-miR-30c-3p	0	1	0	2	0	1	0	0	1	1	0	7	0	0	0	0.116008	0	0.144024	0	0.140786	0	0	0.0742454	0.156689	0	0.490909	0	0
ami-miR-30d-3p	46	16	10	21	50	13	34	3	41	14	15	32	37	19	5.0792	1.85612	1.78554	1.51225	7.33323	1.83021	5.56421	1.44023	3.04406	2.19364	2.04767	2.24416	4.24171	4.34382
ami-miR-338-5p	1	0	1	1	1	3	0	0	2	0	0	2	2	0	0.110417	0	0.178554	0.0720121	0.146665	0.422357	0	0	0.148491	0	0	0.14026	0.229281	0
ami-miR-383-5p	0	0	1	1	0	0	0	0	0	0	0	0	0	0	0	0	0.178554	0.0720121	0	0	0	0	0	0	0	0	0	0
ami-miR-456-3p	0	4	0	1	0	2	0	0	0	2	3	0	0	0	0	0.464031	0	0.0720121	0	0.281571	0	0	0	0.313377	0.409534	0	0	0
ami-miR-551-3p	2	5	0	3	0	0	1	4	0	0	0	0	0	0	0.220835	0.580039	0	0.216036	0	0	0.163653	1.92031	0	0	0	0	0	0
ami-miR-599-5p	6	13	24	50	34	10	5	0	2	52	6	28	24	17	0.662505	1.5081	4.28529	3.60061	4.9866	1.40786	0.818267	0	0.148491	8.14781	0.819067	1.96364	2.75138	3.88658
ami-miR-7a-3p	1	0	0	3	5	0	0	0	2	0	0	0	0	0	0.110417	0	0	0.216036	0.733323	0	0	0	0.148491	0	0	0	0	0
ami-miR-98-5p	8	28	9	9	16	3	7	0	2	6	1	9	16	25	0.88334	3.24822	1.60698	0.648109	2.34663	0.422357	1.14557	0	0.148491	0.940132	0.136511	0.631169	1.83425	5.71556
api-miR-184b	0	0	1	0	0	0	0	0	2	0	0	0	4	2	0	0	0.178554	0	0	0	0	0	0.148491	0	0	0	0.458563	0.457244
api-miR-263b	0	0	6	0	0	0	0	0	2	0	0	0	5	2	0	0	1.07132	0	0	0	0	0	0.148491	0	0	0	0.573203	0.457244
api-miR-29	0	0	0	0	0	1	0	0	0	0	0	0	0	0	0	0	0	0	0	0.140786	0	0	0	0	0	0	0	0
asu-miR-46-3p	0	0	0	0	0	0	0	0	1	0	0	0	2	3	0	0	0	0	0	0	0	0	0.0742454	0	0	0	0.229281	0.685867
asu-miR-7-5p	216	130	134	203	40	73	86	10	305	87	272	273	105	46	23.8502	15.081	23.9262	14.6185	5.86658	10.2773	14.0742	4.80078	22.6448	13.6319	37.1311	19.1455	12.0373	10.5166
bbe-miR-29b-3p	58	63	16	89	132	60	195	9	97	45	74	82	145	91	6.40421	7.30849	2.85686	6.40908	19.3597	8.44713	31.9124	4.3207	7.2018	7.05099	10.1018	5.75065	16.6229	20.8046
bbe-miR-92c-3p	12	2	18	46	3	19	2	34	11	36	14	32	14	3	1.32501	0.232015	3.21396	3.31256	0.439994	2.67493	0.327307	16.3227	0.816699	5.64079	1.91116	2.24416	1.60497	0.685867
bfl-let-7b	11526	14010	25711	64388	8094	34129	4675	15245	14670	42643	20698	44226	17476	11323	1272.67	1625.27	4590.79	4636.72	1187.1	4804.87	765.079	7318.79	1089.18	6681.67	2825.51	3101.56	2003.46	2588.69
bfl-miR-125b	447	283	917	1108	245	544	364	203	238	483	352	773	239	83	49.3566	32.8302	163.734	79.7894	35.9328	76.5873	59.5698	97.4559	17.6704	75.6806	48.052	54.2104	27.3991	18.9756
bfl-miR-133	60	220	123	227	186	93	144	77	54	221	139	356	154	187	6.62505	25.5217	21.9621	16.3467	27.2796	13.0931	23.5661	36.966	4.00925	34.6282	18.9751	24.9662	17.6547	42.7524
bfl-miR-19-3p	0	0	0	0	0	0	3	0	0	0	0	0	0	0	0	0	0	0	0	0	0.49096	0	0	0	0	0	0	0
bfl-miR-200a	2	1	8	20	12	7	2	4	8	12	8	15	2	10	0.220835	0.116008	1.42843	1.44024	1.75998	0.985499	0.327307	1.92031	0.593963	1.88026	1.09209	1.05195	0.229281	2.28622
bfl-miR-200b	1	1	7	5	5	3	0	0	3	5	2	6	5	5	0.110417	0.116008	1.24988	0.360061	0.733323	0.422357	0	0	0.222736	0.783443	0.273022	0.420779	0.573203	1.14311
bfl-miR-200c	1	3	0	6	9	2	2	1	9	2	4	8	5	9	0.110417	0.348023	0	0.432073	1.31998	0.281571	0.327307	0.480078	0.668209	0.313377	0.546045	0.561039	0.573203	2.0576
bfl-miR-29b-3p	58	63	16	89	132	60	195	9	97	44	74	82	145	91	6.40421	7.30849	2.85686	6.40908	19.3597	8.44713	31.9124	4.3207	7.2018	6.8943	10.1018	5.75065	16.6229	20.8046
bfl-miR-375	379	329	522	617	1176	548	129	90	303	872	809	656	386	366	41.8482	38.1665	93.205	44.4315	172.478	77.1505	21.1113	43.207	22.4964	136.632	110.438	46.0052	44.2513	83.6757
bfl-miR-92c	12	5	20	46	3	19	2	34	13	44	14	34	14	3	1.32501	0.580039	3.57107	3.31256	0.439994	2.67493	0.327307	16.3227	0.96519	6.8943	1.91116	2.38442	1.60497	0.685867
bma-miR-92	0	3	1	5	0	2	1	3	2	3	3	11	2	0	0	0.348023	0.178554	0.360061	0	0.281571	0.163653	1.44023	0.148491	0.470066	0.409534	0.771429	0.229281	0
bma-miR-9-5p	18	32	1	24	36	26	28	9	9	26	33	17	10	7	1.98751	3.71225	0.178554	1.72829	5.27993	3.66042	4.58229	4.3207	0.668209	4.0739	4.50487	1.19221	1.14641	1.60036
bmo-miR-13a-3p	0	0	0	0	0	0	0	0	0	0	0	0	1	0	0	0	0	0	0	0	0	0	0	0	0	0	0.114641	0
bmo-miR-13b-3p	0	0	0	0	0	0	0	0	0	0	0	0	0	2	0	0	0	0	0	0	0	0	0	0	0	0	0	0.457244
bmo-miR-1b-5p	100	68	24	47	28	17	85	15	134	9	86	54	44	49	11.0417	7.88852	4.28529	3.38457	4.10661	2.39335	13.9105	7.20117	9.94888	1.4102	11.74	3.78701	5.04419	11.2025
bmo-miR-210	0	0	1	0	0	0	0	0	1	0	0	0	0	0	0	0	0.178554	0	0	0	0	0	0.0742454	0	0	0	0	0
bmo-miR-263a-5p	0	0	0	0	0	0	0	0	2	0	0	0	0	0	0	0	0	0	0	0	0	0	0.148491	0	0	0	0	0
bmo-miR-2779	396	236	450	1624	448	800	95	152	534	903	231	545	283	127	43.7253	27.3778	80.3491	116.948	65.7057	112.628	15.5471	72.9719	39.647	141.49	31.5341	38.2208	32.4433	29.035
bmo-miR-281-3p	0	0	2	0	0	0	0	0	1	0	0	0	5	3	0	0	0.357107	0	0	0	0	0	0.0742454	0	0	0	0.573203	0.685867
bmo-miR-317-3p	0	0	0	0	0	0	0	0	1	0	0	0	3	2	0	0	0	0	0	0	0	0	0.0742454	0	0	0	0.343922	0.457244
bmo-miR-71-3p	0	0	2	0	0	0	0	0	0	0	0	0	2	0	0	0	0.357107	0	0	0	0	0	0	0	0	0	0.229281	0
bta-let-7e	2665	2478	4705	8731	356	6115	782	2635	3036	6152	3160	12063	1564	463	294.263	287.467	840.095	628.738	52.2126	860.904	127.977	1265.01	225.409	963.948	431.376	845.977	179.298	105.852
bta-miR-10172-3p	0	0	0	1	0	0	0	1	0	0	0	0	0	0	0	0	0	0.0720121	0	0	0	0.480078	0	0	0	0	0	0
bta-miR-10185-5p	0	0	2	7	5	0	1	3	0	2	0	6	2	1	0	0	0.357107	0.504085	0.733323	0	0.163653	1.44023	0	0.313377	0	0.420779	0.229281	0.228622
bta-miR-107	302	806	369	889	440	574	121	194	418	579	317	579	672	335	33.3461	93.5022	65.8863	64.0188	64.5324	80.8109	19.8021	93.1352	31.0346	90.7227	43.2741	40.6052	77.0385	76.5884
bta-miR-11971	0	1	0	0	0	0	0	0	0	0	0	0	0	0	0	0.116008	0	0	0	0	0	0	0	0	0	0	0	0
bta-miR-1247-5p	0	0	0	0	2	0	0	0	0	0	0	1	0	0	0	0	0	0	0.293329	0	0	0	0	0	0	0.0701299	0	0
bta-miR-125a	477	364	1077	1496	222	659	475	240	275	963	442	1129	556	98	52.6691	42.2268	192.302	107.73	32.5595	92.7777	77.7353	115.219	20.4175	150.891	60.338	79.1766	63.7402	22.405
bta-miR-126-3p	46158	25541	30148	89903	13926	18144	19155	4253	40893	18368	29238	66417	29931	7726	5096.65	2962.95	5383.03	6474.1	2042.45	2554.41	3134.78	2041.77	3036.12	2878.06	3991.32	4657.82	3431.31	1766.34
bta-miR-1271	0	1	1	5	1	2	0	0	0	2	0	2	1	1	0	0.116008	0.178554	0.360061	0.146665	0.281571	0	0	0	0.313377	0	0.14026	0.114641	0.228622
bta-miR-1291	1	0	0	5	3	1	0	0	0	3	5	2	5	5	0.110417	0	0	0.360061	0.439994	0.140786	0	0	0	0.470066	0.682556	0.14026	0.573203	1.14311
bta-miR-1301	0	1	0	0	0	0	0	0	0	0	0	0	0	0	0	0.116008	0	0	0	0	0	0	0	0	0	0	0	0
bta-miR-133c	2	1	1	4	0	1	1	0	2	2	7	2	8	0	0.220835	0.116008	0.178554	0.288048	0	0.140786	0.163653	0	0.148491	0.313377	0.955579	0.14026	0.917125	0
bta-miR-134	0	3	0	1	0	0	0	1	0	0	0	1	0	0	0	0.348023	0	0.0720121	0	0	0	0.480078	0	0	0	0.0701299	0	0
bta-miR-1343-3p	57	48	122	137	62	83	90	32	36	92	56	165	43	13	6.2938	5.56837	21.7835	9.86566	9.09321	11.6852	14.7288	15.3625	2.67283	14.4154	7.64463	11.5714	4.92955	2.97209
bta-miR-1343-5p	3	2	4	7	0	3	0	0	2	1	0	2	0	0	0.331252	0.232015	0.714214	0.504085	0	0.422357	0	0	0.148491	0.156689	0	0.14026	0	0
bta-miR-1388-5p	1640	862	452	1183	2446	386	1839	304	5802	418	196	896	1702	908	181.085	99.9986	80.7062	85.1903	358.742	54.3432	300.959	145.944	430.772	65.4958	26.7562	62.8364	195.118	207.589
bta-miR-142-3p	2407	2314	92	852	7604	465	6563	68	3094	128	497	467	8294	3023	265.775	268.442	16.4269	61.3543	1115.24	65.4653	1074.06	32.6453	229.715	20.0561	67.8461	32.7507	950.83	691.125
bta-miR-1468	0	0	0	0	0	0	0	1	0	0	0	0	0	0	0	0	0	0	0	0	0	0.480078	0	0	0	0	0	0
bta-miR-148c	2720	2721	966	4127	1457	459	1248	219	2270	350	1271	1732	1660	636	300.336	315.657	172.483	297.194	213.69	64.6206	204.239	105.137	168.537	54.841	173.506	121.465	190.304	145.404
bta-miR-148d	362	486	111	292	122	244	1237	32	417	123	390	302	1027	153	39.9711	56.3797	19.8195	21.0275	17.8931	34.3517	202.439	15.3625	30.9603	19.2727	53.2394	21.1792	117.736	34.9792
bta-miR-1584-3p	0	0	0	1	0	0	0	0	0	0	0	0	0	0	0	0	0	0.0720121	0	0	0	0	0	0	0	0	0	0
bta-miR-1814c	24	26	43	69	14	26	7	10	18	26	31	50	20	11	2.65002	3.0162	7.67781	4.96884	2.0533	3.66042	1.14557	4.80078	1.33642	4.0739	4.23185	3.50649	2.29281	2.51484
bta-miR-193a	11	4	1	4	2	0	10	0	8	4	0	7	3	1	1.21459	0.464031	0.178554	0.288048	0.293329	0	1.63653	0	0.593963	0.626754	0	0.490909	0.343922	0.228622
bta-miR-194b	48134	58120	15424	63745	113847	19447	58073	13133	47808	34514	48793	64209	82086	64359	5314.83	6742.37	2754.01	4590.41	16697.3	2737.86	9503.84	6304.87	3549.52	5407.95	6660.79	4502.97	9410.39	14713.9
bta-miR-194b-3p	8094	15574	4279	13044	26955	3731	5666	3550	13322	7564	8423	12549	20803	33422	893.719	1806.7	764.031	939.326	3953.34	525.271	927.26	1704.28	989.097	1185.19	1149.83	880.06	2384.87	7641.01
bta-miR-199a-5p	3618	4472	3402	6204	1678	3244	2056	664	3502	3479	2777	6509	4011	946	399.49	518.786	607.439	446.763	246.103	456.708	336.471	318.772	260.007	545.12	379.092	456.475	459.824	216.277
bta-miR-200b	2875	2606	8546	29415	4046	6768	566	2246	6930	10672	8046	16811	3742	4532	317.45	302.316	1525.92	2118.24	593.405	952.837	92.6278	1078.26	514.521	1672.18	1098.37	1178.95	428.985	1036.12
bta-miR-20b	19	16	0	13	22	17	37	1	7	29	33	5	2	4	2.09793	1.85612	0	0.936157	3.22662	2.39335	6.05517	0.480078	0.519718	4.54397	4.50487	0.350649	0.229281	0.914489
bta-miR-211	0	2	1	1	1	2	3	0	4	0	2	4	0	0	0	0.232015	0.178554	0.0720121	0.146665	0.281571	0.49096	0	0.296982	0	0.273022	0.28052	0	0
bta-miR-21-3p	61	50	12	42	47	20	59	13	49	11	35	20	52	9	6.73547	5.80039	2.14264	3.02451	6.89324	2.81571	9.65555	6.24102	3.63802	1.72357	4.77789	1.4026	5.96132	2.0576
bta-miR-219-3p	0	2	0	5	0	2	1	9	1	0	1	4	1	2	0	0.232015	0	0.360061	0	0.281571	0.163653	4.3207	0.0742454	0	0.136511	0.28052	0.114641	0.457244
bta-miR-221	631	683	1219	2307	437	1481	496	410	800	1412	753	2189	617	291	69.6734	79.2333	217.657	166.132	64.0924	208.503	81.1721	196.832	59.3963	221.244	102.793	153.514	70.7333	66.5291
bta-miR-22-3p	713	1847	423	2927	5416	1335	1505	496	1172	1313	1083	1624	2845	2743	78.7277	214.266	75.5282	210.779	794.335	187.949	246.298	238.119	87.0156	205.732	147.842	113.891	326.153	627.111
bta-miR-2284x	0	0	0	0	0	0	0	0	0	1	0	0	0	0	0	0	0	0	0	0	0	0	0	0.156689	0	0	0	0
bta-miR-2285bn	0	0	0	0	0	0	0	0	0	0	0	1	0	0	0	0	0	0	0	0	0	0	0	0	0	0.0701299	0	0
bta-miR-2285ce	0	0	0	0	0	0	0	0	0	0	0	1	0	0	0	0	0	0	0	0	0	0	0	0	0	0.0701299	0	0
bta-miR-2285f	0	0	0	0	0	0	0	0	0	0	0	1	0	0	0	0	0	0	0	0	0	0	0	0	0	0.0701299	0	0
bta-miR-2310	1	6	2	15	0	1	0	2	3	3	5	9	4	5	0.110417	0.696046	0.357107	1.08018	0	0.140786	0	0.960156	0.222736	0.470066	0.682556	0.631169	0.458563	1.14311
bta-miR-2387	211	115	437	529	71	337	57	111	147	292	130	553	64	13	23.2981	13.3409	78.0279	38.0944	10.4132	47.4447	9.32824	53.2887	10.9141	45.7531	17.7465	38.7818	7.337	2.97209
bta-miR-2404	0	0	0	5	0	1	1	0	0	0	0	1	1	0	0	0	0	0.360061	0	0.140786	0.163653	0	0	0	0	0.0701299	0.114641	0
bta-miR-2424	1	1	1	8	1	3	0	1	0	0	0	0	10	4	0.110417	0.116008	0.178554	0.576097	0.146665	0.422357	0	0.480078	0	0	0	0	1.14641	0.914489
bta-miR-2478	104	53	261	1546	254	245	36	28	183	190	102	412	132	39	11.4834	6.14841	46.6025	111.331	37.2528	34.4925	5.89152	13.4422	13.5869	29.7708	13.9241	28.8935	15.1326	8.91627
bta-miR-26c	55739	134866	72907	129960	74711	89529	65856	46615	87442	113554	60770	190729	135242	68698	6154.56	15645.5	13017.8	9358.69	10957.5	12604.4	10777.6	22378.8	6492.17	17792.6	8295.79	13375.8	15504.2	15705.9
bta-miR-27a-3p	3385	2632	2018	10512	2658	1789	1582	605	4600	2294	3096	3610	5787	2012	373.763	305.332	360.321	756.991	389.835	251.865	258.9	290.447	341.529	359.444	422.639	253.169	663.426	459.988
bta-miR-2887	45	27	44	43	25	15	34	10	37	12	30	55	53	3	4.96879	3.13221	7.85636	3.09652	3.66661	2.11178	5.56421	4.80078	2.74708	1.88026	4.09534	3.85714	6.07596	0.685867
bta-miR-2889	35	5	63	62	13	23	12	6	41	32	47	84	15	4	3.86461	0.580039	11.2489	4.46475	1.90664	3.23807	1.96384	2.88047	3.04406	5.01404	6.41603	5.89091	1.71961	0.914489
bta-miR-2898	570	172	753	2613	192	700	288	90	529	806	345	1445	140	38	62.938	19.9533	134.451	188.168	28.1596	98.5499	47.1322	43.207	39.2758	126.291	47.0964	101.338	16.0497	8.68764
bta-miR-2904	73	42	329	207	71	100	16	19	45	109	77	202	225	7	8.06048	4.87232	58.7441	14.9065	10.4132	14.0786	2.61845	9.12149	3.34104	17.0791	10.5114	14.1662	25.7942	1.60036
bta-miR-296-3p	0	0	0	2	0	0	0	1	0	0	0	1	0	0	0	0	0	0.144024	0	0	0	0.480078	0	0	0	0.0701299	0	0
bta-miR-299-2	4	1	10	3	1	2	2	1	0	1	0	14	0	0	0.44167	0.116008	1.78554	0.216036	0.146665	0.281571	0.327307	0.480078	0	0.156689	0	0.981818	0	0
bta-miR-29d-3p	1	0	0	1	0	0	1	0	0	0	0	0	0	0	0.110417	0	0	0.0720121	0	0	0.163653	0	0	0	0	0	0	0
bta-miR-29d-5p	376	250	279	569	340	321	1008	70	335	207	136	707	117	70	41.517	29.0019	49.8165	40.9749	49.866	45.1922	164.963	33.6055	24.8722	32.4345	18.5655	49.5818	13.413	16.0036
bta-miR-29e	1	0	1	1	1	0	2	0	0	0	0	0	0	1	0.110417	0	0.178554	0.0720121	0.146665	0	0.327307	0	0	0	0	0	0	0.228622
bta-miR-30b-3p	16	11	17	38	14	22	6	2	12	24	2	27	12	3	1.76668	1.27608	3.03541	2.73646	2.0533	3.09728	0.98192	0.960156	0.890945	3.76053	0.273022	1.89351	1.37569	0.685867
bta-miR-30f	3	16	8	11	3	7	6	4	13	12	19	24	6	5	0.331252	1.85612	1.42843	0.792133	0.439994	0.985499	0.98192	1.92031	0.96519	1.88026	2.59371	1.68312	0.687844	1.14311
bta-miR-3141	0	0	0	1	0	0	0	0	0	1	0	1	0	0	0	0	0	0.0720121	0	0	0	0	0	0.156689	0	0.0701299	0	0
bta-miR-32	0	0	0	0	0	0	0	1	0	0	0	0	1	0	0	0	0	0	0	0	0	0.480078	0	0	0	0	0.114641	0
bta-miR-331-5p	125	69	156	294	31	142	44	48	136	116	49	298	97	49	13.8022	8.00453	27.8544	21.1716	4.5466	19.9915	7.20075	23.0438	10.0974	18.1759	6.68905	20.8987	11.1201	11.2025
bta-miR-339a	520	716	541	1829	912	626	327	325	532	1200	637	1411	1103	501	57.4171	83.0615	96.5975	131.71	133.758	88.1318	53.5146	156.025	39.4986	188.026	86.9577	98.9533	126.449	114.54
bta-miR-342	10	16	1	27	19	6	14	7	11	11	7	22	30	5	1.10417	1.85612	0.178554	1.94433	2.78663	0.844713	2.29115	3.36055	0.816699	1.72357	0.955579	1.54286	3.43922	1.14311
bta-miR-345-3p	3	12	1	12	20	4	2	2	7	9	8	2	15	23	0.331252	1.39209	0.178554	0.864145	2.93329	0.563142	0.327307	0.960156	0.519718	1.4102	1.09209	0.14026	1.71961	5.25831
bta-miR-345-5p	44	82	7	42	324	28	88	20	40	20	19	50	95	109	4.85837	9.51263	1.24988	3.02451	47.5193	3.942	14.4015	9.60156	2.96982	3.13377	2.59371	3.50649	10.8909	24.9198
bta-miR-34c	0	0	1	2	5	2	0	0	2	2	0	0	2	4	0	0	0.178554	0.144024	0.733323	0.281571	0	0	0.148491	0.313377	0	0	0.229281	0.914489
bta-miR-3578	8	0	17	5	1	0	0	1	1	3	4	10	1	2	0.88334	0	3.03541	0.360061	0.146665	0	0	0.480078	0.0742454	0.470066	0.546045	0.701299	0.114641	0.457244
bta-miR-3596	3621	6226	7615	18278	7025	8373	2995	5282	4584	10514	4830	13443	7071	6230	399.822	722.264	1359.69	1316.24	1030.32	1178.8	490.142	2535.77	340.341	1647.42	659.349	942.756	810.624	1424.32
bta-miR-3600	713	1847	423	2927	5416	1335	1505	496	1172	1313	1083	1624	2845	2743	78.7277	214.266	75.5282	210.779	794.335	187.949	246.298	238.119	87.0156	205.732	147.842	113.891	326.153	627.111
bta-miR-3601	19	32	17	9	15	3	24	1	9	4	7	27	8	3	2.09793	3.71225	3.03541	0.648109	2.19997	0.422357	3.92768	0.480078	0.668209	0.626754	0.955579	1.89351	0.917125	0.685867
bta-miR-3604	4155	5798	4963	14422	2700	5733	1826	1184	4389	6966	6238	10777	6211	2040	458.785	672.613	886.162	1038.56	395.994	807.124	298.831	568.413	325.863	1091.49	851.557	755.79	712.033	466.389
bta-miR-362-3p	31	36	1	2	51	0	66	0	21	0	8	3	21	6	3.42294	4.17628	0.178554	0.144024	7.47989	0	10.8011	0	1.55915	0	1.09209	0.21039	2.40745	1.37173
bta-miR-363	27	35	13	89	26	19	26	29	39	15	20	45	29	21	2.98127	4.06027	2.3212	6.40908	3.81328	2.67493	4.25499	13.9223	2.89557	2.35033	2.73022	3.15584	3.32458	4.80107
bta-miR-369-5p	3	0	3	2	0	0	0	0	0	0	0	1	0	0	0.331252	0	0.535661	0.144024	0	0	0	0	0	0	0	0.0701299	0	0
bta-miR-374c	3	1	3	3	3	0	2	0	0	2	1	3	3	2	0.331252	0.116008	0.535661	0.216036	0.439994	0	0.327307	0	0	0.313377	0.136511	0.21039	0.343922	0.457244
bta-miR-376d	0	0	0	1	0	0	0	0	0	0	0	0	0	0	0	0	0	0.0720121	0	0	0	0	0	0	0	0	0	0
bta-miR-378b	5	7	7	39	16	5	3	4	5	3	4	20	7	5	0.552087	0.812054	1.24988	2.80847	2.34663	0.703928	0.49096	1.92031	0.371227	0.470066	0.546045	1.4026	0.802485	1.14311
bta-miR-378c	3471	3174	1572	8879	10034	1516	3431	1051	3340	3106	2269	4399	4018	2319	383.259	368.208	280.686	639.395	1471.63	213.431	561.495	504.562	247.98	486.675	309.744	308.501	460.626	530.175
bta-miR-380-3p	0	0	0	0	0	0	0	1	0	0	0	5	0	0	0	0	0	0	0	0	0	0.480078	0	0	0	0.350649	0	0
bta-miR-409b	70	15	147	98	10	38	33	24	18	58	39	91	13	6	7.72922	1.74012	26.2474	7.05719	1.46665	5.34985	5.40056	11.5219	1.33642	9.08794	5.32394	6.38182	1.49033	1.37173
bta-miR-412	0	0	0	1	0	0	0	0	0	0	0	1	0	0	0	0	0	0.0720121	0	0	0	0	0	0	0	0.0701299	0	0
bta-miR-424-5p	140	244	42	56	49	17	51	12	114	34	99	104	225	102	15.4584	28.3059	7.49925	4.03268	7.18657	2.39335	8.34632	5.76094	8.46398	5.32741	13.5146	7.29351	25.7942	23.3195
bta-miR-425-5p	9418	9368	5285	6554	3607	6974	32590	1851	9925	3311	3818	12597	3917	1452	1039.91	1086.76	943.656	471.967	529.019	981.838	5333.46	888.625	736.886	518.796	521.2	883.426	449.048	331.959
bta-miR-455-5p	1527	2485	1235	2704	1336	1538	1618	404	2885	1399	1211	2830	2166	632	168.607	288.279	220.514	194.721	195.944	216.528	264.791	193.952	214.198	219.207	165.315	198.468	248.312	144.489
bta-miR-487a	4	7	2	1	3	2	1	1	3	3	2	6	2	1	0.44167	0.812054	0.357107	0.0720121	0.439994	0.281571	0.163653	0.480078	0.222736	0.470066	0.273022	0.420779	0.229281	0.228622
bta-miR-503-3p	0	0	0	4	2	0	1	0	1	0	0	1	4	0	0	0	0	0.288048	0.293329	0	0.163653	0	0.0742454	0	0	0.0701299	0.458563	0
bta-miR-504	4	2	5	28	17	11	10	4	3	23	13	13	2	1	0.44167	0.232015	0.892768	2.01634	2.4933	1.54864	1.63653	1.92031	0.222736	3.60384	1.77465	0.911689	0.229281	0.228622
bta-miR-542-5p	19	32	17	9	15	3	24	1	9	4	7	27	8	3	2.09793	3.71225	3.03541	0.648109	2.19997	0.422357	3.92768	0.480078	0.668209	0.626754	0.955579	1.89351	0.917125	0.685867
bta-miR-544b	0	1	0	0	1	0	0	0	1	0	0	1	0	0	0	0.116008	0	0	0.146665	0	0	0	0.0742454	0	0	0.0701299	0	0
bta-miR-584	0	0	0	0	0	0	0	0	0	0	0	1	0	0	0	0	0	0	0	0	0	0	0	0	0	0.0701299	0	0
bta-miR-6516	4	0	0	3	0	0	0	0	0	1	1	1	0	0	0.44167	0	0	0.216036	0	0	0	0	0	0.156689	0.136511	0.0701299	0	0
bta-miR-6529a	279	158	414	598	172	666	244	82	226	326	114	411	76	69	30.8065	18.3292	73.9212	43.0632	25.2263	93.7632	39.9314	39.3664	16.7795	51.0805	15.5623	28.8234	8.71269	15.7749
bta-miR-6529b	274	157	413	598	172	665	243	82	226	324	114	406	76	68	30.2544	18.2132	73.7426	43.0632	25.2263	93.6224	39.7678	39.3664	16.7795	50.7671	15.5623	28.4727	8.71269	15.5463
bta-miR-655	0	0	0	1	1	0	0	0	0	0	0	1	0	0	0	0	0	0.0720121	0.146665	0	0	0	0	0	0	0.0701299	0	0
bta-miR-660	3	4	0	4	3	3	2	1	0	0	3	12	2	2	0.331252	0.464031	0	0.288048	0.439994	0.422357	0.327307	0.480078	0	0	0.409534	0.841559	0.229281	0.457244
bta-miR-664b	18	14	23	35	7	24	10	3	24	19	24	38	17	4	1.98751	1.62411	4.10673	2.52042	1.02665	3.37885	1.63653	1.44023	1.78189	2.97708	3.27627	2.66494	1.94889	0.914489
bta-miR-669	1	0	0	0	0	0	0	2	2	0	0	0	0	0	0.110417	0	0	0	0	0	0	0.960156	0.148491	0	0	0	0	0
bta-miR-677	0	0	0	0	1	0	0	0	0	1	0	0	0	1	0	0	0	0	0.146665	0	0	0	0	0.156689	0	0	0	0.228622
bta-miR-93	1395	1169	2355	3993	1034	1549	765	662	1754	1829	1288	3029	1711	1240	154.032	135.613	420.494	287.544	151.651	218.077	125.195	317.812	130.226	286.583	175.826	212.423	196.15	283.492
bta-miR-9-3p	14	16	6	22	10	2	8	6	13	8	20	22	13	11	1.54584	1.85612	1.07132	1.58427	1.46665	0.281571	1.30923	2.88047	0.96519	1.25351	2.73022	1.54286	1.49033	2.51484
bta-miR-9851	1	3	2	1	1	0	1	0	0	4	0	0	1	0	0.110417	0.348023	0.357107	0.0720121	0.146665	0	0.163653	0	0	0.626754	0	0	0.114641	0
bta-miR-99a-3p	0	1	1	0	0	0	0	1	1	0	0	0	1	1	0	0.116008	0.178554	0	0	0	0	0.480078	0.0742454	0	0	0	0.114641	0.228622
bta-miR-99a-5p	1640	2004	6540	8257	4039	6291	763	1053	1516	5473	2597	6826	2717	2465	181.085	232.479	1167.74	594.604	592.378	885.682	124.868	505.522	112.556	857.557	354.52	478.707	311.479	563.554
ccr-miR-124a	1	0	0	0	0	0	1	0	0	0	0	0	0	0	0.110417	0	0	0	0	0	0.163653	0	0	0	0	0	0	0
ccr-miR-124b	0	0	0	0	0	0	0	0	0	1	0	0	0	0	0	0	0	0	0	0	0	0	0	0.156689	0	0	0	0
ccr-miR-132b	35	81	79	184	37	78	29	58	100	82	68	272	80	66	3.86461	9.39662	14.1057	13.2502	5.42659	10.9813	4.74595	27.8445	7.42454	12.8485	9.28276	19.0753	9.17125	15.0891
ccr-miR-142-5p	0	0	0	0	1	0	2	0	0	0	0	0	1	0	0	0	0	0	0.146665	0	0.327307	0	0	0	0	0	0.114641	0
ccr-miR-15a	6	8	0	0	8	9	10	0	0	14	8	0	0	0	0.662505	0.928062	0	0	1.17332	1.26707	1.63653	0	0	2.19364	1.09209	0	0	0
ccr-miR-16c	6	7	0	4	6	12	10	0	0	5	11	0	0	0	0.662505	0.812054	0	0.288048	0.879988	1.68943	1.63653	0	0	0.783443	1.50162	0	0	0
ccr-miR-187	17	9	21	75	23	18	26	3	15	29	23	14	14	1	1.8771	1.04407	3.74963	5.40091	3.37329	2.53414	4.25499	1.44023	1.11368	4.54397	3.13976	0.981818	1.60497	0.228622
ccr-miR-200a	13482	19070	11609	31989	36498	13952	11858	3333	19420	15958	15025	29095	19045	18771	1488.65	2212.27	2072.83	2303.6	5352.96	1964.24	1940.6	1600.1	1441.85	2500.44	2051.08	2040.43	2183.33	4291.47
ccr-miR-210	8	19	10	10	17	4	7	3	7	9	8	5	16	16	0.88334	2.20415	1.78554	0.720121	2.4933	0.563142	1.14557	1.44023	0.519718	1.4102	1.09209	0.350649	1.83425	3.65796
ccr-miR-221	631	683	1219	2307	437	1481	496	410	800	1412	753	2189	617	291	69.6734	79.2333	217.657	166.132	64.0924	208.503	81.1721	196.832	59.3963	221.244	102.793	153.514	70.7333	66.5291
ccr-miR-27d	2081	1748	1485	5890	1670	1796	734	524	2637	2655	2828	2555	3714	954	229.779	202.781	265.152	424.151	244.93	252.851	120.122	251.561	195.785	416.008	386.054	179.182	425.775	218.106
ccr-miR-454a	5	7	0	0	5	7	4	0	0	5	3	0	0	0	0.552087	0.812054	0	0	0.733323	0.985499	0.654613	0	0	0.783443	0.409534	0	0	0
ccr-miR-454b	18	34	19	57	8	34	20	21	38	29	41	70	31	12	1.98751	3.94426	3.39252	4.10469	1.17332	4.78671	3.27307	10.0816	2.82133	4.54397	5.59696	4.90909	3.55386	2.74347
ccr-miR-722	1	0	0	1	0	0	1	1	0	0	0	0	0	0	0.110417	0	0	0.0720121	0	0	0.163653	0.480078	0	0	0	0	0	0
cel-let-7-5p	11772	14389	26376	66118	8383	34980	4806	15665	15124	43739	21354	45318	18074	12021	1299.83	1669.23	4709.53	4761.3	1229.49	4924.68	786.518	7520.42	1122.89	6853.4	2915.06	3178.15	2072.02	2748.27
cel-miR-1-3p	2011	1766	229	1559	656	414	1444	309	2658	277	2277	1576	766	544	222.05	204.87	40.8888	112.267	96.212	58.2852	236.315	148.344	197.344	43.4027	310.836	110.525	87.8148	124.37
cel-miR-72-5p	0	0	0	2	0	1	0	0	0	0	1	0	1	1	0	0	0	0.144024	0	0.140786	0	0	0	0	0.136511	0	0.114641	0.228622
cel-miR-81-3p	0	0	7	0	0	0	0	0	9	0	0	0	11	5	0	0	1.24988	0	0	0	0	0	0.668209	0	0	0	1.26105	1.14311
cel-miR-82-3p	0	0	3	0	0	0	0	0	3	0	0	0	5	1	0	0	0.535661	0	0	0	0	0	0.222736	0	0	0	0.573203	0.228622
cfa-let-7d	7	27	53	42	18	13	0	24	14	39	12	53	20	14	0.772922	3.13221	9.46334	3.02451	2.63996	1.83021	0	11.5219	1.03944	6.11086	1.63813	3.71688	2.29281	3.20071
cfa-miR-101	15594	15542	978	5040	8784	1515	16508	376	13770	1792	13765	7337	6994	2361	1721.85	1802.99	174.625	362.941	1288.3	213.29	2701.59	180.509	1022.36	280.786	1879.08	514.543	801.797	539.777
cfa-miR-106a	10	7	3	24	8	2	16	0	15	2	5	16	8	9	1.10417	0.812054	0.535661	1.72829	1.17332	0.281571	2.61845	0	1.11368	0.313377	0.682556	1.12208	0.917125	2.0576
cfa-miR-107	209	725	277	652	376	356	82	143	298	424	212	376	578	270	23.0773	84.1056	49.4593	46.9519	55.1459	50.1197	13.4196	68.6512	22.1251	66.436	28.9404	26.3688	66.2623	61.728
cfa-miR-125a	477	364	1077	1496	222	659	475	240	275	963	442	1129	556	98	52.6691	42.2268	192.302	107.73	32.5595	92.7777	77.7353	115.219	20.4175	150.891	60.338	79.1766	63.7402	22.405
cfa-miR-1271	322	227	412	1550	275	393	83	194	408	615	435	901	595	174	35.5544	26.3337	73.5641	111.619	40.3328	55.3287	13.5832	93.1352	30.2921	96.3635	59.3824	63.187	68.2112	39.7803
cfa-miR-1296	28	41	41	65	29	21	26	21	24	46	31	66	46	21	3.09169	4.75632	7.3207	4.68079	4.25327	2.9565	4.25499	10.0816	1.78189	7.20768	4.23185	4.62857	5.27347	4.80107
cfa-miR-1306	16	15	52	40	17	25	21	12	18	28	8	83	11	8	1.76668	1.74012	9.28479	2.88048	2.4933	3.51964	3.43672	5.76094	1.33642	4.38728	1.09209	5.82078	1.26105	1.82898
cfa-miR-137	0	0	0	0	0	1	0	0	0	1	0	1	1	2	0	0	0	0	0	0.140786	0	0	0	0.156689	0	0.0701299	0.114641	0.457244
cfa-miR-139	0	3	7	4	0	1	1	1	0	2	7	7	1	1	0	0.348023	1.24988	0.288048	0	0.140786	0.163653	0.480078	0	0.313377	0.955579	0.490909	0.114641	0.228622
cfa-miR-140	4736	4405	3971	15456	3175	5044	2498	2029	5253	6091	7481	13203	3601	1208	522.937	511.014	709.036	1113.02	465.66	710.122	408.806	974.079	390.011	954.39	1021.24	925.925	412.821	276.176
cfa-miR-142	1866	2045	276	3039	5668	470	2346	254	2611	500	2087	736	9249	3161	206.039	237.236	49.2808	218.845	831.295	66.1692	383.931	121.94	193.855	78.3443	284.899	51.6156	1060.31	722.675
cfa-miR-15b	212	230	443	938	134	355	38	210	377	442	338	800	406	325	23.4085	26.6818	79.0992	67.5474	19.6531	49.9789	6.21883	100.816	27.9905	69.2564	46.1408	56.1039	46.5441	74.3022
cfa-miR-181a	3005	3357	4798	8704	2368	5601	1432	2247	1910	6613	2126	8809	2750	1076	331.804	389.438	856.7	626.793	347.302	788.54	234.352	1078.74	141.809	1036.18	290.223	617.774	315.262	245.998
cfa-miR-181b	476	558	593	1374	345	759	321	301	399	866	370	1195	487	204	52.5587	64.7323	105.882	98.9446	50.5993	106.856	52.5327	144.504	29.6239	135.692	50.5092	83.8052	55.83	46.6389
cfa-miR-1839	501	384	233	634	323	446	237	78	490	260	246	577	245	244	55.3192	44.547	41.603	45.6557	47.3727	62.7904	38.7858	37.4461	36.3802	40.739	33.5818	40.4649	28.087	55.7838
cfa-miR-1843	0	0	0	0	0	0	0	0	0	1	0	0	0	0	0	0	0	0	0	0	0	0	0	0.156689	0	0	0	0
cfa-miR-19b	586	748	34	127	1102	52	1583	17	866	34	376	278	462	628	64.7046	86.7738	6.07082	9.14554	161.624	7.32085	259.063	8.16133	64.2965	5.32741	51.3282	19.4961	52.964	143.575
cfa-miR-23a	486	672	656	3623	887	2118	564	429	850	1623	1118	2669	1000	302	53.6629	77.9572	117.131	260.9	130.091	298.184	92.3005	205.954	63.1086	254.306	152.62	187.177	114.641	69.0439
cfa-miR-23b	270	356	419	1624	451	1129	334	240	507	869	443	1405	394	102	29.8127	41.2987	74.814	116.948	66.1457	158.947	54.6602	115.219	37.6424	136.162	60.4745	98.5325	45.1684	23.3195
cfa-miR-300	0	1	0	0	0	0	0	0	0	0	0	0	0	0	0	0.116008	0	0	0	0	0	0	0	0	0	0	0	0
cfa-miR-302b	0	0	0	0	0	0	1	0	0	0	0	0	0	0	0	0	0	0	0	0	0.163653	0	0	0	0	0	0	0
cfa-miR-339	520	716	541	1829	912	626	327	325	532	1200	637	1411	1103	500	57.4171	83.0615	96.5975	131.71	133.758	88.1318	53.5146	156.025	39.4986	188.026	86.9577	98.9533	126.449	114.311
cfa-miR-374a	1017	1566	255	826	656	375	397	65	1254	328	859	1025	1774	1157	112.295	181.668	45.5312	59.482	96.212	52.7946	64.9704	31.2051	93.1037	51.3939	117.263	71.8831	203.373	264.516
cfa-miR-380	12	12	13	15	3	17	4	2	1	11	4	17	2	4	1.32501	1.39209	2.3212	1.08018	0.439994	2.39335	0.654613	0.960156	0.0742454	1.72357	0.546045	1.19221	0.229281	0.914489
cfa-miR-450a	1207	1351	1197	1504	349	663	553	285	904	742	611	1929	1356	218	133.274	156.726	213.729	108.306	51.1859	93.3408	90.5003	136.822	67.1178	116.263	83.4084	135.281	155.453	49.8396
cfa-miR-450b	2910	3733	832	1015	548	635	1622	262	3126	604	1636	2515	2133	783	321.315	433.057	148.557	73.0923	80.3722	89.3988	265.446	125.78	232.091	94.6399	223.332	176.377	244.529	179.011
cfa-miR-486	30	45	124	2765	52	162	48	1215	78	49	104	1327	92	39	3.31252	5.22035	22.1406	199.113	7.62656	22.8073	7.85536	583.295	5.79114	7.67774	14.1972	93.0624	10.5469	8.91627
cfa-miR-491	0	0	0	0	1	0	0	0	1	0	0	0	3	0	0	0	0	0	0.146665	0	0	0	0.0742454	0	0	0	0.343922	0
cfa-miR-500	32	41	21	116	196	132	111	77	37	68	51	72	57	49	3.53336	4.75632	3.74963	8.3534	28.7463	18.5837	18.1655	36.966	2.74708	10.6548	6.96207	5.04935	6.53452	11.2025
cfa-miR-503	81	68	100	171	23	44	15	27	109	50	103	196	86	21	8.94381	7.88852	17.8554	12.3141	3.37329	6.19456	2.4548	12.9621	8.09275	7.83443	14.0607	13.7455	9.8591	4.80107
cfa-miR-514	0	2	0	1	3	0	0	0	0	1	0	0	0	1	0	0.232015	0	0.0720121	0.439994	0	0	0	0	0.156689	0	0	0	0.228622
cfa-miR-582	0	0	0	2	0	0	0	0	0	0	1	0	3	1	0	0	0	0.144024	0	0	0	0	0	0	0.136511	0	0.343922	0.228622
cfa-miR-632	3	3	5	20	10	4	5	1	4	7	4	17	7	1	0.331252	0.348023	0.892768	1.44024	1.46665	0.563142	0.818267	0.480078	0.296982	1.09682	0.546045	1.19221	0.802485	0.228622
cfa-miR-6516	4	0	0	3	1	0	0	0	0	1	1	1	0	0	0.44167	0	0	0.216036	0.146665	0	0	0	0	0.156689	0.136511	0.0701299	0	0
cfa-miR-8800	0	0	0	0	0	0	2	0	1	0	0	0	1	0	0	0	0	0	0	0	0.327307	0	0.0742454	0	0	0	0.114641	0
cfa-miR-8858	0	0	0	0	0	0	0	0	0	1	1	0	0	0	0	0	0	0	0	0	0	0	0	0.156689	0.136511	0	0	0
cfa-miR-8885	0	0	0	0	0	0	1	0	0	0	0	0	0	0	0	0	0	0	0	0	0.163653	0	0	0	0	0	0	0
cfa-miR-8903	2	7	10	12	0	2	9	4	0	6	3	7	5	0	0.220835	0.812054	1.78554	0.864145	0	0.281571	1.47288	1.92031	0	0.940132	0.409534	0.490909	0.573203	0
cgr-let-7i	15	25	7	51	32	23	22	11	15	21	30	101	24	30	1.65626	2.90019	1.24988	3.67262	4.69327	3.23807	3.60037	5.28086	1.11368	3.29046	4.09534	7.08312	2.75138	6.85867
cgr-miR-122	1239	1671	1963	3822	2420	1960	2059	2229	2426	2230	1926	2497	3025	1956	136.807	193.849	350.501	275.23	354.928	275.94	336.962	1070.09	180.119	349.416	262.921	175.114	346.788	447.185
cgr-miR-125a-3p	10	9	19	44	2	14	3	7	12	8	4	37	7	1	1.10417	1.04407	3.39252	3.16853	0.293329	1.971	0.49096	3.36055	0.890945	1.25351	0.546045	2.59481	0.802485	0.228622
cgr-miR-1260	565	192	1392	2959	390	807	542	214	535	1232	345	1828	188	61	62.3859	22.2735	248.547	213.084	57.1992	113.614	88.7001	102.737	39.7213	193.04	47.0964	128.197	21.5524	13.946
cgr-miR-1285	9	13	25	38	66	5	14	80	7	23	24	14	37	45	0.993757	1.5081	4.46384	2.73646	9.67986	0.703928	2.29115	38.4063	0.519718	3.60384	3.27627	0.981818	4.24171	10.288
cgr-miR-1343	57	48	122	137	62	83	90	32	36	92	56	165	43	13	6.2938	5.56837	21.7835	9.86566	9.09321	11.6852	14.7288	15.3625	2.67283	14.4154	7.64463	11.5714	4.92955	2.97209
cgr-miR-138	3	9	1	13	11	5	2	2	0	0	4	5	13	1	0.331252	1.04407	0.178554	0.936157	1.61331	0.703928	0.327307	0.960156	0	0	0.546045	0.350649	1.49033	0.228622
cgr-miR-142-3p	4314	4097	157	1685	12696	767	10947	119	5954	247	944	856	15526	5544	476.341	475.284	28.0329	121.34	1862.05	107.983	1791.51	57.1293	442.057	38.7021	128.867	60.0312	1779.91	1267.48
cgr-miR-147	553	692	208	1157	1482	420	602	79	881	341	633	865	734	387	61.0609	80.2773	37.1391	83.318	217.357	59.1299	98.5193	37.9262	65.4102	53.4308	86.4116	60.6624	84.1463	88.4768
cgr-miR-149-5p	220	313	413	375	143	190	254	88	135	254	100	419	132	25	24.2918	36.3104	73.7426	27.0045	20.973	26.7493	41.5679	42.2469	10.0231	39.7989	13.6511	29.3844	15.1326	5.71556
cgr-miR-15b-3p	29	27	40	47	13	57	27	15	85	54	56	84	34	30	3.20211	3.13221	7.14214	3.38457	1.90664	8.02478	4.41864	7.20117	6.31086	8.46118	7.64463	5.89091	3.89778	6.85867
cgr-miR-181b-3p	6	5	1	2	4	3	9	0	4	4	4	2	3	2	0.662505	0.580039	0.178554	0.144024	0.586658	0.422357	1.47288	0	0.296982	0.626754	0.546045	0.14026	0.343922	0.457244
cgr-miR-183	2432	1330	4662	5077	1422	3058	1295	1026	2936	2803	2376	5613	1351	2224	268.535	154.29	832.417	365.605	208.557	430.522	211.931	492.56	217.984	439.198	324.351	393.639	154.88	508.456
cgr-miR-1839-3p	7	20	3	9	9	4	22	1	10	4	8	12	7	13	0.772922	2.32015	0.535661	0.648109	1.31998	0.563142	3.60037	0.480078	0.742454	0.626754	1.09209	0.841559	0.802485	2.97209
cgr-miR-188	11	3	3	15	15	2	4	3	9	0	2	7	13	0	1.21459	0.348023	0.535661	1.08018	2.19997	0.281571	0.654613	1.44023	0.668209	0	0.273022	0.490909	1.49033	0
cgr-miR-191-3p	21	12	18	48	20	20	11	6	24	20	8	12	13	16	2.31877	1.39209	3.21396	3.45658	2.93329	2.81571	1.80019	2.88047	1.78189	3.13377	1.09209	0.841559	1.49033	3.65796
cgr-miR-1973	2	2	1	3	9	0	0	0	2	0	2	3	41	0	0.220835	0.232015	0.178554	0.216036	1.31998	0	0	0	0.148491	0	0.273022	0.21039	4.70027	0
cgr-miR-199a-5p	0	0	1	0	0	0	1	1	1	0	0	0	1	0	0	0	0.178554	0	0	0	0.163653	0.480078	0.0742454	0	0	0	0.114641	0
cgr-miR-205	0	0	0	3	0	0	0	8	0	0	0	1	0	0	0	0	0	0.216036	0	0	0	3.84063	0	0	0	0.0701299	0	0
cgr-miR-214-3p	148	364	386	492	103	348	155	159	220	461	140	704	293	92	16.3418	42.2268	68.9217	35.43	15.1065	48.9934	25.3663	76.3324	16.334	72.2334	19.1116	49.3714	33.5897	21.0332
cgr-miR-222-5p	0	0	0	1	0	0	0	0	0	4	2	3	0	0	0	0	0	0.0720121	0	0	0	0	0	0.626754	0.273022	0.21039	0	0
cgr-miR-23b-5p	3	3	20	20	10	19	4	7	7	25	12	24	8	2	0.331252	0.348023	3.57107	1.44024	1.46665	2.67493	0.654613	3.36055	0.519718	3.91722	1.63813	1.68312	0.917125	0.457244
cgr-miR-24-5p	23	10	19	69	25	27	17	4	38	24	12	38	37	1	2.5396	1.16008	3.39252	4.96884	3.66661	3.80121	2.78211	1.92031	2.82133	3.76053	1.63813	2.66494	4.24171	0.228622
cgr-miR-296	0	1	2	0	2	1	0	0	1	3	0	0	0	0	0	0.116008	0.357107	0	0.293329	0.140786	0	0	0.0742454	0.470066	0	0	0	0
cgr-miR-322-5p	35	69	5	7	19	9	13	0	16	11	14	24	36	26	3.86461	8.00453	0.892768	0.504085	2.78663	1.26707	2.12749	0	1.18793	1.72357	1.91116	1.68312	4.12706	5.94418
cgr-miR-325-3p	1	0	0	1	0	0	0	0	0	0	0	0	0	0	0.110417	0	0	0.0720121	0	0	0	0	0	0	0	0	0	0
cgr-miR-325-5p	0	0	0	0	0	0	0	0	0	0	0	1	0	0	0	0	0	0	0	0	0	0	0	0	0	0.0701299	0	0
cgr-miR-331-5p	126	69	160	294	33	146	45	48	138	117	49	299	98	49	13.9126	8.00453	28.5686	21.1716	4.83993	20.5547	7.3644	23.0438	10.2459	18.3326	6.68905	20.9688	11.2348	11.2025
cgr-miR-345	44	82	7	42	324	28	88	20	40	20	19	50	95	109	4.85837	9.51263	1.24988	3.02451	47.5193	3.942	14.4015	9.60156	2.96982	3.13377	2.59371	3.50649	10.8909	24.9198
cgr-miR-412-3p	0	0	1	1	0	0	2	0	0	0	0	0	0	0	0	0	0.178554	0.0720121	0	0	0.327307	0	0	0	0	0	0	0
cgr-miR-425-3p	92	78	79	141	86	65	91	17	82	63	48	145	56	31	10.1584	9.0486	14.1057	10.1537	12.6132	9.15106	14.8925	8.16133	6.08812	9.87138	6.55254	10.1688	6.41988	7.08729
cgr-miR-486-3p	0	0	0	3	0	0	0	0	0	0	0	2	0	0	0	0	0	0.216036	0	0	0	0	0	0	0	0.14026	0	0
cgr-miR-499-3p	0	1	0	0	4	0	0	0	0	0	0	0	1	0	0	0.116008	0	0	0.586658	0	0	0	0	0	0	0	0.114641	0
cgr-miR-500	0	0	1	1	4	3	0	0	0	0	0	0	0	0	0	0	0.178554	0.0720121	0.586658	0.422357	0	0	0	0	0	0	0	0
cgr-miR-532-3p	0	0	0	0	0	1	0	0	0	0	0	0	0	0	0	0	0	0	0	0.140786	0	0	0	0	0	0	0	0
cgr-miR-632	0	0	0	3	1	0	0	0	1	1	0	2	1	0	0	0	0	0.216036	0.146665	0	0	0	0.0742454	0.156689	0	0.14026	0.114641	0
cgr-miR-674	0	0	0	0	0	0	0	1	0	0	0	0	0	0	0	0	0	0	0	0	0	0.480078	0	0	0	0	0	0
cgr-miR-708	34	23	3	51	35	7	15	3	37	3	60	36	19	13	3.75419	2.66818	0.535661	3.67262	5.13326	0.985499	2.4548	1.44023	2.74708	0.470066	8.19067	2.52468	2.17817	2.97209
cgr-miR-744-3p	6	4	6	16	5	4	8	1	2	1	1	8	4	3	0.662505	0.464031	1.07132	1.15219	0.733323	0.563142	1.30923	0.480078	0.148491	0.156689	0.136511	0.561039	0.458563	0.685867
cgr-miR-744-5p	418	179	935	1302	271	463	103	102	279	352	170	572	151	91	46.1545	20.7654	166.948	93.7598	39.7461	65.1837	16.8563	48.968	20.7145	55.1544	23.2069	40.1143	17.3107	20.8046
chi-let-7d-3p	7	27	53	42	18	13	0	24	14	39	12	53	20	14	0.772922	3.13221	9.46334	3.02451	2.63996	1.83021	0	11.5219	1.03944	6.11086	1.63813	3.71688	2.29281	3.20071
chi-miR-103-5p	0	3	1	1	3	3	0	0	3	2	3	2	5	0	0	0.348023	0.178554	0.0720121	0.439994	0.422357	0	0	0.222736	0.313377	0.409534	0.14026	0.573203	0
chi-miR-106a-3p	2	3	0	1	0	0	2	0	7	0	0	1	1	1	0.220835	0.348023	0	0.0720121	0	0	0.327307	0	0.519718	0	0	0.0701299	0.114641	0.228622
chi-miR-106b-3p	945	698	1673	2553	442	1367	263	679	1242	2165	1394	2736	839	265	104.345	80.9734	298.72	183.847	64.8258	192.454	43.0408	325.973	92.2128	339.231	190.297	191.875	96.1835	60.5849
chi-miR-1224	20	7	14	45	25	5	19	6	8	9	11	22	9	7	2.20835	0.812054	2.49975	3.24054	3.66661	0.703928	3.10941	2.88047	0.593963	1.4102	1.50162	1.54286	1.03177	1.60036
chi-miR-1248-5p	3	0	3	3	0	2	3	1	0	3	1	1	10	0	0.331252	0	0.535661	0.216036	0	0.281571	0.49096	0.480078	0	0.470066	0.136511	0.0701299	1.14641	0
chi-miR-125b-5p	442	273	917	1084	244	505	363	193	238	475	335	742	230	82	48.8045	31.6701	163.734	78.0611	35.7862	71.0967	59.4062	92.6551	17.6704	74.4271	45.7313	52.0364	26.3674	18.747
chi-miR-1271-3p	2	3	1	7	8	0	5	0	1	0	0	1	8	0	0.220835	0.348023	0.178554	0.504085	1.17332	0	0.818267	0	0.0742454	0	0	0.0701299	0.917125	0
chi-miR-1271-5p	0	1	1	5	1	2	0	0	0	2	0	2	1	1	0	0.116008	0.178554	0.360061	0.146665	0.281571	0	0	0	0.313377	0	0.14026	0.114641	0.228622
chi-miR-127-3p	650	358	1741	1020	212	442	301	358	222	628	487	1173	175	52	71.7714	41.5308	310.862	73.4523	31.0929	62.2272	49.2597	171.868	16.4825	98.4004	66.481	82.2624	20.0621	11.8884
chi-miR-127-5p	15	21	11	20	9	6	22	12	10	4	7	21	7	10	1.65626	2.43616	1.96409	1.44024	1.31998	0.844713	3.60037	5.76094	0.742454	0.626754	0.955579	1.47273	0.802485	2.28622
chi-miR-1307-5p	95	71	61	101	159	74	96	18	63	84	41	134	124	33	10.4897	8.23655	10.8918	7.27322	23.3197	10.4181	15.7107	8.64141	4.67746	13.1618	5.59696	9.3974	14.2154	7.54453
chi-miR-136-3p	80	45	18	26	16	3	40	3	19	8	31	17	28	10	8.8334	5.22035	3.21396	1.87231	2.34663	0.422357	6.54613	1.44023	1.41066	1.25351	4.23185	1.19221	3.20994	2.28622
chi-miR-137	1	0	0	2	5	1	0	0	6	1	1	1	1	4	0.110417	0	0	0.144024	0.733323	0.140786	0	0	0.445472	0.156689	0.136511	0.0701299	0.114641	0.914489
chi-miR-1388-3p	32	27	24	83	107	33	52	11	67	59	18	56	90	27	3.53336	3.13221	4.28529	5.977	15.6931	4.64592	8.50997	5.28086	4.97444	9.24463	2.4572	3.92727	10.3177	6.1728
chi-miR-144-5p	8	5	1	30	1	4	6	18	6	0	13	6	9	6	0.88334	0.580039	0.178554	2.16036	0.146665	0.563142	0.98192	8.64141	0.445472	0	1.77465	0.420779	1.03177	1.37173
chi-miR-147-3p	553	692	208	1157	1481	420	602	77	881	340	631	865	732	386	61.0609	80.2773	37.1391	83.318	217.21	59.1299	98.5193	36.966	65.4102	53.2741	86.1386	60.6624	83.917	88.2482
chi-miR-147-5p	0	0	0	0	0	0	0	0	0	0	2	0	0	2	0	0	0	0	0	0	0	0	0	0	0.273022	0	0	0.457244
chi-miR-154b-3p	0	0	0	0	0	0	0	0	0	0	0	1	0	0	0	0	0	0	0	0	0	0	0	0	0	0.0701299	0	0
chi-miR-16a-3p	33	14	0	12	20	7	16	0	35	2	13	6	13	5	3.64378	1.62411	0	0.864145	2.93329	0.985499	2.61845	0	2.59859	0.313377	1.77465	0.420779	1.49033	1.14311
chi-miR-1814	24	26	43	69	14	26	7	10	18	26	31	50	20	11	2.65002	3.0162	7.67781	4.96884	2.0533	3.66042	1.14557	4.80078	1.33642	4.0739	4.23185	3.50649	2.29281	2.51484
chi-miR-181c-5p	2	0	3	5	2	5	2	1	2	4	5	5	6	4	0.220835	0	0.535661	0.360061	0.293329	0.703928	0.327307	0.480078	0.148491	0.626754	0.682556	0.350649	0.687844	0.914489
chi-miR-182	8951	4169	8210	11305	4172	5226	9687	2119	15421	4467	11024	16917	3697	4670	988.347	483.636	1465.93	814.097	611.885	735.745	1585.31	1017.29	1144.94	699.928	1504.9	1186.39	423.827	1067.67
chi-miR-1839	2	1	0	2	0	0	1	0	1	0	0	1	0	0	0.220835	0.116008	0	0.144024	0	0	0.163653	0	0.0742454	0	0	0.0701299	0	0
chi-miR-186-3p	4	0	0	0	3	0	11	0	2	0	0	0	1	0	0.44167	0	0	0	0.439994	0	1.80019	0	0.148491	0	0	0	0.114641	0
chi-miR-18b-5p	8	11	0	2	2	0	10	1	19	3	6	2	8	1	0.88334	1.27608	0	0.144024	0.293329	0	1.63653	0.480078	1.41066	0.470066	0.819067	0.14026	0.917125	0.228622
chi-miR-195-3p	20	8	49	113	7	40	4	14	34	50	45	77	10	6	2.20835	0.928062	8.74913	8.13737	1.02665	5.63142	0.654613	6.72109	2.52434	7.83443	6.14301	5.4	1.14641	1.37173
chi-miR-197-5p	3	1	1	2	2	1	1	0	0	0	0	2	0	0	0.331252	0.116008	0.178554	0.144024	0.293329	0.140786	0.163653	0	0	0	0	0.14026	0	0
chi-miR-204-3p	0	3	0	0	1	2	0	1	0	2	0	1	0	0	0	0.348023	0	0	0.146665	0.281571	0	0.480078	0	0.313377	0	0.0701299	0	0
chi-miR-20a-3p	4	14	0	6	4	5	6	0	12	5	9	16	9	2	0.44167	1.62411	0	0.432073	0.586658	0.703928	0.98192	0	0.890945	0.783443	1.2286	1.12208	1.03177	0.457244
chi-miR-221-5p	9	15	11	44	5	21	1	5	13	14	10	29	9	8	0.993757	1.74012	1.96409	3.16853	0.733323	2.9565	0.163653	2.40039	0.96519	2.19364	1.36511	2.03377	1.03177	1.82898
chi-miR-22-3p	713	1847	423	2927	5416	1335	1505	496	1172	1313	1083	1624	2845	2743	78.7277	214.266	75.5282	210.779	794.335	187.949	246.298	238.119	87.0156	205.732	147.842	113.891	326.153	627.111
chi-miR-2404	0	0	0	5	0	1	1	0	0	0	0	1	1	0	0	0	0	0.360061	0	0.140786	0.163653	0	0	0	0	0.0701299	0.114641	0
chi-miR-24-5p	112	110	63	152	98	93	223	15	97	52	72	153	72	19	12.3668	12.7608	11.2489	10.9458	14.3731	13.0931	36.4947	7.20117	7.2018	8.14781	9.82881	10.7299	8.25413	4.34382
chi-miR-28-3p	1	4	2	5	0	0	1	1	1	0	2	0	0	0	0.110417	0.464031	0.357107	0.360061	0	0	0.163653	0.480078	0.0742454	0	0.273022	0	0	0
chi-miR-29a-5p	13	15	8	15	12	11	35	1	33	6	5	11	11	3	1.43543	1.74012	1.42843	1.08018	1.75998	1.54864	5.72787	0.480078	2.4501	0.940132	0.682556	0.771429	1.26105	0.685867
chi-miR-30e-3p	761	702	496	1788	633	746	510	161	2151	623	845	1650	812	388	84.0277	81.4374	88.5626	128.758	92.8387	105.026	83.4632	77.2926	159.702	97.617	115.352	115.714	93.0882	88.7054
chi-miR-30f-3p	0	0	0	4	0	0	0	0	0	0	0	0	1	0	0	0	0	0.288048	0	0	0	0	0	0	0	0	0.114641	0
chi-miR-330-3p	67	18	88	172	30	51	18	17	42	63	43	107	53	11	7.39797	2.08814	15.7127	12.3861	4.39994	7.18006	2.94576	8.16133	3.11831	9.87138	5.86998	7.5039	6.07596	2.51484
chi-miR-330-5p	40	29	49	173	55	26	25	17	47	38	23	87	49	10	4.4167	3.36422	8.74913	12.4581	8.06655	3.66042	4.09133	8.16133	3.48953	5.95417	3.13976	6.1013	5.61739	2.28622
chi-miR-331-3p	274	179	120	219	198	120	240	18	90	90	76	221	79	15	30.2544	20.7654	21.4264	15.7707	29.0396	16.8943	39.2768	8.64141	6.68209	14.102	10.3749	15.4987	9.05661	3.42933
chi-miR-335-5p	20	19	2	19	9	0	52	7	26	1	33	22	28	6	2.20835	2.20415	0.357107	1.36823	1.31998	0	8.50997	3.36055	1.93038	0.156689	4.50487	1.54286	3.20994	1.37173
chi-miR-33b-3p	14	9	9	26	20	41	9	6	24	40	13	43	20	5	1.54584	1.04407	1.60698	1.87231	2.93329	5.77221	1.47288	2.88047	1.78189	6.26754	1.77465	3.01559	2.29281	1.14311
chi-miR-33b-5p	0	1	0	1	0	0	2	0	1	0	1	1	0	0	0	0.116008	0	0.0720121	0	0	0.327307	0	0.0742454	0	0.136511	0.0701299	0	0
chi-miR-342-3p	10	16	1	27	19	6	14	7	11	11	7	22	30	5	1.10417	1.85612	0.178554	1.94433	2.78663	0.844713	2.29115	3.36055	0.816699	1.72357	0.955579	1.54286	3.43922	1.14311
chi-miR-342-5p	0	1	0	0	0	0	0	0	0	0	0	0	0	0	0	0.116008	0	0	0	0	0	0	0	0	0	0	0	0
chi-miR-361-3p	1274	783	1226	3393	712	2311	816	512	1487	2618	2257	2979	699	293	140.672	90.834	218.907	244.337	104.425	325.355	133.541	245.8	110.403	410.211	308.106	208.917	80.1338	66.9863
chi-miR-376a	0	3	0	2	0	0	0	0	1	0	1	0	1	1	0	0.348023	0	0.144024	0	0	0	0	0.0742454	0	0.136511	0	0.114641	0.228622
chi-miR-376b-3p	2	7	0	0	1	0	6	0	0	0	3	0	0	0	0.220835	0.812054	0	0	0.146665	0	0.98192	0	0	0	0.409534	0	0	0
chi-miR-411a-5p	152	37	86	90	12	14	28	21	26	11	47	69	35	12	16.7835	4.29229	15.3556	6.48109	1.75998	1.971	4.58229	10.0816	1.93038	1.72357	6.41603	4.83896	4.01242	2.74347
chi-miR-449a-5p	3	6	1	5	9	5	2	0	7	2	0	8	6	6	0.331252	0.696046	0.178554	0.360061	1.31998	0.703928	0.327307	0	0.519718	0.313377	0	0.561039	0.687844	1.37173
chi-miR-450-3p	1	5	0	1	1	0	3	0	1	0	0	2	2	1	0.110417	0.580039	0	0.0720121	0.146665	0	0.49096	0	0.0742454	0	0	0.14026	0.229281	0.228622
chi-miR-450-5p	1211	1357	1200	1512	351	676	554	286	909	745	610	1937	1365	219	133.716	157.422	214.264	108.882	51.4793	95.171	90.664	137.302	67.4891	116.733	83.2719	135.842	156.485	50.0683
chi-miR-451-5p	6800	7344	3475	64819	3050	23070	10755	19668	13535	5703	19181	28171	9181	4463	750.839	851.961	620.474	4667.75	447.327	3247.92	1760.09	9442.18	1004.91	893.595	2618.42	1975.63	1052.52	1020.34
chi-miR-454-5p	0	1	8	2	0	2	0	0	0	3	1	2	0	1	0	0.116008	1.42843	0.144024	0	0.281571	0	0	0	0.470066	0.136511	0.14026	0	0.228622
chi-miR-483	0	0	0	0	0	0	0	0	0	0	0	0	0	2	0	0	0	0	0	0	0	0	0	0	0	0	0	0.457244
chi-miR-497-5p	199	273	181	463	193	212	137	56	137	156	114	332	255	114	21.9731	31.6701	32.3182	33.3416	28.3063	29.8465	22.4205	26.8844	10.1716	24.4434	15.5623	23.2831	29.2334	26.0629
chi-miR-504	4	2	5	28	17	11	10	4	3	23	13	13	2	1	0.44167	0.232015	0.892768	2.01634	2.4933	1.54864	1.63653	1.92031	0.222736	3.60384	1.77465	0.911689	0.229281	0.228622
chi-miR-532-3p	74	42	63	138	56	95	67	18	51	44	37	153	55	14	8.17089	4.87232	11.2489	9.93767	8.21322	13.3746	10.9648	8.64141	3.78652	6.8943	5.05092	10.7299	6.30524	3.20071
chi-miR-542-3p	3154	2950	191	399	898	74	1899	89	1665	70	1483	723	1033	373	348.257	342.223	34.1037	28.7328	131.705	10.4181	310.778	42.727	123.619	10.9682	202.446	50.7039	118.424	85.2761
chi-miR-708-3p	0	0	0	2	0	0	0	4	0	0	0	3	0	0	0	0	0	0.144024	0	0	0	1.92031	0	0	0	0.21039	0	0
chi-miR-7-3p	66	43	57	107	25	45	72	8	178	36	105	183	54	22	7.28755	4.98833	10.1776	7.7053	3.66661	6.33535	11.783	3.84063	13.2157	5.64079	14.3337	12.8338	6.1906	5.02969
chi-miR-873-5p	25	31	3	46	9	12	2	2	47	17	15	15	11	8	2.76044	3.59624	0.535661	3.31256	1.31998	1.68943	0.327307	0.960156	3.48953	2.66371	2.04767	1.05195	1.26105	1.82898
chi-miR-876-3p	4	2	4	2	0	2	4	0	2	0	2	6	3	0	0.44167	0.232015	0.714214	0.144024	0	0.281571	0.654613	0	0.148491	0	0.273022	0.420779	0.343922	0
chi-miR-876-5p	0	0	0	0	0	0	0	0	0	0	0	0	2	0	0	0	0	0	0	0	0	0	0	0	0	0	0.229281	0
chi-miR-93-3p	0	0	0	0	0	0	1	0	0	0	0	0	0	0	0	0	0	0	0	0	0.163653	0	0	0	0	0	0	0
chi-miR-96	2065	1455	904	1424	1841	910	4836	173	2797	685	2811	2292	1678	1856	228.012	168.791	161.412	102.545	270.01	128.115	791.428	83.0535	207.664	107.332	383.733	160.738	192.367	424.323
chi-miR-99b-3p	0	0	0	2	0	0	0	0	0	0	0	2	0	0	0	0	0	0.144024	0	0	0	0	0	0	0	0.14026	0	0
cin-let-7b-5p	0	0	1	0	0	0	0	0	0	0	0	1	0	0	0	0	0.178554	0	0	0	0	0	0	0	0	0.0701299	0	0
cin-let-7c	0	1	1	2	0	0	0	0	0	3	1	1	0	0	0	0.116008	0.178554	0.144024	0	0	0	0	0	0.470066	0.136511	0.0701299	0	0
cin-let-7d-5p	0	0	1	2	1	1	0	0	0	0	0	0	0	1	0	0	0.178554	0.144024	0.146665	0.140786	0	0	0	0	0	0	0	0.228622
cin-let-7e	0	0	1	2	1	1	0	0	0	0	0	0	0	1	0	0	0.178554	0.144024	0.146665	0.140786	0	0	0	0	0	0	0	0.228622
cin-miR-101	2	2	0	1	0	1	0	0	0	0	5	1	3	0	0.220835	0.232015	0	0.0720121	0	0.140786	0	0	0	0	0.682556	0.0701299	0.343922	0
cin-miR-126-3p	20	9	14	29	9	21	6	4	16	29	23	46	10	6	2.20835	1.04407	2.49975	2.08835	1.31998	2.9565	0.98192	1.92031	1.18793	4.54397	3.13976	3.22597	1.14641	1.37173
cin-miR-1-3p	238	245	17	175	91	73	231	39	312	42	313	181	124	95	26.2794	28.4219	3.03541	12.6021	13.3465	10.2773	37.8039	18.723	23.1646	6.58092	42.728	12.6935	14.2154	21.7191
cin-miR-199-3p	59	105	81	174	84	135	22	43	69	235	72	169	197	100	6.51463	12.1808	14.4628	12.5301	12.3198	19.006	3.60037	20.6434	5.12293	36.8218	9.82881	11.852	22.5842	22.8622
cin-miR-200-3p	21	26	53	141	27	43	2	14	28	60	45	66	29	47	2.31877	3.0162	9.46334	10.1537	3.95994	6.05378	0.327307	6.72109	2.07887	9.40132	6.14301	4.62857	3.32458	10.7452
cin-miR-281-3p	0	0	0	0	0	0	0	0	1	0	0	0	2	3	0	0	0	0	0	0	0	0	0.0742454	0	0	0	0.229281	0.685867
cin-miR-3575-5p	21	26	53	141	27	43	2	14	28	60	45	66	29	47	2.31877	3.0162	9.46334	10.1537	3.95994	6.05378	0.327307	6.72109	2.07887	9.40132	6.14301	4.62857	3.32458	10.7452
cin-miR-375-3p	6	5	14	8	29	12	4	1	7	13	15	16	3	4	0.662505	0.580039	2.49975	0.576097	4.25327	1.68943	0.654613	0.480078	0.519718	2.03695	2.04767	1.12208	0.343922	0.914489
cin-miR-92a-3p	1	0	3	9	1	1	1	7	2	5	2	7	2	1	0.110417	0	0.535661	0.648109	0.146665	0.140786	0.163653	3.36055	0.148491	0.783443	0.273022	0.490909	0.229281	0.228622
cin-miR-92b-3p	76	65	155	262	29	86	28	111	65	194	93	247	69	20	8.39173	7.5405	27.6758	18.8672	4.25327	12.1076	4.58229	53.2887	4.82595	30.3976	12.6955	17.3221	7.91021	4.57244
cin-miR-92c-3p	0	0	0	4	0	0	0	0	0	0	0	0	0	0	0	0	0	0.288048	0	0	0	0	0	0	0	0	0	0
cja-miR-1327	1	0	4	3	0	3	0	0	0	2	0	5	0	0	0.110417	0	0.714214	0.216036	0	0.422357	0	0	0	0.313377	0	0.350649	0	0
cja-miR-2114	0	0	0	0	1	0	1	0	0	0	2	0	0	1	0	0	0	0	0.146665	0	0.163653	0	0	0	0.273022	0	0	0.228622
cja-miR-28	3	1	2	7	0	4	4	3	5	0	0	5	0	3	0.331252	0.116008	0.357107	0.504085	0	0.563142	0.654613	1.44023	0.371227	0	0	0.350649	0	0.685867
cja-miR-299	85	41	50	16	21	7	45	3	15	8	22	28	27	5	9.38548	4.75632	8.92768	1.15219	3.07996	0.985499	7.3644	1.44023	1.11368	1.25351	3.00325	1.96364	3.0953	1.14311
cja-miR-3065	1	2	7	17	3	9	4	2	4	7	2	12	4	3	0.110417	0.232015	1.24988	1.22421	0.439994	1.26707	0.654613	0.960156	0.296982	1.09682	0.273022	0.841559	0.458563	0.685867
cja-miR-335-3p	29	15	64	36	1	23	10	14	49	15	52	93	44	3	3.20211	1.74012	11.4274	2.59244	0.146665	3.23807	1.63653	6.72109	3.63802	2.35033	7.09858	6.52208	5.04419	0.685867
cja-miR-345	0	0	1	1	1	0	0	3	1	1	0	1	0	1	0	0	0.178554	0.0720121	0.146665	0	0	1.44023	0.0742454	0.156689	0	0.0701299	0	0.228622
cja-miR-371b-3p	1	0	8	6	2	12	0	0	2	1	6	4	0	1	0.110417	0	1.42843	0.432073	0.293329	1.68943	0	0	0.148491	0.156689	0.819067	0.28052	0	0.228622
cja-miR-379	0	0	1	40	0	0	0	32	2	0	0	41	2	2	0	0	0.178554	2.88048	0	0	0	15.3625	0.148491	0	0	2.87533	0.229281	0.457244
cja-miR-450a	1	0	0	0	0	0	3	0	0	0	0	0	2	1	0.110417	0	0	0	0	0	0.49096	0	0	0	0	0	0.229281	0.228622
cja-miR-450c	0	0	0	0	0	0	0	0	1	0	2	0	2	1	0	0	0	0	0	0	0	0	0.0742454	0	0.273022	0	0.229281	0.228622
cja-miR-499b	306	234	189	714	303	386	352	77	635	303	233	378	499	280	33.7877	27.1458	33.7466	51.4166	44.4394	54.3432	57.606	36.966	47.1458	47.4766	31.8071	26.5091	57.2057	64.0142
cja-miR-542-5p	0	0	0	1	0	0	0	0	0	0	0	0	0	0	0	0	0	0.0720121	0	0	0	0	0	0	0	0	0	0
cja-miR-654	0	0	1	0	0	0	0	0	0	0	0	0	2	0	0	0	0.178554	0	0	0	0	0	0	0	0	0	0.229281	0
cja-miR-670	1	3	0	0	4	1	1	0	0	1	3	1	9	0	0.110417	0.348023	0	0	0.586658	0.140786	0.163653	0	0	0.156689	0.409534	0.0701299	1.03177	0
cja-miR-95	595	407	973	4494	575	1968	217	506	1106	1440	1141	1746	1294	1161	65.6984	47.2151	173.733	323.622	84.3321	277.066	35.5128	242.92	82.1154	225.632	155.759	122.447	148.345	265.43
cja-miR-9922	0	0	0	0	2	0	0	0	0	0	0	0	0	0	0	0	0	0	0.293329	0	0	0	0	0	0	0	0	0
cja-miR-9933	11	2	4	8	12	3	15	4	1	7	12	5	26	3	1.21459	0.232015	0.714214	0.576097	1.75998	0.422357	2.4548	1.92031	0.0742454	1.09682	1.63813	0.350649	2.98066	0.685867
cja-miR-9983	0	2	0	1	0	0	3	0	0	0	1	0	0	1	0	0.232015	0	0.0720121	0	0	0.49096	0	0	0	0.136511	0	0	0.228622
cja-miR-9984	0	0	0	1	0	0	0	0	0	0	0	0	0	0	0	0	0	0.0720121	0	0	0	0	0	0	0	0	0	0
cli-miR-142-3p	4314	4097	157	1685	12696	767	10947	119	5954	247	944	856	15526	5544	476.341	475.284	28.0329	121.34	1862.05	107.983	1791.51	57.1293	442.057	38.7021	128.867	60.0312	1779.91	1267.48
cli-miR-146b-5p	37	64	35	119	69	134	80	23	229	42	17	45	68	62	4.08545	7.42449	6.24938	8.56944	10.1199	18.8653	13.0923	11.0418	17.0022	6.58092	2.32069	3.15584	7.79557	14.1746
cli-miR-148b-3p	11	15	20	31	1	26	3	23	7	64	12	36	25	15	1.21459	1.74012	3.57107	2.23238	0.146665	3.66042	0.49096	11.0418	0.519718	10.0281	1.63813	2.52468	2.86602	3.42933
cli-miR-223-5p	14	43	17	21	1	15	0	0	27	15	27	20	19	9	1.54584	4.98833	3.03541	1.51225	0.146665	2.11178	0	0	2.00463	2.35033	3.6858	1.4026	2.17817	2.0576
cli-miR-23b-3p	2163	2447	4156	6443	2070	3945	1327	1337	2298	4040	1954	7364	2535	1263	238.833	283.871	742.069	463.974	303.596	555.399	217.168	641.865	170.616	633.022	266.743	516.436	290.614	288.75
cli-miR-302b-3p	0	0	23	0	0	0	4	0	0	0	0	0	0	0	0	0	4.10673	0	0	0	0.654613	0	0	0	0	0	0	0
cli-miR-3618-5p	0	1	0	0	0	0	0	0	0	0	0	0	0	0	0	0.116008	0	0	0	0	0	0	0	0	0	0	0	0
cli-miR-363-5p	0	6	2	3	1	4	3	0	6	5	0	4	2	0	0	0.696046	0.357107	0.216036	0.146665	0.563142	0.49096	0	0.445472	0.783443	0	0.28052	0.229281	0
cli-miR-551a-3p	0	0	1	0	0	0	0	0	0	0	0	0	0	0	0	0	0.178554	0	0	0	0	0	0	0	0	0	0	0
cpi-let-7a-4-3p	0	0	0	0	1	0	0	0	0	0	0	0	0	0	0	0	0	0	0.146665	0	0	0	0	0	0	0	0	0
cpi-miR-106b-5p	29	37	1	12	21	5	53	2	21	5	13	28	31	22	3.20211	4.29229	0.178554	0.864145	3.07996	0.703928	8.67363	0.960156	1.55915	0.783443	1.77465	1.96364	3.55386	5.02969
cpi-miR-10a-3p	109	146	217	382	47	196	59	67	119	162	103	433	134	51	12.0355	16.9371	38.7461	27.5086	6.89324	27.594	9.65555	32.1652	8.8352	25.3836	14.0607	30.3662	15.3619	11.6597
cpi-miR-10c-5p	8	15	16	12	4	14	15	4	7	11	6	42	6	5	0.88334	1.74012	2.85686	0.864145	0.586658	1.971	2.4548	1.92031	0.519718	1.72357	0.819067	2.94546	0.687844	1.14311
cpi-miR-125a-3p	0	1	0	0	0	0	0	0	0	2	0	0	1	0	0	0.116008	0	0	0	0	0	0	0	0.313377	0	0	0.114641	0
cpi-miR-129-3p	0	2	1	6	1	6	13	1	1	10	6	8	2	2	0	0.232015	0.178554	0.432073	0.146665	0.844713	2.12749	0.480078	0.0742454	1.56689	0.819067	0.561039	0.229281	0.457244
cpi-miR-130a-3p	0	0	0	1	0	0	0	0	0	0	0	0	0	0	0	0	0	0.0720121	0	0	0	0	0	0	0	0	0	0
cpi-miR-135-5p	1	0	0	2	1	0	0	0	1	0	2	2	2	0	0.110417	0	0	0.144024	0.146665	0	0	0	0.0742454	0	0.273022	0.14026	0.229281	0
cpi-miR-1388-3p	10	13	1	9	23	18	25	5	9	9	20	7	11	2	1.10417	1.5081	0.178554	0.648109	3.37329	2.53414	4.09133	2.40039	0.668209	1.4102	2.73022	0.490909	1.26105	0.457244
cpi-miR-1388-5p	1	2	0	0	0	0	8	0	6	2	1	2	6	2	0.110417	0.232015	0	0	0	0	1.30923	0	0.445472	0.313377	0.136511	0.14026	0.687844	0.457244
cpi-miR-144-5p	24	31	0	0	49	35	33	0	0	38	34	0	0	0	2.65002	3.59624	0	0	7.18657	4.92749	5.40056	0	0	5.95417	4.64138	0	0	0
cpi-miR-146a-5p	33	13	34	158	85	24	34	17	40	27	4	35	55	35	3.64378	1.5081	6.07082	11.3779	12.4665	3.37885	5.56421	8.16133	2.96982	4.23059	0.546045	2.45455	6.30524	8.00178
cpi-miR-15a-5p	132	222	22	165	110	46	220	37	167	40	105	182	193	91	14.5751	25.7537	3.92818	11.882	16.1331	6.47614	36.0037	17.7629	12.399	6.26754	14.3337	12.7636	22.1257	20.8046
cpi-miR-15c-3p	3	10	0	6	6	1	16	1	10	8	7	6	4	9	0.331252	1.16008	0	0.432073	0.879988	0.140786	2.61845	0.480078	0.742454	1.25351	0.955579	0.420779	0.458563	2.0576
cpi-miR-15c-5p	13	26	17	167	29	39	7	56	37	69	42	79	55	58	1.43543	3.0162	3.03541	12.026	4.25327	5.49064	1.14557	26.8844	2.74708	10.8115	5.73347	5.54026	6.30524	13.2601
cpi-miR-17-3p	11	23	18	42	21	16	17	2	21	24	18	26	27	1	1.21459	2.66818	3.21396	3.02451	3.07996	2.25257	2.78211	0.960156	1.55915	3.76053	2.4572	1.82338	3.0953	0.228622
cpi-miR-17-5p	1914	1807	1844	4400	1094	957	1125	326	2133	1004	1475	2838	1597	964	211.339	209.626	329.253	316.853	160.451	134.732	184.11	156.505	158.365	157.315	201.354	199.029	183.081	220.392
cpi-miR-194-2-3p	38	8	41	61	19	107	19	27	30	65	55	62	8	4	4.19586	0.928062	7.3207	4.39274	2.78663	15.0641	3.10941	12.9621	2.22736	10.1848	7.50812	4.34805	0.917125	0.914489
cpi-miR-194-3p	637	704	252	178	580	213	270	167	369	446	899	332	1298	400	70.3359	81.6694	44.9955	12.8182	85.0655	29.9873	44.1864	80.1731	27.3966	69.8831	122.724	23.2831	148.804	91.4489
cpi-miR-199-5p	3618	4472	3402	6204	1678	3244	2056	664	3502	3479	2777	6509	4011	946	399.49	518.786	607.439	446.763	246.103	456.708	336.471	318.772	260.007	545.12	379.092	456.475	459.824	216.277
cpi-miR-214-5p	31	28	48	66	13	40	33	6	24	54	8	69	43	7	3.42294	3.24822	8.57057	4.7528	1.90664	5.63142	5.40056	2.88047	1.78189	8.46118	1.09209	4.83896	4.92955	1.60036
cpi-miR-215-3p	21	14	26	24	3	37	10	14	28	41	40	88	15	6	2.31877	1.62411	4.64239	1.72829	0.439994	5.20907	1.63653	6.72109	2.07887	6.42423	5.46045	6.17143	1.71961	1.37173
cpi-miR-2184-5p	0	1	0	0	0	0	0	0	0	0	0	0	0	0	0	0.116008	0	0	0	0	0	0	0	0	0	0	0	0
cpi-miR-26-3p	0	0	0	0	1	0	0	0	0	0	0	0	0	0	0	0	0	0	0.146665	0	0	0	0	0	0	0	0	0
cpi-miR-30a-5p	10953	18865	15446	26779	23247	36285	12531	4662	12967	11936	9169	38616	14774	15898	1209.4	2188.49	2757.94	1928.41	3409.51	5108.4	2050.74	2238.12	962.74	1870.24	1251.67	2708.14	1693.7	3634.64
cpi-miR-363-3p	769	449	450	1765	357	491	615	318	1328	352	229	982	777	197	84.911	52.0875	80.3491	127.101	52.3593	69.1257	100.647	152.665	98.5979	55.1544	31.2611	68.8675	89.0758	45.0386
cpi-miR-451-3p	0	0	0	1	0	0	0	0	0	0	0	0	0	0	0	0	0	0.0720121	0	0	0	0	0	0	0	0	0	0
cpi-miR-451-5p	105	151	65	1584	107	347	152	554	158	132	378	629	237	214	11.5938	17.5172	11.606	114.067	15.6931	48.8526	24.8753	265.963	11.7308	20.6829	51.6012	44.1117	27.1698	48.9252
cpi-miR-459-5p	4	6	0	0	3	0	2	0	2	0	3	4	3	5	0.44167	0.696046	0	0	0.439994	0	0.327307	0	0.148491	0	0.409534	0.28052	0.343922	1.14311
cpi-miR-551-3p	2	5	0	3	0	0	1	3	0	0	0	0	0	0	0.220835	0.580039	0	0.216036	0	0	0.163653	1.44023	0	0	0	0	0	0
cpi-miR-727-3p	0	0	0	0	0	0	1	0	0	0	0	0	0	0	0	0	0	0	0	0	0.163653	0	0	0	0	0	0	0
cpi-miR-98-5p	1	0	0	0	0	0	0	2	0	0	0	1	1	3	0.110417	0	0	0	0	0	0	0.960156	0	0	0	0.0701299	0.114641	0.685867
cpi-miR-99b-3p	8	7	9	33	9	16	5	2	9	15	8	29	4	1	0.88334	0.812054	1.60698	2.3764	1.31998	2.25257	0.818267	0.960156	0.668209	2.35033	1.09209	2.03377	0.458563	0.228622
cpi-miR-99b-5p	580	914	1083	1174	460	1004	350	412	768	1089	1143	1736	654	345	64.0421	106.031	193.374	84.5422	67.4657	141.349	57.2787	197.792	57.0205	170.634	156.032	121.745	74.975	78.8747
cpo-miR-10a-5p	269	308	378	399	93	468	253	84	255	284	240	1133	114	36	29.7023	35.7304	67.4933	28.7328	13.6398	65.8876	41.4043	40.3266	18.9326	44.4996	32.7627	79.4572	13.069	8.2304
cpo-miR-1388-3p	1	0	0	0	2	0	1	0	2	0	0	2	0	1	0.110417	0	0	0	0.293329	0	0.163653	0	0.148491	0	0	0.14026	0	0.228622
cpo-miR-152-5p	0	0	0	0	2	0	0	0	0	0	0	0	1	0	0	0	0	0	0.293329	0	0	0	0	0	0	0	0.114641	0
cpo-miR-15b-5p	0	0	1	0	0	0	0	0	0	0	3	1	0	0	0	0	0.178554	0	0	0	0	0	0	0	0.409534	0.0701299	0	0
cpo-miR-181b-3p	0	1	0	0	0	1	0	0	0	0	0	0	0	0	0	0.116008	0	0	0	0.140786	0	0	0	0	0	0	0	0
cpo-miR-1842-3p	15	8	9	22	7	15	3	4	9	19	11	12	9	6	1.65626	0.928062	1.60698	1.58427	1.02665	2.11178	0.49096	1.92031	0.668209	2.97708	1.50162	0.841559	1.03177	1.37173
cpo-miR-215-3p	1	0	0	1	0	1	0	2	1	0	0	1	0	0	0.110417	0	0	0.0720121	0	0.140786	0	0.960156	0.0742454	0	0	0.0701299	0	0
cpo-miR-24-2-5p	0	1	0	0	0	0	0	0	0	0	0	0	1	2	0	0.116008	0	0	0	0	0	0	0	0	0	0	0.114641	0.457244
cpo-miR-28-3p	0	0	2	1	1	0	0	0	0	0	0	1	0	0	0	0	0.357107	0.0720121	0.146665	0	0	0	0	0	0	0.0701299	0	0
cpo-miR-32-5p	0	0	0	0	1	0	0	0	0	0	0	0	0	0	0	0	0	0	0.146665	0	0	0	0	0	0	0	0	0
cpo-miR-328-3p	1	5	3	1	0	2	0	0	1	5	1	3	1	0	0.110417	0.580039	0.535661	0.0720121	0	0.281571	0	0	0.0742454	0.783443	0.136511	0.21039	0.114641	0
cpo-miR-345-5p	0	0	0	0	0	0	1	0	0	0	0	0	0	0	0	0	0	0	0	0	0.163653	0	0	0	0	0	0	0
cpo-miR-350-5p	12	20	15	59	22	22	17	8	11	11	9	25	21	4	1.32501	2.32015	2.6783	4.24871	3.22662	3.09728	2.78211	3.84063	0.816699	1.72357	1.2286	1.75325	2.40745	0.914489
cpo-miR-374-3p	0	0	0	0	0	0	0	0	0	0	0	1	0	0	0	0	0	0	0	0	0	0	0	0	0	0.0701299	0	0
cpo-miR-409-5p	0	0	1	0	0	0	0	0	0	0	0	0	0	0	0	0	0.178554	0	0	0	0	0	0	0	0	0	0	0
cpo-miR-431-3p	0	0	0	2	0	0	0	0	0	2	1	0	0	0	0	0	0	0.144024	0	0	0	0	0	0.313377	0.136511	0	0	0
cpo-miR-450b-5p	29	19	8	8	7	2	16	3	21	3	6	7	19	2	3.20211	2.20415	1.42843	0.576097	1.02665	0.281571	2.61845	1.44023	1.55915	0.470066	0.819067	0.490909	2.17817	0.457244
cpo-miR-493-3p	0	1	0	0	0	0	0	0	0	0	0	0	0	0	0	0.116008	0	0	0	0	0	0	0	0	0	0	0	0
cpo-miR-493-5p	0	3	0	0	0	0	0	0	0	0	0	0	0	0	0	0.348023	0	0	0	0	0	0	0	0	0	0	0	0
cpo-miR-502a-5p	0	4	1	1	9	0	27	0	6	1	4	5	9	9	0	0.464031	0.178554	0.0720121	1.31998	0	4.41864	0	0.445472	0.156689	0.546045	0.350649	1.03177	2.0576
cpo-miR-542-5p	0	0	0	6	2	0	0	0	0	0	0	1	0	0	0	0	0	0.432073	0.293329	0	0	0	0	0	0	0.0701299	0	0
cpo-miR-760-3p	0	1	0	6	0	0	1	0	0	0	1	0	0	0	0	0.116008	0	0.432073	0	0	0.163653	0	0	0	0.136511	0	0	0
cpo-miR-802-3p	3	10	4	5	12	1	5	0	3	5	9	7	21	3	0.331252	1.16008	0.714214	0.360061	1.75998	0.140786	0.818267	0	0.222736	0.783443	1.2286	0.490909	2.40745	0.685867
cpo-miR-802-5p	1	4	0	1	0	0	0	0	3	0	0	0	3	0	0.110417	0.464031	0	0.0720121	0	0	0	0	0.222736	0	0	0	0.343922	0
cqu-bantam-3p	0	0	0	0	0	0	0	0	0	0	0	0	0	1	0	0	0	0	0	0	0	0	0	0	0	0	0	0.228622
cqu-miR-283	0	0	0	0	0	0	0	0	1	0	0	0	0	0	0	0	0	0	0	0	0	0	0.0742454	0	0	0	0	0
cqu-miR-92	87	77	185	360	39	139	34	148	77	277	113	321	96	29	9.60632	8.93259	33.0324	25.9244	5.71992	19.5692	5.56421	71.0516	5.7169	43.4027	15.4258	22.5117	11.0055	6.63004
crm-miR-1-3p	2011	1766	229	1559	656	414	1444	309	2658	277	2277	1576	766	544	222.05	204.87	40.8888	112.267	96.212	58.2852	236.315	148.344	197.344	43.4027	310.836	110.525	87.8148	124.37
csa-miR-281	0	0	0	0	0	0	0	0	0	0	0	0	0	3	0	0	0	0	0	0	0	0	0	0	0	0	0	0.685867
csa-miR-92a	1	0	3	9	1	1	1	7	2	5	2	7	2	1	0.110417	0	0.535661	0.648109	0.146665	0.140786	0.163653	3.36055	0.148491	0.783443	0.273022	0.490909	0.229281	0.228622
cte-miR-216b	0	0	0	0	0	0	0	0	1	0	0	0	0	0	0	0	0	0	0	0	0	0	0.0742454	0	0	0	0	0
cte-miR-263	0	1	3	6	0	2	0	2	0	1	5	4	1	0	0	0.116008	0.535661	0.432073	0	0.281571	0	0.960156	0	0.156689	0.682556	0.28052	0.114641	0
cte-miR-31	0	0	0	2	0	1	0	0	0	0	1	0	1	1	0	0	0	0.144024	0	0.140786	0	0	0	0	0.136511	0	0.114641	0.228622
cte-miR-317	0	0	0	0	0	0	0	0	1	0	0	0	3	2	0	0	0	0	0	0	0	0	0.0742454	0	0	0	0.343922	0.457244
cte-miR-375	0	1	0	5	1	0	0	0	0	3	4	3	0	0	0	0.116008	0	0.360061	0.146665	0	0	0	0	0.470066	0.546045	0.21039	0	0
cte-miR-7	49	35	29	59	17	15	27	0	70	20	66	74	25	14	5.41046	4.06027	5.17805	4.24871	2.4933	2.11178	4.41864	0	5.19718	3.13377	9.00974	5.18961	2.86602	3.20071
cte-miR-750	0	0	0	0	0	0	0	0	1	0	0	0	1	0	0	0	0	0	0	0	0	0	0.0742454	0	0	0	0.114641	0
dma-miR-10a	14626	17752	17746	24143	5768	19624	13407	4335	14245	14131	13773	50134	7327	2856	1614.97	2059.37	3168.61	1738.59	845.961	2762.78	2194.1	2081.14	1057.63	2214.17	1880.17	3515.89	839.972	652.945
dma-miR-296	0	1	0	0	2	1	0	0	1	3	0	0	0	0	0	0.116008	0	0	0.293329	0.140786	0	0	0.0742454	0.470066	0	0	0	0
dma-miR-708	72	37	13	65	34	38	73	6	65	30	64	112	11	13	7.95006	4.29229	2.3212	4.68079	4.9866	5.34985	11.9467	2.88047	4.82595	4.70066	8.73672	7.85455	1.26105	2.97209
dme-bantam-3p	0	0	0	0	0	0	0	0	0	0	0	0	0	1	0	0	0	0	0	0	0	0	0	0	0	0	0	0.228622
dme-let-7-5p	2285	2711	5265	16591	1945	7791	1181	3844	3173	9080	4557	9892	4254	2385	252.304	314.497	940.085	1194.75	285.263	1096.86	193.275	1845.42	235.581	1422.73	622.082	693.725	487.681	545.264
dme-miR-100-5p	5	7	7	7	1	4	0	1	5	2	6	12	2	2	0.552087	0.812054	1.24988	0.504085	0.146665	0.563142	0	0.480078	0.371227	0.313377	0.819067	0.841559	0.229281	0.457244
dme-miR-10-5p	42692	51743	62865	83799	14209	93012	44965	20757	48131	60490	53007	225472	25589	8488	4713.94	6002.59	11224.8	6034.54	2083.96	13094.7	7358.67	9964.98	3573.51	9478.09	7236.05	15812.3	2933.54	1940.55
dme-miR-124-3p	7	7	0	4	15	2	15	2	2	5	12	1	9	1	0.772922	0.812054	0	0.288048	2.19997	0.281571	2.4548	0.960156	0.148491	0.783443	1.63813	0.0701299	1.03177	0.228622
dme-miR-133-3p	60	220	123	227	186	93	144	77	54	221	139	357	154	187	6.62505	25.5217	21.9621	16.3467	27.2796	13.0931	23.5661	36.966	4.00925	34.6282	18.9751	25.0364	17.6547	42.7524
dme-miR-1-3p	100	68	24	47	28	17	85	15	134	9	86	54	44	49	11.0417	7.88852	4.28529	3.38457	4.10661	2.39335	13.9105	7.20117	9.94888	1.4102	11.74	3.78701	5.04419	11.2025
dme-miR-14-3p	0	0	2	0	0	0	0	0	5	0	0	0	5	1	0	0	0.357107	0	0	0	0	0	0.371227	0	0	0	0.573203	0.228622
dme-miR-184-3p	4	2	357	3	11	4	2	0	534	6	5	1	669	354	0.44167	0.232015	63.7436	0.216036	1.61331	0.563142	0.327307	0	39.647	0.940132	0.682556	0.0701299	76.6946	80.9323
dme-miR-210-3p	0	0	1	0	0	0	0	0	1	0	0	0	0	0	0	0	0.178554	0	0	0	0	0	0.0742454	0	0	0	0	0
dme-miR-263a-5p	0	0	0	0	0	0	0	0	2	0	0	0	0	0	0	0	0	0	0	0	0	0	0.148491	0	0	0	0	0
dme-miR-275-3p	0	0	0	0	0	0	0	0	1	0	0	0	0	0	0	0	0	0	0	0	0	0	0.0742454	0	0	0	0	0
dme-miR-276a-3p	0	0	0	0	0	0	0	0	0	0	0	0	1	0	0	0	0	0	0	0	0	0	0	0	0	0	0.114641	0
dme-miR-279-3p	0	0	0	0	0	0	0	0	0	0	0	0	2	0	0	0	0	0	0	0	0	0	0	0	0	0	0.229281	0
dme-miR-283-5p	0	0	0	0	0	0	0	0	1	0	0	0	0	1	0	0	0	0	0	0	0	0	0.0742454	0	0	0	0	0.228622
dme-miR-315-5p	0	0	0	0	0	0	0	0	0	0	0	0	1	0	0	0	0	0	0	0	0	0	0	0	0	0	0.114641	0
dme-miR-317-3p	0	0	0	0	0	0	0	0	1	0	0	0	3	2	0	0	0	0	0	0	0	0	0.0742454	0	0	0	0.343922	0.457244
dme-miR-34-5p	0	0	4	0	0	0	0	0	1	0	0	0	3	4	0	0	0.714214	0	0	0	0	0	0.0742454	0	0	0	0.343922	0.914489
dme-miR-4968-3p	0	0	0	0	0	0	0	0	0	0	2	0	0	0	0	0	0	0	0	0	0	0	0	0	0.273022	0	0	0
dme-miR-7-5p	71884	43715	46259	71269	16654	26852	28652	3544	101385	25619	88151	83605	35961	15426	7937.25	5071.28	8259.71	5132.23	2442.55	3780.37	4689	1701.4	7527.37	4014.21	12033.6	5863.21	4122.59	3526.73
dme-miR-8-5p	0	0	0	0	0	0	0	3	1	0	0	0	0	0	0	0	0	0	0	0	0	1.44023	0.0742454	0	0	0	0	0
dme-miR-92a-3p	2	1	5	8	0	3	0	5	3	6	4	6	2	1	0.220835	0.116008	0.892768	0.576097	0	0.422357	0	2.40039	0.222736	0.940132	0.546045	0.420779	0.229281	0.228622
dme-miR-9a-5p	1179	1090	328	1035	1246	1098	1092	212	555	725	1290	888	409	324	130.182	126.448	58.5656	74.5325	182.744	154.583	178.709	101.777	41.2062	113.599	176.1	62.2753	46.888	74.0736
dmo-miR-317	0	0	0	0	0	0	0	0	1	0	0	0	3	2	0	0	0	0	0	0	0	0	0.0742454	0	0	0	0.343922	0.457244
dno-miR-106a-5p	0	1	0	0	0	0	0	0	0	0	0	1	0	0	0	0.116008	0	0	0	0	0	0	0	0	0	0.0701299	0	0
dno-miR-1271-5p	11	10	24	46	13	32	7	12	10	40	23	41	52	14	1.21459	1.16008	4.28529	3.31256	1.90664	4.50514	1.14557	5.76094	0.742454	6.26754	3.13976	2.87533	5.96132	3.20071
dno-miR-138-3p	0	0	0	0	4	0	0	0	0	0	0	0	0	0	0	0	0	0	0.586658	0	0	0	0	0	0	0	0	0
dno-miR-1388-3p	5	0	1	1	6	0	1	1	2	4	1	4	3	0	0.552087	0	0.178554	0.0720121	0.879988	0	0.163653	0.480078	0.148491	0.626754	0.136511	0.28052	0.343922	0
dno-miR-147-5p	105	100	81	491	121	343	20	28	285	174	404	297	279	144	11.5938	11.6008	14.4628	35.3579	17.7464	48.2894	3.27307	13.4422	21.1599	27.2638	55.1505	20.8286	31.9848	32.9216
dno-miR-153a-3p	0	2	0	0	0	0	1	0	0	0	0	0	0	0	0	0.232015	0	0	0	0	0.163653	0	0	0	0	0	0	0
dno-miR-16b-3p	1	0	0	2	3	2	0	1	0	0	1	0	2	3	0.110417	0	0	0.144024	0.439994	0.281571	0	0.480078	0	0	0.136511	0	0.229281	0.685867
dno-miR-181a-2-3p	0	0	1	0	0	0	0	0	0	0	0	0	0	0	0	0	0.178554	0	0	0	0	0	0	0	0	0	0	0
dno-miR-18b-3p	0	0	0	0	0	0	0	0	1	0	0	1	0	0	0	0	0	0	0	0	0	0	0.0742454	0	0	0.0701299	0	0
dno-miR-192-5p	118086	183919	65280	126765	229382	131384	106525	32726	253346	140947	135834	166954	214099	105847	13038.8	21336	11656	9128.61	33642.2	18497	17433.2	15711	18809.8	22084.8	18542.9	11708.5	24544.5	24199
dno-miR-194-3p	172	51	160	261	70	232	42	58	216	157	184	217	55	18	18.9918	5.91639	28.5686	18.7952	10.2665	32.6622	6.87344	27.8445	16.037	24.6001	25.1181	15.2182	6.30524	4.1152
dno-miR-197-3p	0	0	2	1	0	0	0	0	0	1	1	2	0	0	0	0	0.357107	0.0720121	0	0	0	0	0	0.156689	0.136511	0.14026	0	0
dno-miR-200b-3p	41	17	110	269	12	84	8	19	86	69	52	200	23	16	4.52712	1.97213	19.6409	19.3713	1.75998	11.826	1.30923	9.12149	6.3851	10.8115	7.09858	14.026	2.63674	3.65796
dno-miR-24b-3p	1771	1491	1936	8418	1919	1476	840	420	2009	1559	1358	3139	2301	800	195.549	172.967	345.68	606.198	281.449	207.799	137.469	201.633	149.159	244.278	185.382	220.138	263.788	182.898
dno-miR-296-3p	34	20	55	36	10	35	17	6	11	41	7	40	8	1	3.75419	2.32015	9.82045	2.59244	1.46665	4.92749	2.78211	2.88047	0.816699	6.42423	0.955579	2.8052	0.917125	0.228622
dno-miR-326-5p	0	0	0	0	0	1	1	0	0	0	0	0	0	0	0	0	0	0	0	0.140786	0.163653	0	0	0	0	0	0	0
dno-miR-342-5p	8	1	3	17	20	6	8	11	13	5	4	12	10	4	0.88334	0.116008	0.535661	1.22421	2.93329	0.844713	1.30923	5.28086	0.96519	0.783443	0.546045	0.841559	1.14641	0.914489
dno-miR-345-5p	0	0	0	0	0	0	0	0	0	0	0	0	2	2	0	0	0	0	0	0	0	0	0	0	0	0	0.229281	0.457244
dno-miR-376d-3p	0	0	0	0	0	0	0	0	0	0	0	0	0	1	0	0	0	0	0	0	0	0	0	0	0	0	0	0.228622
dno-miR-450c-5p	8	4	8	3	1	1	2	0	0	0	0	2	2	0	0.88334	0.464031	1.42843	0.216036	0.146665	0.140786	0.327307	0	0	0	0	0.14026	0.229281	0
dno-miR-500a-3p	25	28	13	92	179	97	107	52	26	37	30	61	53	39	2.76044	3.24822	2.3212	6.62511	26.253	13.6562	17.5109	24.9641	1.93038	5.79748	4.09534	4.27792	6.07596	8.91627
dno-miR-500b-3p	51	40	42	170	262	187	166	85	56	72	56	110	74	71	5.63129	4.64031	7.49925	12.2421	38.4261	26.3269	27.1665	40.8066	4.15774	11.2816	7.64463	7.71429	8.48341	16.2322
dno-miR-502-3p	0	0	0	0	2	2	1	0	0	0	0	0	0	0	0	0	0	0	0.293329	0.281571	0.163653	0	0	0	0	0	0	0
dno-miR-590-3p	1	1	0	0	0	0	0	0	0	0	0	0	4	0	0.110417	0.116008	0	0	0	0	0	0	0	0	0	0	0.458563	0
dno-miR-654-3p	4	3	4	5	1	0	2	1	4	1	0	3	4	1	0.44167	0.348023	0.714214	0.360061	0.146665	0	0.327307	0.480078	0.296982	0.156689	0	0.21039	0.458563	0.228622
dno-miR-802-3p	3	10	4	5	11	1	5	0	3	5	9	7	19	3	0.331252	1.16008	0.714214	0.360061	1.61331	0.140786	0.818267	0	0.222736	0.783443	1.2286	0.490909	2.17817	0.685867
dno-miR-95-3p	3	1	4	10	2	11	0	1	4	4	3	7	1	1	0.331252	0.116008	0.714214	0.720121	0.293329	1.54864	0	0.480078	0.296982	0.626754	0.409534	0.490909	0.114641	0.228622
dno-miR-98-3p	0	0	0	0	0	0	0	0	0	0	1	0	0	0	0	0	0	0	0	0	0	0	0	0	0.136511	0	0	0
dps-miR-10	42692	51743	62865	83799	14209	93012	44965	20757	48131	60490	53007	225472	25589	8488	4713.94	6002.59	11224.8	6034.54	2083.96	13094.7	7358.67	9964.98	3573.51	9478.09	7236.05	15812.3	2933.54	1940.55
dps-miR-14	0	0	2	0	0	0	0	0	5	0	0	0	5	1	0	0	0.357107	0	0	0	0	0	0.371227	0	0	0	0.573203	0.228622
dps-miR-210a	0	0	1	0	0	0	0	0	1	0	0	0	0	0	0	0	0.178554	0	0	0	0	0	0.0742454	0	0	0	0	0
dps-miR-263a	0	0	0	0	0	0	0	0	2	0	0	0	0	0	0	0	0	0	0	0	0	0	0.148491	0	0	0	0	0
dps-miR-283	0	0	0	0	0	0	0	0	1	0	0	0	0	1	0	0	0	0	0	0	0	0	0.0742454	0	0	0	0	0.228622
dps-miR-317	0	0	0	0	0	0	0	0	1	0	0	0	3	2	0	0	0	0	0	0	0	0	0.0742454	0	0	0	0.343922	0.457244
dps-miR-34	0	0	4	0	0	0	0	0	1	0	0	0	3	4	0	0	0.714214	0	0	0	0	0	0.0742454	0	0	0	0.343922	0.914489
dpu-miR-281	0	0	0	0	0	0	0	0	0	1	0	0	0	0	0	0	0	0	0	0	0	0	0	0.156689	0	0	0	0
dpu-miR-92	0	0	2	5	0	0	0	1	3	1	1	1	0	0	0	0	0.357107	0.360061	0	0	0	0.480078	0.222736	0.156689	0.136511	0.0701299	0	0
dqu-miR-100-5p	5168	6927	10216	11696	3010	6697	2583	2669	7497	6328	8405	13943	4580	2201	570.637	803.585	1824.1	842.254	441.46	942.841	422.717	1281.33	556.618	991.525	1147.38	977.821	525.054	503.198
dqu-miR-11-3p	0	0	1	0	0	0	0	0	0	0	0	0	0	0	0	0	0.178554	0	0	0	0	0	0	0	0	0	0	0
dqu-miR-184-3p	4	2	357	3	11	4	2	0	534	6	5	1	669	354	0.44167	0.232015	63.7436	0.216036	1.61331	0.563142	0.327307	0	39.647	0.940132	0.682556	0.0701299	76.6946	80.9323
dqu-miR-1b-5p	100	68	24	47	28	17	85	15	134	9	86	54	44	49	11.0417	7.88852	4.28529	3.38457	4.10661	2.39335	13.9105	7.20117	9.94888	1.4102	11.74	3.78701	5.04419	11.2025
dqu-miR-305-3p	0	0	1	0	0	0	0	0	0	0	0	0	0	0	0	0	0.178554	0	0	0	0	0	0	0	0	0	0	0
dqu-miR-306-5p	0	0	0	0	0	0	0	0	0	0	0	0	0	1	0	0	0	0	0	0	0	0	0	0	0	0	0	0.228622
dqu-miR-3786-5p	0	0	0	0	0	0	0	0	1	0	0	0	1	0	0	0	0	0	0	0	0	0	0.0742454	0	0	0	0.114641	0
dre-let-7d-5p	17	17	1	34	22	27	18	17	0	13	27	19	0	1	1.8771	1.97213	0.178554	2.44841	3.22662	3.80121	2.94576	8.16133	0	2.03695	3.6858	1.33247	0	0.228622
dre-let-7g	266	417	331	895	352	705	223	221	379	663	433	667	543	229	29.371	48.3752	59.1012	64.4508	51.6259	99.2538	36.4947	106.097	28.139	103.885	59.1094	46.7766	62.2499	52.3545
dre-let-7h	18	51	4	41	44	27	20	28	7	22	37	29	10	12	1.98751	5.91639	0.714214	2.9525	6.45324	3.80121	3.27307	13.4422	0.519718	3.44715	5.05092	2.03377	1.14641	2.74347
dre-let-7j	71	73	32	130	115	113	76	81	25	129	117	88	36	24	7.83964	8.46856	5.71372	9.36157	16.8664	15.9088	12.4377	38.8863	1.85613	20.2128	15.9718	6.17143	4.12706	5.48693
dre-miR-100-2-3p	9	13	0	0	21	21	8	0	0	13	14	1	0	0	0.993757	1.5081	0	0	3.07996	2.9565	1.30923	0	0	2.03695	1.91116	0.0701299	0	0
dre-miR-101b	31	40	2	25	21	11	43	10	36	9	46	31	15	1	3.42294	4.64031	0.357107	1.8003	3.07996	1.54864	7.03709	4.80078	2.67283	1.4102	6.27952	2.17403	1.71961	0.228622
dre-miR-107a-5p	1	1	0	0	0	0	1	0	0	0	1	0	0	0	0.110417	0.116008	0	0	0	0	0.163653	0	0	0	0.136511	0	0	0
dre-miR-107b	12	10	15	51	9	29	5	29	18	26	17	36	27	11	1.32501	1.16008	2.6783	3.67262	1.31998	4.08278	0.818267	13.9223	1.33642	4.0739	2.32069	2.52468	3.0953	2.51484
dre-miR-10a-3p	0	0	0	0	0	0	0	0	0	1	0	0	0	0	0	0	0	0	0	0	0	0	0	0.156689	0	0	0	0
dre-miR-10b-3p	0	0	1	0	0	0	0	0	0	0	1	0	0	0	0	0	0.178554	0	0	0	0	0	0	0	0.136511	0	0	0
dre-miR-10c-3p	8	6	3	11	5	16	5	1	9	9	5	17	8	4	0.88334	0.696046	0.535661	0.792133	0.733323	2.25257	0.818267	0.480078	0.668209	1.4102	0.682556	1.19221	0.917125	0.914489
dre-miR-10c-5p	251	308	271	339	154	423	269	102	198	275	267	817	96	34	27.7148	35.7304	48.388	24.4121	22.5863	59.5523	44.0227	48.968	14.7006	43.0894	36.4485	57.2961	11.0055	7.77316
dre-miR-10d-5p	4	8	8	11	0	6	7	1	9	3	9	11	10	2	0.44167	0.928062	1.42843	0.792133	0	0.844713	1.14557	0.480078	0.668209	0.470066	1.2286	0.771429	1.14641	0.457244
dre-miR-124-4-5p	0	1	0	0	0	0	0	0	0	0	0	0	0	0	0	0.116008	0	0	0	0	0	0	0	0	0	0	0	0
dre-miR-124-6-5p	0	0	0	0	0	0	0	0	0	1	0	0	0	0	0	0	0	0	0	0	0	0	0	0.156689	0	0	0	0
dre-miR-125a	0	0	0	0	1	0	0	0	0	0	1	0	0	0	0	0	0	0	0.146665	0	0	0	0	0	0.136511	0	0	0
dre-miR-125b-1-3p	0	0	0	0	0	0	0	0	0	0	1	0	0	0	0	0	0	0	0	0	0	0	0	0	0.136511	0	0	0
dre-miR-125c-5p	5	9	4	4	14	14	11	2	1	7	11	6	1	0	0.552087	1.04407	0.714214	0.288048	2.0533	1.971	1.80019	0.960156	0.0742454	1.09682	1.50162	0.420779	0.114641	0
dre-miR-126a-3p	37874	20145	23784	69548	11223	17834	15829	4058	33132	17774	25437	57069	24658	5630	4181.95	2336.98	4246.72	5008.3	1646.02	2510.77	2590.47	1948.16	2459.9	2784.98	3472.44	4002.24	2826.81	1287.14
dre-miR-126b-3p	126	77	77	190	48	55	69	12	85	79	92	175	63	20	13.9126	8.93259	13.7486	13.6823	7.0399	7.7432	11.2921	5.76094	6.31086	12.3784	12.559	12.2727	7.22236	4.57244
dre-miR-130b	1	0	0	0	0	0	0	0	0	0	0	3	0	0	0.110417	0	0	0	0	0	0	0	0	0	0	0.21039	0	0
dre-miR-133a-2-5p	2	1	1	4	0	1	1	0	2	2	7	2	9	0	0.220835	0.116008	0.178554	0.288048	0	0.140786	0.163653	0	0.148491	0.313377	0.955579	0.14026	1.03177	0
dre-miR-135c	0	0	0	1	1	2	3	0	0	2	1	0	0	0	0	0	0	0.0720121	0.146665	0.281571	0.49096	0	0	0.313377	0.136511	0	0	0
dre-miR-137-3p	1	0	0	2	5	1	0	0	6	1	1	1	1	4	0.110417	0	0	0.144024	0.733323	0.140786	0	0	0.445472	0.156689	0.136511	0.0701299	0.114641	0.914489
dre-miR-138-3p	0	0	0	0	0	0	0	0	0	1	0	0	0	0	0	0	0	0	0	0	0	0	0	0.156689	0	0	0	0
dre-miR-1388-5p	1614	852	451	1168	2419	401	1813	302	5698	430	202	876	1702	909	178.214	98.8386	80.5277	84.1101	354.782	56.455	296.704	144.984	423.05	67.3761	27.5753	61.4338	195.118	207.818
dre-miR-139-3p	0	0	0	0	0	0	0	0	0	1	0	0	0	0	0	0	0	0	0	0	0	0	0	0.156689	0	0	0	0
dre-miR-139-5p	6	17	2	21	26	17	11	14	0	9	22	19	0	0	0.662505	1.97213	0.357107	1.51225	3.81328	2.39335	1.80019	6.72109	0	1.4102	3.00325	1.33247	0	0
dre-miR-141-3p	1862	3433	1546	5010	6800	1080	1167	691	5501	2384	3372	4839	2807	4423	205.597	398.254	276.044	360.781	997.319	152.048	190.983	331.734	408.424	373.546	460.316	339.359	321.796	1011.2
dre-miR-142b-5p	0	0	0	0	1	0	2	0	0	0	0	0	1	0	0	0	0	0	0.146665	0	0.327307	0	0	0	0	0	0.114641	0
dre-miR-144-5p	24	31	0	0	49	35	33	0	0	38	34	0	0	0	2.65002	3.59624	0	0	7.18657	4.92749	5.40056	0	0	5.95417	4.64138	0	0	0
dre-miR-145-5p	8537	9104	12513	18207	3258	14003	6251	4191	7641	9880	6386	31054	7131	1691	942.634	1056.13	2234.24	1311.12	477.833	1971.42	1023	2012.01	567.309	1548.08	871.761	2177.81	817.503	386.6
dre-miR-146a	7	10	5	29	15	20	12	6	9	9	8	5	13	1	0.772922	1.16008	0.892768	2.08835	2.19997	2.81571	1.96384	2.88047	0.668209	1.4102	1.09209	0.350649	1.49033	0.228622
dre-miR-146b	7	14	0	7	30	17	14	2	1	22	21	0	2	1	0.772922	1.62411	0	0.504085	4.39994	2.39335	2.29115	0.960156	0.0742454	3.44715	2.86674	0	0.229281	0.228622
dre-miR-148	1268	982	529	762	484	844	760	199	1255	571	716	1198	646	208	140.009	113.92	94.4549	54.8732	70.9857	118.823	124.377	95.5356	93.178	89.4692	97.742	84.0156	74.0579	47.5534
dre-miR-150	7	14	1	1	18	13	16	0	0	11	20	4	1	1	0.772922	1.62411	0.178554	0.0720121	2.63996	1.83021	2.61845	0	0	1.72357	2.73022	0.28052	0.114641	0.228622
dre-miR-152	248	288	83	242	153	139	155	22	182	134	163	156	160	29	27.3835	33.4102	14.8199	17.4269	22.4397	19.5692	25.3663	10.5617	13.5127	20.9963	22.2513	10.9403	18.3425	6.63004
dre-miR-153c-3p	1	0	0	0	1	0	0	0	0	2	1	0	0	0	0.110417	0	0	0	0.146665	0	0	0	0	0.313377	0.136511	0	0	0
dre-miR-15a-5p	6	8	0	0	8	9	10	0	0	14	8	0	0	0	0.662505	0.928062	0	0	1.17332	1.26707	1.63653	0	0	2.19364	1.09209	0	0	0
dre-miR-15b-5p	15	25	16	166	29	37	7	58	35	71	38	77	55	56	1.65626	2.90019	2.85686	11.954	4.25327	5.20907	1.14557	27.8445	2.59859	11.1249	5.18743	5.4	6.30524	12.8028
dre-miR-16b	181	195	105	461	115	181	112	81	228	143	280	321	244	107	19.9856	22.6215	18.7481	33.1976	16.8664	25.4822	18.3292	38.8863	16.928	22.4065	38.2231	22.5117	27.9723	24.4626
dre-miR-16c-5p	6	7	0	4	6	12	10	0	0	5	11	0	0	0	0.662505	0.812054	0	0.288048	0.879988	1.68943	1.63653	0	0	0.783443	1.50162	0	0	0
dre-miR-17a-5p	1921	1807	1856	4423	1096	967	1136	326	2142	1012	1483	2851	1602	964	212.112	209.626	331.395	318.51	160.744	136.14	185.91	156.505	159.034	158.569	202.446	199.94	183.654	220.392
dre-miR-181a-2-3p	3	5	0	8	5	1	4	4	1	3	4	6	0	0	0.331252	0.580039	0	0.576097	0.733323	0.140786	0.654613	1.92031	0.0742454	0.470066	0.546045	0.420779	0	0
dre-miR-181c-5p	10	10	5	22	5	18	10	3	3	12	6	6	10	0	1.10417	1.16008	0.892768	1.58427	0.733323	2.53414	1.63653	1.44023	0.222736	1.88026	0.819067	0.420779	1.14641	0
dre-miR-182-5p	9007	4186	8355	11464	4190	5374	9767	2163	15491	4536	11107	17108	3735	4697	994.53	485.608	1491.82	825.547	614.525	756.582	1598.4	1038.41	1150.14	710.74	1516.23	1199.78	428.183	1073.84
dre-miR-18b-5p	1	0	0	0	0	0	0	0	1	0	0	0	0	0	0.110417	0	0	0	0	0	0	0	0.0742454	0	0	0	0	0
dre-miR-18c	5	1	0	0	4	8	7	0	0	2	5	0	0	0	0.552087	0.116008	0	0	0.586658	1.12628	1.14557	0	0	0.313377	0.682556	0	0	0
dre-miR-192	113037	104404	61250	141097	287047	72604	101156	31942	169614	120345	64980	154976	139103	117212	12481.3	12111.7	10936.4	10160.7	42099.6	10221.6	16554.5	15334.7	12593.1	18856.7	8870.5	10868.4	15946.9	26797.3
dre-miR-193b-3p	0	0	0	1	0	0	0	0	0	0	0	1	0	0	0	0	0	0.0720121	0	0	0	0	0	0	0	0.0701299	0	0
dre-miR-194a	69476	74928	25023	98090	131858	34524	69187	19214	70074	49502	73383	100743	105957	74716	7671.36	8692.23	4467.95	7063.67	19338.9	4860.48	11322.7	9224.22	5202.67	7756.4	10017.6	7065.1	12147	17081.7
dre-miR-199-3-3p	23	43	20	42	34	45	24	3	9	39	39	44	11	1	2.5396	4.98833	3.57107	3.02451	4.9866	6.33535	3.92768	1.44023	0.668209	6.11086	5.32394	3.08571	1.26105	0.228622
dre-miR-19a-5p	0	1	0	2	0	0	1	0	1	0	0	0	0	0	0	0.116008	0	0.144024	0	0	0.163653	0	0.0742454	0	0	0	0	0
dre-miR-19c-3p	120	178	11	21	235	23	446	7	194	10	110	58	116	122	13.2501	20.6494	1.96409	1.51225	34.4662	3.23807	72.9894	3.36055	14.4036	1.56689	15.0162	4.06753	13.2983	27.8919
dre-miR-19d-3p	3	6	0	1	8	1	5	2	6	1	3	3	4	1	0.331252	0.696046	0	0.0720121	1.17332	0.140786	0.818267	0.960156	0.445472	0.156689	0.409534	0.21039	0.458563	0.228622
dre-miR-200c-3p	740	727	2261	5955	1619	1319	226	483	1930	2535	1940	4286	1184	1756	81.7089	84.3376	403.71	428.832	237.45	185.696	36.9857	231.878	143.294	397.206	264.832	300.577	135.735	401.461
dre-miR-202-5p	0	1	0	0	1	2	1	0	0	0	2	0	0	0	0	0.116008	0	0	0.146665	0.281571	0.163653	0	0	0	0.273022	0	0	0
dre-miR-203a-5p	2	0	0	1	0	0	0	0	1	0	3	0	0	0	0.220835	0	0	0.0720121	0	0	0	0	0.0742454	0	0.409534	0	0	0
dre-miR-203b-3p	1	0	4	7	0	2	0	0	4	1	0	0	1	0	0.110417	0	0.714214	0.504085	0	0.281571	0	0	0.296982	0.156689	0	0	0.114641	0
dre-miR-20a-3p	0	0	0	0	1	0	0	0	0	0	0	0	0	0	0	0	0	0	0.146665	0	0	0	0	0	0	0	0	0
dre-miR-20b-5p	19	16	0	13	22	17	37	1	7	29	33	5	2	4	2.09793	1.85612	0	0.936157	3.22662	2.39335	6.05517	0.480078	0.519718	4.54397	4.50487	0.350649	0.229281	0.914489
dre-miR-21	167	191	12	200	275	171	222	41	143	125	253	105	184	81	18.4397	22.1575	2.14264	14.4024	40.3328	24.0743	36.331	19.6832	10.6171	19.5861	34.5373	7.36364	21.0939	18.5184
dre-miR-210-3p	8	19	10	10	17	4	7	3	7	9	8	5	16	16	0.88334	2.20415	1.78554	0.720121	2.4933	0.563142	1.14557	1.44023	0.519718	1.4102	1.09209	0.350649	1.83425	3.65796
dre-miR-216b	15	19	0	7	29	25	15	5	0	23	20	3	0	0	1.65626	2.20415	0	0.504085	4.25327	3.51964	2.4548	2.40039	0	3.60384	2.73022	0.21039	0	0
dre-miR-217	26	45	6	40	52	40	33	16	9	68	45	13	15	25	2.87085	5.22035	1.07132	2.88048	7.62656	5.63142	5.40056	7.68125	0.668209	10.6548	6.14301	0.911689	1.71961	5.71556
dre-miR-2184	0	1	0	0	0	0	0	0	0	0	0	0	0	0	0	0.116008	0	0	0	0	0	0	0	0	0	0	0	0
dre-miR-2188-5p	6	6	0	2	10	7	9	1	0	14	7	0	0	0	0.662505	0.696046	0	0.144024	1.46665	0.985499	1.47288	0.480078	0	2.19364	0.955579	0	0	0
dre-miR-218b	150	218	132	127	35	74	101	36	98	69	36	107	167	52	16.5626	25.2897	23.5691	9.14554	5.13326	10.4181	16.529	17.2828	7.27605	10.8115	4.9144	7.5039	19.145	11.8884
dre-miR-222a-5p	0	0	0	0	1	0	0	0	0	0	0	0	0	0	0	0	0	0	0.146665	0	0	0	0	0	0	0	0	0
dre-miR-22a-3p	375	448	0	1244	676	518	633	716	8	561	558	798	12	14	41.4066	51.9715	0	89.5831	99.1453	72.9269	103.593	343.736	0.593963	87.9023	76.1733	55.9636	1.37569	3.20071
dre-miR-22a-5p	2	6	0	7	9	6	5	8	0	3	6	6	0	0	0.220835	0.696046	0	0.504085	1.31998	0.844713	0.818267	3.84063	0	0.470066	0.819067	0.420779	0	0
dre-miR-22b-3p	5	11	3	10	24	18	6	5	4	6	7	7	14	20	0.552087	1.27608	0.535661	0.720121	3.51995	2.53414	0.98192	2.40039	0.296982	0.940132	0.955579	0.490909	1.60497	4.57244
dre-miR-24b-3p	1714	1424	1857	8308	1838	1438	780	402	1946	1520	1316	3019	2232	749	189.256	165.195	331.574	598.277	269.57	202.45	127.65	192.991	144.482	238.167	179.649	211.722	255.878	171.238
dre-miR-26b	7402	18693	4128	9410	6347	4949	12493	3728	13173	6478	6039	15250	11523	7351	817.31	2168.53	737.069	677.634	930.88	696.748	2044.52	1789.73	978.035	1015.03	824.391	1069.48	1321	1680.6
dre-miR-27c-3p	46	31	37	87	20	41	16	6	35	38	40	62	37	19	5.0792	3.59624	6.60648	6.26505	2.93329	5.77221	2.61845	2.88047	2.59859	5.95417	5.46045	4.34805	4.24171	4.34382
dre-miR-27d	2081	1748	1485	5890	1670	1796	734	524	2637	2655	2828	2555	3714	954	229.779	202.781	265.152	424.151	244.93	252.851	120.122	251.561	195.785	416.008	386.054	179.182	425.775	218.106
dre-miR-27e	316	294	218	826	225	380	172	119	418	434	429	398	665	179	34.8919	34.1063	38.9247	59.482	32.9995	53.4985	28.1484	57.1293	31.0346	68.0029	58.5633	27.9117	76.2361	40.9234
dre-miR-29b	820	1371	86	410	2087	335	6387	81	1467	116	484	739	1336	703	90.5423	159.047	15.3556	29.525	306.089	47.1632	1045.25	38.8863	108.918	18.1759	66.0714	51.826	153.16	160.721
dre-miR-301a	2	3	0	1	4	0	1	0	2	0	0	1	3	0	0.220835	0.348023	0	0.0720121	0.586658	0	0.163653	0	0.148491	0	0	0.0701299	0.343922	0
dre-miR-301b-3p	0	0	0	0	1	0	0	0	1	0	0	0	0	0	0	0	0	0	0.146665	0	0	0	0.0742454	0	0	0	0	0
dre-miR-301c-3p	0	0	0	0	1	0	0	0	1	0	1	0	0	0	0	0	0	0	0.146665	0	0	0	0.0742454	0	0.136511	0	0	0
dre-miR-301c-5p	0	0	0	0	1	0	0	0	0	0	1	0	0	0	0	0	0	0	0.146665	0	0	0	0	0	0.136511	0	0	0
dre-miR-30a-3p	0	0	0	1	0	0	0	1	0	0	0	0	0	0	0	0	0	0.0720121	0	0	0	0.480078	0	0	0	0	0	0
dre-miR-30a-5p	1	0	2	9	0	5	1	0	0	0	1	1	0	4	0.110417	0	0.357107	0.648109	0	0.703928	0.163653	0	0	0	0.136511	0.0701299	0	0.914489
dre-miR-30c-5p	2080	2288	2715	5924	1663	3260	1045	704	2981	3039	3525	5622	3307	1440	229.668	265.426	484.773	426.6	243.903	458.961	171.018	337.975	221.326	476.177	481.202	394.27	379.117	329.216
dre-miR-375	400	344	561	660	1259	596	153	95	325	932	857	716	408	392	44.167	39.9067	100.169	47.528	184.651	83.9082	25.039	45.6074	24.1298	146.034	116.99	50.213	46.7734	89.6199
dre-miR-429b	5	5	1	2	1	1	0	1	2	1	1	4	2	1	0.552087	0.580039	0.178554	0.144024	0.146665	0.140786	0	0.480078	0.148491	0.156689	0.136511	0.28052	0.229281	0.228622
dre-miR-430a-3p	0	0	0	0	1	0	0	0	0	0	0	0	0	0	0	0	0	0	0.146665	0	0	0	0	0	0	0	0	0
dre-miR-454a	5	7	0	0	5	7	4	0	0	5	3	0	0	0	0.552087	0.812054	0	0	0.733323	0.985499	0.654613	0	0	0.783443	0.409534	0	0	0
dre-miR-454b	18	34	19	57	8	34	20	21	38	29	41	70	31	12	1.98751	3.94426	3.39252	4.10469	1.17332	4.78671	3.27307	10.0816	2.82133	4.54397	5.59696	4.90909	3.55386	2.74347
dre-miR-455-3p	126	187	292	681	59	302	134	158	292	324	157	644	157	32	13.9126	21.6934	52.1377	49.0402	8.65321	42.5172	21.9295	75.8524	21.6797	50.7671	21.4323	45.1636	17.9986	7.31591
dre-miR-455-5p	4	16	2	14	4	6	5	2	9	2	9	19	5	2	0.44167	1.85612	0.357107	1.00817	0.586658	0.844713	0.818267	0.960156	0.668209	0.313377	1.2286	1.33247	0.573203	0.457244
dre-miR-456	0	4	0	1	0	2	0	0	0	2	3	0	0	0	0	0.464031	0	0.0720121	0	0.281571	0	0	0	0.313377	0.409534	0	0	0
dre-miR-460-5p	0	0	0	0	0	0	0	1	0	0	0	0	0	0	0	0	0	0	0	0	0	0.480078	0	0	0	0	0	0
dre-miR-722	1	0	0	1	0	0	1	1	0	0	0	0	0	0	0.110417	0	0	0.0720121	0	0	0.163653	0.480078	0	0	0	0	0	0
dre-miR-727-3p	0	0	0	0	0	0	1	0	0	0	0	0	0	0	0	0	0	0	0	0	0.163653	0	0	0	0	0	0	0
dre-miR-731	2	3	0	0	1	1	1	0	0	1	1	1	0	0	0.220835	0.348023	0	0	0.146665	0.140786	0.163653	0	0	0.156689	0.136511	0.0701299	0	0
dre-miR-7b	67	43	31	64	33	41	24	14	62	27	60	67	27	13	7.39797	4.98833	5.53516	4.60877	4.83993	5.77221	3.92768	6.72109	4.60321	4.23059	8.19067	4.6987	3.0953	2.97209
dre-miR-92b-3p	6	10	16	25	12	14	2	1	4	16	12	23	9	1	0.662505	1.16008	2.85686	1.8003	1.75998	1.971	0.327307	0.480078	0.296982	2.50702	1.63813	1.61299	1.03177	0.228622
dre-miR-9-3p	14	18	6	24	10	2	12	6	15	8	26	32	15	12	1.54584	2.08814	1.07132	1.72829	1.46665	0.281571	1.96384	2.88047	1.11368	1.25351	3.54929	2.24416	1.71961	2.74347
dre-miR-9-7-3p	0	0	1	0	0	0	0	0	0	0	0	0	0	0	0	0	0.178554	0	0	0	0	0	0	0	0	0	0	0
dvi-miR-100-5p	5	7	7	7	1	4	0	1	5	2	6	12	2	2	0.552087	0.812054	1.24988	0.504085	0.146665	0.563142	0	0.480078	0.371227	0.313377	0.819067	0.841559	0.229281	0.457244
dvi-miR-125-5p	444	272	895	1074	243	505	362	195	231	473	332	740	230	83	49.0254	31.5541	159.805	77.341	35.6395	71.0967	59.2425	93.6152	17.1507	74.1137	45.3217	51.8961	26.3674	18.9756
eca-miR-1244	0	0	0	0	0	0	0	0	0	0	0	1	0	0	0	0	0	0	0	0	0	0	0	0	0	0.0701299	0	0
eca-miR-1248	0	0	0	0	0	0	3	0	1	0	1	0	0	0	0	0	0	0	0	0	0.49096	0	0.0742454	0	0.136511	0	0	0
eca-miR-1261	0	0	0	0	0	0	0	0	0	0	0	0	1	0	0	0	0	0	0	0	0	0	0	0	0	0	0.114641	0
eca-miR-1301	14	21	32	56	3	33	15	9	17	42	23	69	12	3	1.54584	2.43616	5.71372	4.03268	0.439994	4.64592	2.4548	4.3207	1.26217	6.58092	3.13976	4.83896	1.37569	0.685867
eca-miR-1307	210	56	467	1243	167	294	71	59	220	128	197	257	109	52	23.1877	6.49643	83.3845	89.511	24.493	41.3909	11.6194	28.3246	16.334	20.0561	26.8927	18.0234	12.4958	11.8884
eca-miR-1468	0	0	0	0	0	0	0	1	0	0	0	0	0	0	0	0	0	0	0	0	0	0.480078	0	0	0	0	0	0
eca-miR-1543	9	3	8	1	6	3	9	5	1	10	13	6	7	19	0.993757	0.348023	1.42843	0.0720121	0.879988	0.422357	1.47288	2.40039	0.0742454	1.56689	1.77465	0.420779	0.802485	4.34382
eca-miR-191b	21	11	14	43	19	18	8	6	20	18	7	12	13	15	2.31877	1.27608	2.49975	3.09652	2.78663	2.53414	1.30923	2.88047	1.48491	2.82039	0.955579	0.841559	1.49033	3.42933
eca-miR-296	43	25	102	41	13	39	19	7	13	51	8	46	9	1	4.74795	2.90019	18.2125	2.9525	1.90664	5.49064	3.10941	3.36055	0.96519	7.99112	1.09209	3.22597	1.03177	0.228622
eca-miR-302d	0	0	7	0	0	0	0	0	0	0	0	0	0	0	0	0	1.24988	0	0	0	0	0	0	0	0	0	0	0
eca-miR-361-3p	3	3	2	13	1	6	0	1	7	10	4	12	3	3	0.331252	0.348023	0.357107	0.936157	0.146665	0.844713	0	0.480078	0.519718	1.56689	0.546045	0.841559	0.343922	0.685867
eca-miR-376b	2	7	0	0	1	0	6	0	0	0	3	0	0	0	0.220835	0.812054	0	0	0.146665	0	0.98192	0	0	0	0.409534	0	0	0
eca-miR-384	0	0	0	0	0	0	0	1	0	0	0	0	0	0	0	0	0	0	0	0	0	0.480078	0	0	0	0	0	0
eca-miR-425	0	0	0	0	1	0	0	0	0	0	0	0	0	0	0	0	0	0	0.146665	0	0	0	0	0	0	0	0	0
eca-miR-450b-3p	0	1	0	0	0	0	0	0	0	0	0	0	0	0	0	0.116008	0	0	0	0	0	0	0	0	0	0	0	0
eca-miR-450c	1034	1081	1057	1296	306	553	462	247	767	641	506	1642	1135	181	114.172	125.404	188.731	93.3277	44.8794	77.8544	75.6078	118.579	56.9462	100.437	69.0747	115.153	130.117	41.3806
eca-miR-483	0	0	0	0	0	0	0	0	0	0	0	0	0	2	0	0	0	0	0	0	0	0	0	0	0	0	0	0.457244
eca-miR-507a	0	0	4	0	0	0	1	0	0	0	0	0	0	0	0	0	0.714214	0	0	0	0.163653	0	0	0	0	0	0	0
eca-miR-514	0	2	0	1	3	0	0	0	0	1	0	0	0	1	0	0.232015	0	0.0720121	0.439994	0	0	0	0	0.156689	0	0	0	0.228622
eca-miR-590-5p	17	21	0	4	13	0	28	0	16	0	8	8	7	7	1.8771	2.43616	0	0.288048	1.90664	0	4.58229	0	1.18793	0	1.09209	0.561039	0.802485	1.60036
eca-miR-615-3p	4	11	30	60	12	30	7	7	5	54	8	26	8	4	0.44167	1.27608	5.35661	4.32073	1.75998	4.22357	1.14557	3.36055	0.371227	8.46118	1.09209	1.82338	0.917125	0.914489
eca-miR-675	0	0	2	1	0	0	0	0	0	0	0	0	0	0	0	0	0.357107	0.0720121	0	0	0	0	0	0	0	0	0	0
eca-miR-703	0	0	1	0	1	0	2	0	0	1	0	0	1	0	0	0	0.178554	0	0.146665	0	0.327307	0	0	0.156689	0	0	0.114641	0
eca-miR-876-3p	4	2	4	2	0	2	4	0	2	0	2	6	3	0	0.44167	0.232015	0.714214	0.144024	0	0.281571	0.654613	0	0.148491	0	0.273022	0.420779	0.343922	0
eca-miR-8915	0	0	0	0	0	0	0	0	0	0	0	0	1	0	0	0	0	0	0	0	0	0	0	0	0	0	0.114641	0
eca-miR-8983	0	0	0	0	0	0	0	0	0	0	0	0	1	0	0	0	0	0	0	0	0	0	0	0	0	0	0.114641	0
eca-miR-8986a	0	0	0	1	0	0	0	0	0	0	0	0	0	0	0	0	0	0.0720121	0	0	0	0	0	0	0	0	0	0
eca-miR-9027	0	0	0	0	0	0	0	0	0	0	0	1	0	0	0	0	0	0	0	0	0	0	0	0	0	0.0701299	0	0
eca-miR-9051	0	0	0	0	0	0	0	0	0	0	0	0	0	1	0	0	0	0	0	0	0	0	0	0	0	0	0	0.228622
eca-miR-9182	0	0	0	2	0	0	0	0	0	0	0	0	0	0	0	0	0	0.144024	0	0	0	0	0	0	0	0	0	0
eel-miR-11050-3p	0	1	0	0	0	0	0	0	0	0	0	0	0	0	0	0.116008	0	0	0	0	0	0	0	0	0	0	0	0
efu-let-7c	492	652	1134	2877	667	1290	259	647	469	1804	792	1651	848	612	54.3254	75.637	202.48	207.179	97.8253	181.613	42.3862	310.611	34.8211	282.666	108.117	115.784	97.2153	139.917
efu-let-7f	70105	72669	58045	201067	37355	92733	23033	27844	109735	76014	74163	131626	67728	56740	7740.82	8430.16	10364.1	14479.3	5478.66	13055.5	3769.43	13367.3	8147.32	11910.5	10124.1	9230.92	7764.38	12972
efu-miR-101	36914	36126	1991	9665	17181	2724	36158	682	31502	3300	43573	16149	14775	5660	4075.95	4190.89	355.5	695.997	2519.84	383.5	5917.38	327.413	2338.88	517.072	5948.2	1132.53	1693.82	1294
efu-miR-106	945	699	1673	2553	443	1368	263	679	1242	2165	1394	2736	840	265	104.345	81.0894	298.72	183.847	64.9724	192.595	43.0408	325.973	92.2128	339.231	190.297	191.875	96.2982	60.5849
efu-miR-124	9	10	1	7	18	2	19	5	2	10	14	1	10	1	0.993757	1.16008	0.178554	0.504085	2.63996	0.281571	3.10941	2.40039	0.148491	1.56689	1.91116	0.0701299	1.14641	0.228622
efu-miR-1271	1	4	4	1	0	2	0	0	0	3	1	3	1	0	0.110417	0.464031	0.714214	0.0720121	0	0.281571	0	0	0	0.470066	0.136511	0.21039	0.114641	0
efu-miR-130	106	353	105	122	121	55	232	22	96	53	61	181	160	75	11.7043	40.9507	18.7481	8.78548	17.7464	7.7432	37.9676	10.5617	7.12756	8.3045	8.32719	12.6935	18.3425	17.1467
efu-miR-1307	105	80	67	118	168	78	105	19	72	86	43	140	129	36	11.5938	9.28062	11.9631	8.49743	24.6397	10.9813	17.1836	9.12149	5.34567	13.4752	5.86998	9.81818	14.7886	8.2304
efu-miR-1388	0	0	0	1	0	0	1	0	1	0	0	0	2	0	0	0	0	0.0720121	0	0	0.163653	0	0.0742454	0	0	0	0.229281	0
efu-miR-143	187442	190968	80571	322946	87612	107475	137876	28328	221650	95465	169355	300821	121764	41654	20696.9	22153.8	14386.2	23256	12849.6	15130.9	22563.9	13599.7	16456.5	14958.3	23118.9	21096.5	13959.1	9523.03
efu-miR-151	10	4	48	315	4	7	19	102	45	5	1	177	65	25	1.10417	0.464031	8.57057	22.6838	0.586658	0.985499	3.10941	48.968	3.34104	0.783443	0.136511	12.413	7.45164	5.71556
efu-miR-152	2720	2721	966	4127	1457	459	1248	219	2270	350	1271	1732	1660	636	300.336	315.657	172.483	297.194	213.69	64.6206	204.239	105.137	168.537	54.841	173.506	121.465	190.304	145.404
efu-miR-153	25	12	2	3	41	0	8	3	28	1	7	1	18	21	2.76044	1.39209	0.357107	0.216036	6.01325	0	1.30923	1.44023	2.07887	0.156689	0.955579	0.0701299	2.06353	4.80107
efu-miR-17	11	23	18	42	21	16	17	2	21	24	18	26	27	1	1.21459	2.66818	3.21396	3.02451	3.07996	2.25257	2.78211	0.960156	1.55915	3.76053	2.4572	1.82338	3.0953	0.228622
efu-miR-1842	62	40	74	162	32	49	28	25	40	90	85	128	85	9	6.84588	4.64031	13.213	11.666	4.69327	6.89849	4.58229	12.002	2.96982	14.102	11.6035	8.97663	9.74446	2.0576
efu-miR-192	391297	351446	156334	397600	618505	177051	243694	64929	606469	266464	270702	413801	393363	261666	43206	40770.4	27914	28632	90712.8	24926.2	39881.3	31171	45027.5	41751.9	36953.9	29019.8	45095.4	59822.7
efu-miR-211	0	2	1	11	4	12	5	1	3	1	3	5	1	0	0	0.232015	0.178554	0.792133	0.586658	1.68943	0.818267	0.480078	0.222736	0.156689	0.409534	0.350649	0.114641	0
efu-miR-218a	998	1307	955	1006	174	365	692	162	898	393	231	780	611	225	110.197	151.622	170.519	72.4442	25.5196	51.3867	113.248	77.7727	66.6724	61.5786	31.5341	54.7013	70.0455	51.44
efu-miR-218b	979	1274	930	996	174	359	664	162	875	394	224	768	611	225	108.099	147.794	166.055	71.7241	25.5196	50.542	108.666	77.7727	64.9647	61.7353	30.5785	53.8598	70.0455	51.44
efu-miR-22	713	1847	423	2927	5416	1335	1505	496	1172	1313	1083	1624	2845	2743	78.7277	214.266	75.5282	210.779	794.335	187.949	246.298	238.119	87.0156	205.732	147.842	113.891	326.153	627.111
efu-miR-221	9	15	11	44	5	21	1	5	13	14	10	29	9	8	0.993757	1.74012	1.96409	3.16853	0.733323	2.9565	0.163653	2.40039	0.96519	2.19364	1.36511	2.03377	1.03177	1.82898
efu-miR-23a	2231	3013	3260	11169	3326	5235	1614	1170	3142	3903	4432	8523	4518	2101	246.341	349.531	582.085	804.303	487.806	737.012	264.136	561.691	233.279	611.556	605.018	597.717	517.947	480.335
efu-miR-23b	2064	2326	3730	5954	1950	3293	1194	1166	2150	3511	1861	6764	2257	1218	227.902	269.834	666.005	428.76	285.996	463.607	195.402	559.771	159.628	550.134	254.047	474.359	258.744	278.462
efu-miR-26a	55739	134867	72907	129961	74712	89529	65856	46617	87442	113554	60772	190730	135242	68703	6154.56	15645.6	13017.8	9358.77	10957.6	12604.4	10777.6	22379.8	6492.17	17792.6	8296.06	13375.9	15504.2	15707
efu-miR-26b	10470	19633	13122	33264	7352	28093	5304	17587	26207	32837	13781	45741	36569	16398	1156.07	2277.58	2342.98	2395.41	1078.28	3955.09	868.017	8443.14	1945.75	5145.18	1881.26	3207.81	4192.3	3748.95
efu-miR-26c	55745	134907	72925	129980	74716	89539	65865	46633	87452	113573	60799	190769	135276	68706	6155.22	15650.3	13021	9360.13	10958.2	12605.8	10779	22387.5	6492.91	17795.6	8299.75	13378.6	15508.1	15707.7
efu-miR-27a	454	235	416	1864	271	1604	180	50	970	403	740	1046	265	60	50.1295	27.2618	74.2783	134.231	39.7461	225.82	29.4576	24.0039	72.018	63.1455	101.018	73.3559	30.3798	13.7173
efu-miR-27b	32855	22658	28107	85740	19909	23981	7270	6393	36961	28950	34096	59548	29577	14489	3627.77	2628.5	5018.61	6174.32	2919.95	3376.18	1189.76	3069.14	2744.18	4536.14	4654.49	4176.09	3390.73	3312.51
efu-miR-29c	97	138	9	62	162	60	320	6	102	38	103	73	119	63	10.7105	16.0091	1.60698	4.46475	23.7597	8.44713	52.3691	2.88047	7.57303	5.95417	14.0607	5.11948	13.6422	14.4032
efu-miR-320	5867	2302	4341	13399	1188	2708	6279	1903	4793	1972	3752	9750	1092	418	647.819	267.05	775.101	964.89	174.238	381.247	1027.58	913.589	355.858	308.99	512.19	683.766	125.188	95.5641
efu-miR-379	0	0	1	40	0	0	0	34	2	0	0	41	2	3	0	0	0.178554	2.88048	0	0	0	16.3227	0.148491	0	0	2.87533	0.229281	0.685867
efu-miR-383	0	0	1	1	0	0	0	0	0	0	0	0	0	0	0	0	0.178554	0.0720121	0	0	0	0	0	0	0	0	0	0
efu-miR-449	3	6	1	5	9	5	2	0	7	2	0	8	6	6	0.331252	0.696046	0.178554	0.360061	1.31998	0.703928	0.327307	0	0.519718	0.313377	0	0.561039	0.687844	1.37173
efu-miR-452	0	0	0	2	0	0	0	2	0	0	0	1	0	0	0	0	0	0.144024	0	0	0	0.960156	0	0	0	0.0701299	0	0
efu-miR-490	32	114	48	181	81	44	91	20	52	152	91	264	109	18	3.53336	13.2249	8.57057	13.0342	11.8798	6.19456	14.8925	9.60156	3.86076	23.8167	12.4225	18.5143	12.4958	4.1152
efu-miR-493	0	7	16	12	4	6	0	11	7	6	6	15	7	4	0	0.812054	2.85686	0.864145	0.586658	0.844713	0	5.28086	0.519718	0.940132	0.819067	1.05195	0.802485	0.914489
efu-miR-499	326	251	220	803	322	414	368	79	691	322	248	425	537	292	35.9961	29.1179	39.2818	57.8257	47.226	58.2852	60.2244	37.9262	51.3036	50.4537	33.8548	29.8052	61.562	66.7577
efu-miR-502	80	71	103	267	250	167	127	78	67	108	81	152	132	88	8.8334	8.23655	18.391	19.2272	36.6661	23.5112	20.784	37.4461	4.97444	16.9224	11.0574	10.6597	15.1326	20.1188
efu-miR-504	111	227	245	896	255	217	174	155	215	316	270	547	275	80	12.2563	26.3337	43.7456	64.5228	37.3995	30.5505	28.4757	74.4121	15.9628	49.5136	36.858	38.361	31.5262	18.2898
efu-miR-574	0	0	1	0	3	0	2	0	0	1	0	0	0	0	0	0	0.178554	0	0.439994	0	0.327307	0	0	0.156689	0	0	0	0
efu-miR-652	55	143	70	202	198	72	68	61	52	101	62	118	135	102	6.07296	16.5891	12.4988	14.5464	29.0396	10.1366	11.1284	29.2848	3.86076	15.8255	8.4637	8.27533	15.4765	23.3195
efu-miR-9221	1	1	0	0	0	1	0	0	0	0	0	0	0	0	0.110417	0.116008	0	0	0	0.140786	0	0	0	0	0	0	0	0
efu-miR-9222	0	0	0	0	0	0	0	0	1	0	0	1	2	0	0	0	0	0	0	0	0	0	0.0742454	0	0	0.0701299	0.229281	0
efu-miR-9277	0	2	0	0	2	1	0	0	0	0	1	0	1	0	0	0.232015	0	0	0.293329	0.140786	0	0	0	0	0.136511	0	0.114641	0
efu-miR-9298	35	21	31	38	64	24	41	14	25	35	14	40	73	10	3.86461	2.43616	5.53516	2.73646	9.38653	3.37885	6.70979	6.72109	1.85613	5.4841	1.91116	2.8052	8.36877	2.28622
efu-miR-9341	4	2	1	0	5	0	4	0	0	1	5	2	2	1	0.44167	0.232015	0.178554	0	0.733323	0	0.654613	0	0	0.156689	0.682556	0.14026	0.229281	0.228622
efu-miR-99a	1640	2004	6540	8257	4039	6291	763	1053	1516	5473	2597	6826	2717	2465	181.085	232.479	1167.74	594.604	592.378	885.682	124.868	505.522	112.556	857.557	354.52	478.707	311.479	563.554
efu-miR-99b	1303	1718	1737	3546	471	925	419	286	1549	1040	972	2375	1143	365	143.874	199.301	310.148	255.355	69.079	130.227	68.5708	137.302	115.006	162.956	132.689	166.558	131.034	83.4471
egr-miR-9-5p	13	8	11	8	16	9	16	5	6	20	15	10	6	4	1.43543	0.928062	1.96409	0.576097	2.34663	1.26707	2.61845	2.40039	0.445472	3.13377	2.04767	0.701299	0.687844	0.914489
fru-miR-135b	1	1	0	0	0	3	1	1	0	4	2	1	0	0	0.110417	0.116008	0	0	0	0.422357	0.163653	0.480078	0	0.626754	0.273022	0.0701299	0	0
fru-miR-138	3	9	1	13	11	5	3	2	0	0	4	7	13	1	0.331252	1.04407	0.178554	0.936157	1.61331	0.703928	0.49096	0.960156	0	0	0.546045	0.490909	1.49033	0.228622
fru-miR-152	0	4	0	185	11	6	0	89	6	25	4	100	10	6	0	0.464031	0	13.3222	1.61331	0.844713	0	42.727	0.445472	3.91722	0.546045	7.01299	1.14641	1.37173
fru-miR-15b	0	0	0	0	0	0	0	1	0	4	0	0	0	1	0	0	0	0	0	0	0	0.480078	0	0.626754	0	0	0	0.228622
fru-miR-216a	0	0	0	1	0	0	0	0	0	0	0	0	0	0	0	0	0	0.0720121	0	0	0	0	0	0	0	0	0	0
fru-miR-30c	75	67	58	159	68	61	22	18	62	65	108	126	113	52	8.28131	7.77252	10.3561	11.4499	9.97319	8.58792	3.60037	8.64141	4.60321	10.1848	14.7432	8.83637	12.9544	11.8884
gga-let-7a-2-3p	0	0	0	0	0	0	0	1	0	0	0	0	0	0	0	0	0	0	0	0	0	0.480078	0	0	0	0	0	0
gga-let-7d	76	55	213	322	33	269	27	85	73	211	117	342	69	26	8.39173	6.38042	38.0319	23.1879	4.83993	37.8713	4.41864	40.8066	5.41991	33.0613	15.9718	23.9844	7.91021	5.94418
gga-let-7g-5p	34098	43062	49082	152559	36077	69423	7942	20103	59634	76921	59507	91761	84885	49480	3765.01	4995.52	8763.77	10986.1	5291.22	9773.75	1299.73	9651.01	4427.55	12052.6	8123.37	6435.19	9731.27	11312.2
gga-let-7i	48897	55887	58577	183752	32398	112860	21938	22192	93455	72412	53277	134735	55001	29008	5399.08	6483.32	10459.1	13232.4	4751.64	15889.1	3590.23	10653.9	6938.6	11346.1	7272.91	9448.95	6305.35	6631.87
gga-let-7j-3p	0	0	0	0	1	0	0	0	0	0	0	0	0	0	0	0	0	0	0.146665	0	0	0	0	0	0	0	0	0
gga-let-7k-5p	646	846	22	891	1136	1004	1057	506	36	748	1147	561	17	11	71.3297	98.1425	3.92818	64.1628	166.611	141.349	172.982	242.92	2.67283	117.203	156.578	39.3429	1.94889	2.51484
gga-miR-106-5p	99	75	65	172	42	33	79	22	165	16	25	96	82	40	10.9313	8.70058	11.606	12.3861	6.15991	4.64592	12.9286	10.5617	12.2505	2.50702	3.41278	6.73247	9.40054	9.14489
gga-miR-10b-3p	3	5	8	36	2	7	0	2	1	4	9	26	4	4	0.331252	0.580039	1.42843	2.59244	0.293329	0.985499	0	0.960156	0.0742454	0.626754	1.2286	1.82338	0.458563	0.914489
gga-miR-10b-5p	8866	13024	12807	15563	3905	13526	8103	2578	7990	7108	8590	31884	4144	2988	978.961	1510.88	2286.74	1120.72	572.725	1904.27	1326.08	1237.64	593.221	1113.74	1172.63	2236.02	475.071	683.123
gga-miR-124b	0	0	0	1	0	0	0	0	0	0	0	0	0	0	0	0	0	0.0720121	0	0	0	0	0	0	0	0	0	0
gga-miR-124c-3p	1	0	0	0	0	0	1	0	0	0	0	0	0	0	0.110417	0	0	0	0	0	0.163653	0	0	0	0	0	0	0
gga-miR-124c-5p	8	9	1	7	17	2	19	4	2	9	12	1	8	1	0.88334	1.04407	0.178554	0.504085	2.4933	0.281571	3.10941	1.92031	0.148491	1.4102	1.63813	0.0701299	0.917125	0.228622
gga-miR-128-1-5p	0	0	0	0	0	0	0	1	0	0	0	0	0	0	0	0	0	0	0	0	0	0.480078	0	0	0	0	0	0
gga-miR-129-3p	0	0	0	1	1	0	1	0	0	1	0	0	0	0	0	0	0	0.0720121	0.146665	0	0.163653	0	0	0.156689	0	0	0	0
gga-miR-1306-3p	34	33	94	77	24	34	39	26	20	44	27	72	17	6	3.75419	3.82825	16.784	5.54493	3.51995	4.78671	6.38248	12.482	1.48491	6.8943	3.6858	5.04935	1.94889	1.37173
gga-miR-1306-5p	16	15	52	40	17	25	21	12	18	28	8	83	11	8	1.76668	1.74012	9.28479	2.88048	2.4933	3.51964	3.43672	5.76094	1.33642	4.38728	1.09209	5.82078	1.26105	1.82898
gga-miR-130a-3p	0	0	0	1	0	0	1	0	0	0	2	0	0	0	0	0	0	0.0720121	0	0	0.163653	0	0	0	0.273022	0	0	0
gga-miR-130b-3p	1	0	0	0	0	0	0	0	0	0	0	0	0	0	0.110417	0	0	0	0	0	0	0	0	0	0	0	0	0
gga-miR-130b-5p	0	0	0	3	0	1	1	2	0	0	0	1	1	0	0	0	0	0.216036	0	0.140786	0.163653	0.960156	0	0	0	0.0701299	0.114641	0
gga-miR-132b-3p	16	9	0	0	13	14	8	0	0	14	12	0	0	0	1.76668	1.04407	0	0	1.90664	1.971	1.30923	0	0	2.19364	1.63813	0	0	0
gga-miR-132b-5p	1	17	9	32	7	33	6	9	17	20	3	52	16	17	0.110417	1.97213	1.60698	2.30439	1.02665	4.64592	0.98192	4.3207	1.26217	3.13377	0.409534	3.64675	1.83425	3.88658
gga-miR-132c-3p	5	6	6	12	11	7	6	5	9	7	7	6	4	2	0.552087	0.696046	1.07132	0.864145	1.61331	0.985499	0.98192	2.40039	0.668209	1.09682	0.955579	0.420779	0.458563	0.457244
gga-miR-133b	4	8	2	6	8	12	5	4	9	8	8	22	9	5	0.44167	0.928062	0.357107	0.432073	1.17332	1.68943	0.818267	1.92031	0.668209	1.25351	1.09209	1.54286	1.03177	1.14311
gga-miR-133c-3p	12	60	13	43	58	25	26	16	13	49	26	67	57	49	1.32501	6.96046	2.3212	3.09652	8.50655	3.51964	4.25499	7.68125	0.96519	7.67774	3.54929	4.6987	6.53452	11.2025
gga-miR-137-3p	1	0	0	2	5	1	0	0	6	1	1	1	1	4	0.110417	0	0	0.144024	0.733323	0.140786	0	0	0.445472	0.156689	0.136511	0.0701299	0.114641	0.914489
gga-miR-138-1-3p	0	2	0	0	1	4	0	0	0	3	0	1	0	1	0	0.232015	0	0	0.146665	0.563142	0	0	0	0.470066	0	0.0701299	0	0.228622
gga-miR-138-5p	2	0	1	3	3	1	0	0	0	0	3	3	3	0	0.220835	0	0.178554	0.216036	0.439994	0.140786	0	0	0	0	0.409534	0.21039	0.343922	0
gga-miR-1388b-3p	1	2	0	0	0	0	4	0	6	2	1	2	6	2	0.110417	0.232015	0	0	0	0	0.654613	0	0.445472	0.313377	0.136511	0.14026	0.687844	0.457244
gga-miR-1388b-5p	10	12	1	9	22	18	23	5	9	8	20	7	11	2	1.10417	1.39209	0.178554	0.648109	3.22662	2.53414	3.76403	2.40039	0.668209	1.25351	2.73022	0.490909	1.26105	0.457244
gga-miR-140-3p	6162	5438	5055	19989	4068	6387	3526	2853	7488	7154	8997	16311	4934	1884	680.392	630.85	902.588	1439.45	596.632	899.197	577.042	1369.66	555.95	1120.95	1228.19	1143.89	565.637	430.724
gga-miR-140-5p	229	327	132	404	337	127	213	29	371	84	154	239	651	376	25.2856	37.9345	23.5691	29.0929	49.426	17.8798	34.8582	13.9223	27.545	13.1618	21.0227	16.761	74.6311	85.962
gga-miR-142-3p	4314	4097	157	1685	12696	767	10947	119	5955	247	944	856	15526	5544	476.341	475.284	28.0329	121.34	1862.05	107.983	1791.51	57.1293	442.131	38.7021	128.867	60.0312	1779.91	1267.48
gga-miR-142-5p	1868	2045	276	3041	5671	470	2344	256	2614	500	2087	737	9251	3164	206.26	237.236	49.2808	218.989	831.735	66.1692	383.603	122.9	194.077	78.3443	284.899	51.6857	1060.54	723.361
gga-miR-146b-5p	39	43	26	106	60	70	66	22	213	30	14	32	56	68	4.30628	4.98833	4.64239	7.63328	8.79988	9.85499	10.8011	10.5617	15.8143	4.70066	1.91116	2.24416	6.41988	15.5463
gga-miR-147	553	692	208	1157	1482	420	602	79	881	341	633	865	734	387	61.0609	80.2773	37.1391	83.318	217.357	59.1299	98.5193	37.9262	65.4102	53.4308	86.4116	60.6624	84.1463	88.4768
gga-miR-153-3p	25	12	2	3	41	0	8	3	28	1	7	1	18	21	2.76044	1.39209	0.357107	0.216036	6.01325	0	1.30923	1.44023	2.07887	0.156689	0.955579	0.0701299	2.06353	4.80107
gga-miR-155	986	1115	2096	4521	608	4720	1007	1190	2039	2806	635	4541	1832	1221	108.872	129.349	374.248	325.567	89.1721	664.508	164.799	571.293	151.386	439.668	86.6846	318.46	210.022	279.148
gga-miR-15a	132	222	22	165	110	46	220	37	167	40	105	182	193	91	14.5751	25.7537	3.92818	11.882	16.1331	6.47614	36.0037	17.7629	12.399	6.26754	14.3337	12.7636	22.1257	20.8046
gga-miR-15b-3p	3	10	0	6	6	2	16	1	10	8	7	6	4	9	0.331252	1.16008	0	0.432073	0.879988	0.281571	2.61845	0.480078	0.742454	1.25351	0.955579	0.420779	0.458563	2.0576
gga-miR-15b-5p	13	26	17	167	29	39	7	56	37	69	42	79	55	58	1.43543	3.0162	3.03541	12.026	4.25327	5.49064	1.14557	26.8844	2.74708	10.8115	5.73347	5.54026	6.30524	13.2601
gga-miR-16-2-3p	0	0	0	0	0	1	0	0	0	0	1	0	1	0	0	0	0	0	0	0.140786	0	0	0	0	0.136511	0	0.114641	0
gga-miR-16-5p	242	348	243	806	178	393	212	162	456	288	455	703	672	271	26.721	40.3707	43.3885	58.0418	26.1063	55.3287	34.6945	77.7727	33.8559	45.1263	62.1126	49.3013	77.0385	61.9566
gga-miR-1668-3p	0	0	0	0	0	0	0	0	0	0	0	2	0	0	0	0	0	0	0	0	0	0	0	0	0	0.14026	0	0
gga-miR-17-3p	11	23	18	42	21	16	17	2	21	24	18	26	27	1	1.21459	2.66818	3.21396	3.02451	3.07996	2.25257	2.78211	0.960156	1.55915	3.76053	2.4572	1.82338	3.0953	0.228622
gga-miR-181b-1-3p	6	5	1	2	4	3	9	0	4	4	4	2	2	2	0.662505	0.580039	0.178554	0.144024	0.586658	0.422357	1.47288	0	0.296982	0.626754	0.546045	0.14026	0.229281	0.457244
gga-miR-181b-2-3p	0	1	0	0	1	0	0	0	0	0	0	0	3	0	0	0.116008	0	0	0.146665	0	0	0	0	0	0	0	0.343922	0
gga-miR-181b-5p	486	573	603	1410	350	783	324	310	406	883	380	1231	497	212	53.6629	66.4724	107.668	101.537	51.3326	110.235	53.0237	148.824	30.1436	138.356	51.8743	86.3299	56.9764	48.4679
gga-miR-182-3p	1	0	1	2	0	1	0	0	1	0	0	1	1	1	0.110417	0	0.178554	0.144024	0	0.140786	0	0	0.0742454	0	0	0.0701299	0.114641	0.228622
gga-miR-184b-5p	1	2	83	0	0	0	1	0	125	1	0	0	165	91	0.110417	0.232015	14.8199	0	0	0	0.163653	0	9.28067	0.156689	0	0	18.9157	20.8046
gga-miR-187-3p	19	9	21	75	23	21	27	3	16	30	25	16	14	1	2.09793	1.04407	3.74963	5.40091	3.37329	2.9565	4.41864	1.44023	1.18793	4.70066	3.41278	1.12208	1.60497	0.228622
gga-miR-18a-5p	248	235	41	108	87	23	223	4	161	28	166	108	130	48	27.3835	27.2618	7.3207	7.77731	12.7598	3.23807	36.4947	1.92031	11.9535	4.38728	22.6609	7.57403	14.9033	10.9739
gga-miR-18b-5p	8	11	0	2	2	0	10	1	19	3	6	2	8	1	0.88334	1.27608	0	0.144024	0.293329	0	1.63653	0.480078	1.41066	0.470066	0.819067	0.14026	0.917125	0.228622
gga-miR-190b-3p	0	0	0	0	0	0	1	0	0	0	0	0	0	0	0	0	0	0	0	0	0.163653	0	0	0	0	0	0	0
gga-miR-193b-3p	36	53	39	99	42	47	122	17	40	78	20	96	18	20	3.97503	6.14841	6.96359	7.1292	6.15991	6.61692	19.9657	8.16133	2.96982	12.2217	2.73022	6.73247	2.06353	4.57244
gga-miR-196-5p	4	6	7	40	37	5	4	3	14	2	11	12	3	35	0.44167	0.696046	1.24988	2.88048	5.42659	0.703928	0.654613	1.44023	1.03944	0.313377	1.50162	0.841559	0.343922	8.00178
gga-miR-199-3p	4156	5799	4963	14426	2700	5734	1826	1185	4389	6966	6242	10780	6213	2040	458.895	672.729	886.162	1038.85	395.994	807.264	298.831	568.893	325.863	1091.49	852.103	756	712.263	466.389
gga-miR-19a-5p	0	1	0	0	0	0	1	0	1	0	0	0	0	0	0	0.116008	0	0	0	0	0.163653	0	0.0742454	0	0	0	0	0
gga-miR-1b-3p	1	1	4	2	0	2	2	0	0	0	2	4	4	0	0.110417	0.116008	0.714214	0.144024	0	0.281571	0.327307	0	0	0	0.273022	0.28052	0.458563	0
gga-miR-200b-5p	188	159	450	833	187	199	259	108	240	289	187	601	74	78	20.7585	18.4452	80.3491	59.9861	27.4263	28.0163	42.3862	51.8484	17.8189	45.283	25.5276	42.1481	8.48341	17.8325
gga-miR-203a	496	334	361	1463	405	353	379	138	1525	517	1024	638	631	148	54.7671	38.7466	64.4579	105.354	59.3992	49.6973	62.0246	66.2508	113.224	81.008	139.788	44.7429	72.3383	33.8361
gga-miR-205c-3p	0	0	0	1	0	0	0	4	0	0	0	1	0	0	0	0	0	0.0720121	0	0	0	1.92031	0	0	0	0.0701299	0	0
gga-miR-210b-5p	8	19	10	10	17	4	7	3	7	9	8	5	16	16	0.88334	2.20415	1.78554	0.720121	2.4933	0.563142	1.14557	1.44023	0.519718	1.4102	1.09209	0.350649	1.83425	3.65796
gga-miR-214b-5p	44	66	76	167	14	27	18	29	59	71	29	148	42	4	4.85837	7.65651	13.5701	12.026	2.0533	3.80121	2.94576	13.9223	4.38048	11.1249	3.95883	10.3792	4.81491	0.914489
gga-miR-215-3p	0	0	1	0	0	0	0	0	0	0	0	2	0	0	0	0	0.178554	0	0	0	0	0	0	0	0	0.14026	0	0
gga-miR-216a	2	3	3	7	6	3	4	1	0	7	2	2	1	2	0.220835	0.348023	0.535661	0.504085	0.879988	0.422357	0.654613	0.480078	0	1.09682	0.273022	0.14026	0.114641	0.457244
gga-miR-222a	308	259	820	1704	170	1157	288	208	402	824	360	1334	368	87	34.0086	30.046	146.414	122.709	24.933	162.889	47.1322	99.8563	29.8467	129.111	49.144	93.5533	42.1878	19.8901
gga-miR-222b-5p	0	0	0	0	1	0	0	0	0	0	0	0	0	0	0	0	0	0	0.146665	0	0	0	0	0	0	0	0	0
gga-miR-26a-5p	55743	134870	72909	129964	74717	89534	65858	46615	87446	113555	60773	190736	135251	68704	6155	15646	13018.2	9358.98	10958.3	12605.1	10777.9	22378.8	6492.46	17792.8	8296.2	13376.3	15505.3	15707.3
gga-miR-29a-3p	97	138	9	62	162	60	320	6	102	38	103	73	119	63	10.7105	16.0091	1.60698	4.46475	23.7597	8.44713	52.3691	2.88047	7.57303	5.95417	14.0607	5.11948	13.6422	14.4032
gga-miR-29a-5p	13	14	8	15	9	10	35	1	32	6	5	11	11	3	1.43543	1.62411	1.42843	1.08018	1.31998	1.40786	5.72787	0.480078	2.37585	0.940132	0.682556	0.771429	1.26105	0.685867
gga-miR-29b-2-5p	7	13	7	12	3	10	7	1	5	3	9	22	6	6	0.772922	1.5081	1.24988	0.864145	0.439994	1.40786	1.14557	0.480078	0.371227	0.470066	1.2286	1.54286	0.687844	1.37173
gga-miR-29c-3p	97	138	9	62	162	60	320	6	102	38	103	73	119	63	10.7105	16.0091	1.60698	4.46475	23.7597	8.44713	52.3691	2.88047	7.57303	5.95417	14.0607	5.11948	13.6422	14.4032
gga-miR-29c-5p	0	0	1	0	0	0	0	0	0	0	0	0	0	0	0	0	0.178554	0	0	0	0	0	0	0	0	0	0	0
gga-miR-302d	0	0	3	0	0	0	0	0	0	0	0	0	0	0	0	0	0.535661	0	0	0	0	0	0	0	0	0	0	0
gga-miR-3064-5p	0	0	0	4	0	1	4	0	0	3	2	0	1	0	0	0	0	0.288048	0	0.140786	0.654613	0	0	0.470066	0.273022	0	0.114641	0
gga-miR-30c-2-3p	19	32	102	88	73	103	38	20	29	48	39	98	38	33	2.09793	3.71225	18.2125	6.33707	10.7065	14.5009	6.21883	9.60156	2.15312	7.52105	5.32394	6.87273	4.35635	7.54453
gga-miR-30e-3p	781	722	516	1854	651	790	523	171	2177	673	872	1738	856	398	86.236	83.7576	92.1337	133.51	95.4787	111.221	85.5907	82.0934	161.632	105.451	119.038	121.886	98.1324	90.9916
gga-miR-30e-5p	7445	10679	3076	11809	18343	5927	7605	1372	10205	4612	6114	12167	20583	12234	822.058	1238.85	549.231	850.391	2690.27	834.436	1244.58	658.667	757.674	722.648	834.63	853.27	2359.65	2796.96
gga-miR-31-3p	1	1	0	0	0	0	0	0	0	0	0	0	0	0	0.110417	0.116008	0	0	0	0	0	0	0	0	0	0	0	0
gga-miR-31-5p	0	1	0	2	1	4	0	0	0	0	1	0	1	5	0	0.116008	0	0.144024	0.146665	0.563142	0	0	0	0	0.136511	0	0.114641	1.14311
gga-miR-32-5p	527	333	9	42	412	9	361	8	335	7	115	38	625	329	58.19	38.6306	1.60698	3.02451	60.4258	1.26707	59.0789	3.84063	24.8722	1.09682	15.6988	2.66494	71.6504	75.2167
gga-miR-33-5p	2	3	0	0	19	0	12	0	5	0	1	1	9	1	0.220835	0.348023	0	0	2.78663	0	1.96384	0	0.371227	0	0.136511	0.0701299	1.03177	0.228622
gga-miR-338-5p	1	3	7	17	3	9	4	2	4	7	2	12	4	3	0.110417	0.348023	1.24988	1.22421	0.439994	1.26707	0.654613	0.960156	0.296982	1.09682	0.273022	0.841559	0.458563	0.685867
gga-miR-34b-5p	1	0	2	2	3	1	2	2	1	2	0	1	1	1	0.110417	0	0.357107	0.144024	0.439994	0.140786	0.327307	0.960156	0.0742454	0.313377	0	0.0701299	0.114641	0.228622
gga-miR-3535	0	0	0	0	0	0	0	0	0	0	0	0	1	0	0	0	0	0	0	0	0	0	0	0	0	0	0.114641	0
gga-miR-365-1-5p	6	11	12	29	5	2	18	5	14	14	12	22	2	4	0.662505	1.27608	2.14264	2.08835	0.733323	0.281571	2.94576	2.40039	1.03944	2.19364	1.63813	1.54286	0.229281	0.914489
gga-miR-365b-5p	34	11	30	62	14	39	18	7	46	24	30	64	8	2	3.75419	1.27608	5.35661	4.46475	2.0533	5.49064	2.94576	3.36055	3.41529	3.76053	4.09534	4.48831	0.917125	0.457244
gga-miR-460a-5p	0	0	0	0	0	0	0	1	0	0	0	0	0	0	0	0	0	0	0	0	0	0.480078	0	0	0	0	0	0
gga-miR-499-5p	1	0	0	0	1	1	4	0	1	2	0	0	2	2	0.110417	0	0	0	0.146665	0.140786	0.654613	0	0.0742454	0.313377	0	0	0.229281	0.457244
gga-miR-6651-5p	1	0	2	0	1	0	2	2	0	0	0	1	5	0	0.110417	0	0.357107	0	0.146665	0	0.327307	0.960156	0	0	0	0.0701299	0.573203	0
gga-miR-7	72161	43739	46323	71326	16523	26806	28575	3541	101543	25584	88673	83829	35912	15330	7967.83	5074.06	8271.14	5136.34	2423.34	3773.9	4676.39	1699.96	7539.1	4008.72	12104.9	5878.92	4116.98	3504.78
gga-miR-7469-3p	0	0	0	0	0	0	0	0	0	0	0	1	0	0	0	0	0	0	0	0	0	0	0	0	0	0.0701299	0	0
gga-miR-7b	8	6	0	5	6	0	4	0	3	4	5	3	10	7	0.88334	0.696046	0	0.360061	0.879988	0	0.654613	0	0.222736	0.626754	0.682556	0.21039	1.14641	1.60036
gga-miR-96-5p	2065	1455	904	1424	1841	910	4836	173	2796	685	2811	2293	1678	1856	228.012	168.791	161.412	102.545	270.01	128.115	791.428	83.0535	207.59	107.332	383.733	160.808	192.367	424.323
gga-miR-99a-3p	0	1	1	0	0	0	0	1	1	0	0	0	1	1	0	0.116008	0.178554	0	0	0	0	0.480078	0.0742454	0	0	0	0.114641	0.228622
ggo-let-7f	70099	72656	58034	201058	37353	92721	23028	27840	109728	75989	74146	131613	67717	56730	7740.15	8428.66	10362.2	14478.6	5478.36	13053.8	3768.61	13365.4	8146.8	11906.6	10121.8	9230	7763.12	12969.7
ggo-miR-1255a	0	0	0	0	0	0	0	0	0	0	0	1	0	0	0	0	0	0	0	0	0	0	0	0	0	0.0701299	0	0
ggo-miR-125a	477	364	1077	1496	222	659	475	240	275	963	442	1129	556	98	52.6691	42.2268	192.302	107.73	32.5595	92.7777	77.7353	115.219	20.4175	150.891	60.338	79.1766	63.7402	22.405
ggo-miR-1260b	2	4	16	26	0	7	2	0	5	5	1	6	0	2	0.220835	0.464031	2.85686	1.87231	0	0.985499	0.327307	0	0.371227	0.783443	0.136511	0.420779	0	0.457244
ggo-miR-127	650	358	1741	1020	212	442	301	358	222	628	487	1173	175	52	71.7714	41.5308	310.862	73.4523	31.0929	62.2272	49.2597	171.868	16.4825	98.4004	66.481	82.2624	20.0621	11.8884
ggo-miR-1277	6	1	0	0	5	0	2	0	0	0	2	0	4	3	0.662505	0.116008	0	0	0.733323	0	0.327307	0	0	0	0.273022	0	0.458563	0.685867
ggo-miR-1287	0	0	1	1	0	0	0	0	0	0	0	0	0	0	0	0	0.178554	0.0720121	0	0	0	0	0	0	0	0	0	0
ggo-miR-1291	2	1	1	5	6	2	0	2	0	3	5	3	6	5	0.220835	0.116008	0.178554	0.360061	0.879988	0.281571	0	0.960156	0	0.470066	0.682556	0.21039	0.687844	1.14311
ggo-miR-1298	0	0	0	5	0	0	0	1	0	0	0	3	0	0	0	0	0	0.360061	0	0	0	0.480078	0	0	0	0.21039	0	0
ggo-miR-1301	0	0	1	1	1	0	1	2	0	0	0	1	1	1	0	0	0.178554	0.0720121	0.146665	0	0.163653	0.960156	0	0	0	0.0701299	0.114641	0.228622
ggo-miR-130b	50	36	30	53	25	23	36	10	33	18	19	61	32	14	5.52087	4.17628	5.35661	3.81664	3.66661	3.23807	5.89152	4.80078	2.4501	2.82039	2.59371	4.27792	3.6685	3.20071
ggo-miR-134	2	0	0	6	0	0	1	2	1	1	0	1	1	0	0.220835	0	0	0.432073	0	0	0.163653	0.960156	0.0742454	0.156689	0	0.0701299	0.114641	0
ggo-miR-1343	2	0	1	0	0	0	1	0	0	2	2	1	0	1	0.220835	0	0.178554	0	0	0	0.163653	0	0	0.313377	0.273022	0.0701299	0	0.228622
ggo-miR-146a	9465	18641	8976	56144	37156	19796	23209	6842	23374	15286	4894	25417	22727	26989	1045.1	2162.5	1602.7	4043.05	5449.47	2786.99	3798.23	3284.7	1735.41	2395.14	668.086	1782.49	2605.44	6170.29
ggo-miR-148a	1051366	749730	469209	530838	230666	498725	532856	59489	1208957	299390	464298	962605	582779	190053	116089	86974.5	83779	38226.8	33830.5	70213.3	87203.7	28559.4	89759.5	46911	63381.9	67507.4	66810.2	43450.3
ggo-miR-148b	8914	6704	16781	22910	3846	23015	1063	7902	11975	36713	11852	32581	11057	3087	984.261	777.716	2996.31	1649.8	564.072	3240.18	173.964	3793.58	889.089	5752.51	1617.93	2284.9	1267.58	705.757
ggo-miR-191	4453	5644	6588	12612	6337	5866	3504	2688	5903	6839	6162	9258	6872	4063	491.689	654.747	1176.31	908.217	929.414	825.848	573.441	1290.45	438.271	1071.59	841.182	649.262	787.811	928.892
ggo-miR-296	0	1	2	0	2	1	0	0	1	3	0	0	0	0	0	0.116008	0.357107	0	0.293329	0.140786	0	0	0.0742454	0.470066	0	0	0	0
ggo-miR-299	4	1	13	3	1	2	2	1	0	1	0	16	0	0	0.44167	0.116008	2.3212	0.216036	0.146665	0.281571	0.327307	0.480078	0	0.156689	0	1.12208	0	0
ggo-miR-29a	1640	1819	1160	7050	3903	2729	2243	868	2959	2506	2334	3458	4740	2376	181.085	211.018	207.122	507.685	572.432	384.204	367.074	416.708	219.692	392.662	318.617	242.509	543.397	543.206
ggo-miR-320b	4	1	3	0	0	0	1	0	3	3	0	1	0	0	0.44167	0.116008	0.535661	0	0	0	0.163653	0	0.222736	0.470066	0	0.0701299	0	0
ggo-miR-323a	12	4	24	25	3	10	2	2	4	11	15	13	11	0	1.32501	0.464031	4.28529	1.8003	0.439994	1.40786	0.327307	0.960156	0.296982	1.72357	2.04767	0.911689	1.26105	0
ggo-miR-328	32	41	133	166	70	75	29	42	30	106	34	186	85	19	3.53336	4.75632	23.7476	11.954	10.2665	10.5589	4.74595	20.1633	2.22736	16.609	4.64138	13.0442	9.74446	4.34382
ggo-miR-329b	3	0	4	0	2	0	0	0	0	4	0	3	0	0	0.331252	0	0.714214	0	0.293329	0	0	0	0	0.626754	0	0.21039	0	0
ggo-miR-340	1456	897	304	1339	661	844	848	140	2293	297	597	762	1446	373	160.768	104.059	54.2803	96.4242	96.9453	118.823	138.778	67.2109	170.245	46.5365	81.4972	53.439	165.77	85.2761
ggo-miR-342	991	1000	775	1838	980	1066	1552	607	1636	970	566	1723	1118	525	109.424	116.008	138.379	132.358	143.731	150.077	253.99	291.407	121.465	151.988	77.2654	120.834	128.168	120.027
ggo-miR-346	0	0	0	0	1	0	0	0	0	1	0	0	0	0	0	0	0	0	0.146665	0	0	0	0	0.156689	0	0	0	0
ggo-miR-365a	69	35	75	175	31	124	40	24	68	73	96	230	30	16	7.61881	4.06027	13.3915	12.6021	4.5466	17.4574	6.54613	11.5219	5.04869	11.4383	13.1051	16.1299	3.43922	3.65796
ggo-miR-374a	0	0	4	4	0	0	0	1	5	0	0	3	6	2	0	0	0.714214	0.288048	0	0	0	0.480078	0.371227	0	0	0.21039	0.687844	0.457244
ggo-miR-376a	3	7	3	3	7	0	6	1	2	3	2	2	2	10	0.331252	0.812054	0.535661	0.216036	1.02665	0	0.98192	0.480078	0.148491	0.470066	0.273022	0.14026	0.229281	2.28622
ggo-miR-376b	2	7	0	0	1	0	6	0	0	0	3	0	0	0	0.220835	0.812054	0	0	0.146665	0	0.98192	0	0	0	0.409534	0	0	0
ggo-miR-376c	17	21	12	4	8	1	38	0	5	2	7	2	4	14	1.8771	2.43616	2.14264	0.288048	1.17332	0.140786	6.21883	0	0.371227	0.313377	0.955579	0.14026	0.458563	3.20071
ggo-miR-377	0	0	2	0	0	0	1	0	0	0	0	0	0	0	0	0	0.357107	0	0	0	0.163653	0	0	0	0	0	0	0
ggo-miR-381	2578	1796	1544	878	825	367	4482	327	933	396	726	1103	917	388	284.656	208.35	275.687	63.2266	120.998	51.6683	733.494	156.986	69.271	62.0487	99.1072	77.3533	105.126	88.7054
ggo-miR-409	8	10	23	14	1	5	0	5	2	5	3	8	3	1	0.88334	1.16008	4.10673	1.00817	0.146665	0.703928	0	2.40039	0.148491	0.783443	0.409534	0.561039	0.343922	0.228622
ggo-miR-410	3	4	7	5	2	3	6	2	4	7	4	16	2	3	0.331252	0.464031	1.24988	0.360061	0.293329	0.422357	0.98192	0.960156	0.296982	1.09682	0.546045	1.12208	0.229281	0.685867
ggo-miR-423	3695	3345	6473	12523	1902	8572	3505	4018	5589	8125	4234	12886	2275	958	407.993	388.046	1155.78	901.808	278.956	1206.81	573.605	1928.95	414.958	1273.09	577.989	903.694	260.808	219.02
ggo-miR-429	0	0	0	0	0	0	0	0	0	0	1	0	1	0	0	0	0	0	0	0	0	0	0	0	0.136511	0	0.114641	0
ggo-miR-431	0	1	0	2	0	0	2	1	0	2	1	0	0	0	0	0.116008	0	0.144024	0	0	0.327307	0.480078	0	0.313377	0.136511	0	0	0
ggo-miR-433	4	4	6	5	0	0	0	0	2	0	0	4	2	1	0.44167	0.464031	1.07132	0.360061	0	0	0	0	0.148491	0	0	0.28052	0.229281	0.228622
ggo-miR-484	197	183	357	402	92	329	170	164	148	316	168	527	313	50	21.7522	21.2294	63.7436	28.9489	13.4931	46.3184	27.8211	78.7328	10.9883	49.5136	22.9339	36.9585	35.8825	11.4311
ggo-miR-485	2	0	3	3	1	0	0	1	2	2	1	1	2	0	0.220835	0	0.535661	0.216036	0.146665	0	0	0.480078	0.148491	0.313377	0.136511	0.0701299	0.229281	0
ggo-miR-487b	9	13	19	4	8	0	5	5	0	5	6	5	4	3	0.993757	1.5081	3.39252	0.288048	1.17332	0	0.818267	2.40039	0	0.783443	0.819067	0.350649	0.458563	0.685867
ggo-miR-495	20	21	27	37	6	8	27	9	7	13	16	45	15	2	2.20835	2.43616	4.82095	2.66445	0.879988	1.12628	4.41864	4.3207	0.519718	2.03695	2.18418	3.15584	1.71961	0.457244
ggo-miR-496	0	0	0	0	0	1	0	1	0	0	0	0	0	0	0	0	0	0	0	0.140786	0	0.480078	0	0	0	0	0	0
ggo-miR-497	199	273	181	463	193	212	137	56	137	156	114	332	255	114	21.9731	31.6701	32.3182	33.3416	28.3063	29.8465	22.4205	26.8844	10.1716	24.4434	15.5623	23.2831	29.2334	26.0629
ggo-miR-499a	326	251	220	802	322	412	368	79	688	322	248	423	537	292	35.9961	29.1179	39.2818	57.7537	47.226	58.0036	60.2244	37.9262	51.0808	50.4537	33.8548	29.6649	61.562	66.7577
ggo-miR-504	111	226	245	896	255	217	172	153	215	316	270	547	275	80	12.2563	26.2177	43.7456	64.5228	37.3995	30.5505	28.1484	73.452	15.9628	49.5136	36.858	38.361	31.5262	18.2898
ggo-miR-532	6112	6087	8012	16060	6087	11961	3911	2717	8458	10538	7184	15910	6598	3539	674.872	706.139	1430.57	1156.51	892.747	1683.94	640.048	1304.37	627.968	1651.18	980.697	1115.77	756.399	809.094
ggo-miR-548d	0	0	0	0	0	0	0	0	2	0	0	0	1	0	0	0	0	0	0	0	0	0	0.148491	0	0	0	0.114641	0
ggo-miR-582	0	0	0	2	0	0	0	0	0	0	1	0	3	1	0	0	0	0.144024	0	0	0	0	0	0	0.136511	0	0.343922	0.228622
ggo-miR-584	0	0	0	20	0	0	0	12	0	0	0	4	0	0	0	0	0	1.44024	0	0	0	5.76094	0	0	0	0.28052	0	0
ggo-miR-589	0	0	0	0	0	0	0	0	0	0	0	0	2	0	0	0	0	0	0	0	0	0	0	0	0	0	0.229281	0
ggo-miR-592	6	2	0	2	2	1	0	2	2	0	0	1	0	0	0.662505	0.232015	0	0.144024	0.293329	0.140786	0	0.960156	0.148491	0	0	0.0701299	0	0
ggo-miR-656	8	7	3	3	1	0	2	2	3	3	5	0	2	1	0.88334	0.812054	0.535661	0.216036	0.146665	0	0.327307	0.960156	0.222736	0.470066	0.682556	0	0.229281	0.228622
ggo-miR-7	71931	43761	46296	71303	16702	26865	28690	3554	101421	25652	88206	83639	36005	15449	7942.44	5076.61	8266.32	5134.68	2449.59	3782.2	4695.21	1706.2	7530.04	4019.38	12041.1	5865.59	4127.64	3531.98
ggo-miR-873	25	31	3	46	9	12	2	2	47	17	15	15	11	8	2.76044	3.59624	0.535661	3.31256	1.31998	1.68943	0.327307	0.960156	3.48953	2.66371	2.04767	1.05195	1.26105	1.82898
ggo-miR-877	87	23	156	227	7	78	12	22	44	48	17	144	14	1	9.60632	2.66818	27.8544	16.3467	1.02665	10.9813	1.96384	10.5617	3.2668	7.52105	2.32069	10.0987	1.60497	0.228622
ggo-miR-885	0	0	2	7	68	8	3	7	2	1	2	0	34	24	0	0	0.357107	0.504085	9.97319	1.12628	0.49096	3.36055	0.148491	0.156689	0.273022	0	3.89778	5.48693
ggo-miR-889	99	54	40	29	11	28	44	7	58	26	15	58	48	9	10.9313	6.26442	7.14214	2.08835	1.61331	3.942	7.20075	3.36055	4.30623	4.0739	2.04767	4.06753	5.50275	2.0576
ggo-miR-92b	1	0	0	0	0	0	0	0	0	0	0	0	0	0	0.110417	0	0	0	0	0	0	0	0	0	0	0	0	0
ggo-miR-93	1395	1169	2355	3993	1034	1548	765	662	1754	1829	1288	3029	1711	1240	154.032	135.613	420.494	287.544	151.651	217.936	125.195	317.812	130.226	286.583	175.826	212.423	196.15	283.492
gmo-let-7c-3p	0	0	0	0	0	0	0	0	0	2	0	0	0	0	0	0	0	0	0	0	0	0	0	0.313377	0	0	0	0
gmo-miR-100b-5p	7	13	13	11	8	5	3	2	9	8	9	15	4	0	0.772922	1.5081	2.3212	0.792133	1.17332	0.703928	0.49096	0.960156	0.668209	1.25351	1.2286	1.05195	0.458563	0
gmo-miR-10545-5p	0	0	0	1	0	0	0	0	0	0	0	0	0	0	0	0	0	0.0720121	0	0	0	0	0	0	0	0	0	0
gmo-miR-10a-3p	0	0	1	0	0	0	0	0	0	0	0	0	0	0	0	0	0.178554	0	0	0	0	0	0	0	0	0	0	0
gmo-miR-11202-5p	2	0	0	0	0	0	0	1	0	0	0	0	0	0	0.220835	0	0	0	0	0	0	0.480078	0	0	0	0	0	0
gmo-miR-125b-3p	0	0	2	0	0	0	0	0	0	1	0	4	0	0	0	0	0.357107	0	0	0	0	0	0	0.156689	0	0.28052	0	0
gmo-miR-148-5p	2	0	0	0	1	1	0	0	0	0	2	0	0	0	0.220835	0	0	0	0.146665	0.140786	0	0	0	0	0.273022	0	0	0
gmo-miR-152-5p	0	0	0	0	0	1	0	0	0	0	1	0	0	0	0	0	0	0	0	0.140786	0	0	0	0	0.136511	0	0	0
gmo-miR-187-5p	0	0	0	0	0	0	0	0	0	0	2	0	0	0	0	0	0	0	0	0	0	0	0	0	0.273022	0	0	0
gmo-miR-190a-5p	0	0	0	3	0	0	0	0	0	0	0	0	0	0	0	0	0	0.216036	0	0	0	0	0	0	0	0	0	0
gmo-miR-20b-5p	0	0	0	0	0	0	0	0	0	0	5	0	0	0	0	0	0	0	0	0	0	0	0	0	0.682556	0	0	0
gmo-miR-221-5p	315	247	481	1017	61	1262	132	101	889	483	345	1319	193	97	34.7815	28.6539	85.8843	73.2363	8.94654	177.671	21.6022	48.4879	66.0042	75.6806	47.0964	92.5013	22.1257	22.1764
gmo-miR-222-2-5p	0	0	0	2	0	0	0	1	0	0	0	0	0	0	0	0	0	0.144024	0	0	0	0.480078	0	0	0	0	0	0
gmo-miR-29a-5p	0	3	0	0	0	0	0	0	0	0	0	0	0	0	0	0.348023	0	0	0	0	0	0	0	0	0	0	0	0
gmo-miR-30d-5p	1	3	2	2	1	1	1	0	3	5	4	10	7	4	0.110417	0.348023	0.357107	0.144024	0.146665	0.140786	0.163653	0	0.222736	0.783443	0.546045	0.701299	0.802485	0.914489
gmo-miR-363-3p	1	0	0	3	0	0	0	0	9	1	0	1	6	1	0.110417	0	0	0.216036	0	0	0	0	0.668209	0.156689	0	0.0701299	0.687844	0.228622
gmo-miR-722-5p	0	0	0	0	0	0	0	0	0	1	0	0	0	0	0	0	0	0	0	0	0	0	0	0.156689	0	0	0	0
gmo-miR-727b-3p	0	0	0	0	0	0	1	0	0	0	0	0	0	0	0	0	0	0	0	0	0.163653	0	0	0	0	0	0	0
gmo-miR-7b-5p	30	12	34	17	3	13	7	2	42	4	21	43	13	4	3.31252	1.39209	6.07082	1.22421	0.439994	1.83021	1.14557	0.960156	3.11831	0.626754	2.86674	3.01559	1.49033	0.914489
gmo-miR-8159-5p	0	0	0	1	0	0	0	0	0	0	0	0	0	0	0	0	0	0.0720121	0	0	0	0	0	0	0	0	0	0
gsa-miR-10b-5p	4	1	1	6	0	2	1	0	4	5	3	4	1	1	0.44167	0.116008	0.178554	0.432073	0	0.281571	0.163653	0	0.296982	0.783443	0.409534	0.28052	0.114641	0.228622
gsa-miR-124b-3p	0	0	1	0	0	0	0	1	0	0	0	0	0	0	0	0	0.178554	0	0	0	0	0.480078	0	0	0	0	0	0
gsa-miR-96a-3p	0	0	0	0	0	0	0	0	0	0	0	0	2	0	0	0	0	0	0	0	0	0	0	0	0	0	0.229281	0
hco-miR-5941	0	0	0	0	0	0	0	1	0	1	0	0	1	1	0	0	0	0	0	0	0	0.480078	0	0.156689	0	0	0.114641	0.228622
hhi-miR-147b	1	2	1	2	2	0	1	0	2	0	4	3	1	0	0.110417	0.232015	0.178554	0.144024	0.293329	0	0.163653	0	0.148491	0	0.546045	0.21039	0.114641	0
hme-miR-9b	0	0	1	0	0	0	0	0	0	0	0	0	0	0	0	0	0.178554	0	0	0	0	0	0	0	0	0	0	0
hpo-miR-10067-3p	0	0	0	0	0	0	0	0	0	0	0	1	0	0	0	0	0	0	0	0	0	0	0	0	0	0.0701299	0	0
hru-miR-1985	1	0	0	0	0	0	0	0	0	0	0	0	0	0	0.110417	0	0	0	0	0	0	0	0	0	0	0	0	0
hsa-let-7a-2-3p	0	0	0	1	0	0	0	0	0	0	0	0	0	0	0	0	0	0.0720121	0	0	0	0	0	0	0	0	0	0
hsa-let-7a-3p	44	57	13	49	33	26	47	3	83	21	63	35	120	53	4.85837	6.61244	2.3212	3.52859	4.83993	3.66042	7.69171	1.44023	6.16237	3.29046	8.60021	2.45455	13.7569	12.117
hsa-let-7b-3p	5	7	21	29	0	12	7	3	3	22	9	37	12	9	0.552087	0.812054	3.74963	2.08835	0	1.68943	1.14557	1.44023	0.222736	3.44715	1.2286	2.59481	1.37569	2.0576
hsa-let-7b-5p	3621	6226	7615	18279	7025	8373	2995	5282	4584	10514	4831	13443	7073	6230	399.822	722.264	1359.69	1316.31	1030.32	1178.8	490.142	2535.77	340.341	1647.42	659.486	942.756	810.854	1424.32
hsa-let-7c-3p	1	0	0	0	0	0	0	0	0	3	1	0	0	1	0.110417	0	0	0	0	0	0	0	0	0.470066	0.136511	0	0	0.228622
hsa-let-7c-5p	492	652	1134	2877	667	1290	259	647	469	1804	792	1651	848	612	54.3254	75.637	202.48	207.179	97.8253	181.613	42.3862	310.611	34.8211	282.666	108.117	115.784	97.2153	139.917
hsa-let-7d-3p	7	27	53	42	18	13	0	24	14	39	12	53	20	14	0.772922	3.13221	9.46334	3.02451	2.63996	1.83021	0	11.5219	1.03944	6.11086	1.63813	3.71688	2.29281	3.20071
hsa-let-7d-5p	0	0	3	79	0	1	0	45	2	0	2	47	8	1	0	0	0.535661	5.68896	0	0.140786	0	21.6035	0.148491	0	0.273022	3.2961	0.917125	0.228622
hsa-let-7e-3p	3	10	7	15	1	17	2	4	5	7	9	20	7	3	0.331252	1.16008	1.24988	1.08018	0.146665	2.39335	0.327307	1.92031	0.371227	1.09682	1.2286	1.4026	0.802485	0.685867
hsa-let-7e-5p	2665	2478	4705	8731	356	6115	782	2635	3036	6152	3161	12063	1564	463	294.263	287.467	840.095	628.738	52.2126	860.904	127.977	1265.01	225.409	963.948	431.512	845.977	179.298	105.852
hsa-let-7f-1-3p	13	16	12	10	4	12	18	3	21	9	19	6	13	14	1.43543	1.85612	2.14264	0.720121	0.586658	1.68943	2.94576	1.44023	1.55915	1.4102	2.59371	0.420779	1.49033	3.20071
hsa-let-7f-2-3p	9	12	1	5	6	2	5	0	8	6	4	3	23	13	0.993757	1.39209	0.178554	0.360061	0.879988	0.281571	0.818267	0	0.593963	0.940132	0.546045	0.21039	2.63674	2.97209
hsa-let-7f-5p	71357	74281	59739	206243	38824	95277	23677	28496	113272	78133	75950	135142	70075	59953	7879.06	8617.17	10666.6	14852	5694.11	13413.6	3874.82	13680.3	8409.92	12242.6	10368	9477.49	8033.45	13706.6
hsa-let-7g-3p	12	23	2	5	19	3	77	0	14	4	9	15	5	0	1.32501	2.66818	0.357107	0.360061	2.78663	0.422357	12.6013	0	1.03944	0.626754	1.2286	1.05195	0.573203	0
hsa-miR-100-5p	5170	6926	10216	11697	3010	6697	2583	2669	7497	6328	8405	13943	4584	2201	570.858	803.469	1824.1	842.326	441.46	942.841	422.717	1281.33	556.618	991.525	1147.38	977.821	525.513	503.198
hsa-miR-101-3p	38080	37211	2069	10030	17746	2873	37400	715	32623	3427	44728	16943	15211	5855	4204.7	4316.76	369.427	722.281	2602.71	404.477	6120.64	343.256	2422.11	536.972	6105.87	1188.21	1743.8	1338.58
hsa-miR-101-5p	7	19	1	4	15	2	12	0	1	2	10	1	5	1	0.772922	2.20415	0.178554	0.288048	2.19997	0.281571	1.96384	0	0.0742454	0.313377	1.36511	0.0701299	0.573203	0.228622
hsa-miR-10395-3p	3	7	4	15	15	4	16	44	12	26	5	4	36	14	0.331252	0.812054	0.714214	1.08018	2.19997	0.563142	2.61845	21.1234	0.890945	4.0739	0.682556	0.28052	4.12706	3.20071
hsa-miR-103a-1-5p	0	0	0	0	0	0	0	0	0	0	0	0	0	1	0	0	0	0	0	0	0	0	0	0	0	0	0	0.228622
hsa-miR-103a-2-5p	0	3	1	1	2	3	0	0	3	2	3	2	5	0	0	0.348023	0.178554	0.0720121	0.293329	0.422357	0	0	0.222736	0.313377	0.409534	0.14026	0.573203	0
hsa-miR-103a-3p	7097	5831	7333	28707	4132	7318	2303	2762	9927	5707	6730	14945	6888	3170	783.633	676.441	1309.33	2067.25	606.018	1030.27	376.894	1325.98	737.034	894.222	918.721	1048.09	789.645	724.732
hsa-miR-103b	6643	5604	6883	27169	4009	6916	2080	2608	9321	5429	6309	13965	6689	3060	733.503	650.107	1228.98	1956.5	587.978	973.673	340.399	1252.04	692.041	850.662	861.249	979.364	766.832	699.584
hsa-miR-105-5p	0	0	0	1	0	0	0	0	0	0	0	0	0	0	0	0	0	0.0720121	0	0	0	0	0	0	0	0	0	0
hsa-miR-106a-5p	73	63	35	136	43	17	72	11	130	8	18	63	60	40	8.06048	7.30849	6.24938	9.79365	6.30658	2.39335	11.783	5.28086	9.6519	1.25351	2.4572	4.41818	6.87844	9.14489
hsa-miR-107	302	806	369	889	440	574	121	194	418	579	317	579	672	335	33.3461	93.5022	65.8863	64.0188	64.5324	80.8109	19.8021	93.1352	31.0346	90.7227	43.2741	40.6052	77.0385	76.5884
hsa-miR-10a-3p	109	146	217	382	47	196	59	67	118	161	103	432	134	51	12.0355	16.9371	38.7461	27.5086	6.89324	27.594	9.65555	32.1652	8.76096	25.2269	14.0607	30.2961	15.3619	11.6597
hsa-miR-10a-5p	62158	74940	84805	110725	20891	108518	60340	24124	67870	71969	69367	281614	34592	12950	6863.33	8693.62	15142.2	7973.54	3063.97	15277.8	9874.84	11581.4	5039.04	11276.7	9469.38	19749.6	3965.65	2960.66
hsa-miR-10b-3p	3	5	8	36	2	7	0	2	1	4	10	27	4	4	0.331252	0.580039	1.42843	2.59244	0.293329	0.985499	0	0.960156	0.0742454	0.626754	1.36511	1.89351	0.458563	0.914489
hsa-miR-11399	0	0	0	0	0	0	0	0	0	1	0	0	0	0	0	0	0	0	0	0	0	0	0	0.156689	0	0	0	0
hsa-miR-1185-1-3p	3	1	7	1	2	3	1	0	2	3	0	4	0	0	0.331252	0.116008	1.24988	0.0720121	0.293329	0.422357	0.163653	0	0.148491	0.470066	0	0.28052	0	0
hsa-miR-1185-2-3p	0	0	0	0	0	1	0	0	0	0	0	0	0	0	0	0	0	0	0	0.140786	0	0	0	0	0	0	0	0
hsa-miR-122-3p	2	0	3	0	0	2	1	5	7	1	0	3	5	6	0.220835	0	0.535661	0	0	0.281571	0.163653	2.40039	0.519718	0.156689	0	0.21039	0.573203	1.37173
hsa-miR-1224-3p	0	0	0	2	0	0	0	0	0	0	0	0	0	0	0	0	0	0.144024	0	0	0	0	0	0	0	0	0	0
hsa-miR-1224-5p	20	5	14	45	24	5	19	6	8	9	11	22	9	7	2.20835	0.580039	2.49975	3.24054	3.51995	0.703928	3.10941	2.88047	0.593963	1.4102	1.50162	1.54286	1.03177	1.60036
hsa-miR-122b-5p	2	1	3	1	0	2	1	5	7	1	0	3	5	6	0.220835	0.116008	0.535661	0.0720121	0	0.281571	0.163653	2.40039	0.519718	0.156689	0	0.21039	0.573203	1.37173
hsa-miR-1244	1	1	2	1	0	0	3	1	1	0	1	3	4	0	0.110417	0.116008	0.357107	0.0720121	0	0	0.49096	0.480078	0.0742454	0	0.136511	0.21039	0.458563	0
hsa-miR-1246	0	0	0	0	2	0	0	0	1	0	0	0	0	0	0	0	0	0	0.293329	0	0	0	0.0742454	0	0	0	0	0
hsa-miR-1247-3p	5	0	0	2	2	2	0	1	13	14	1	32	0	0	0.552087	0	0	0.144024	0.293329	0.281571	0	0.480078	0.96519	2.19364	0.136511	2.24416	0	0
hsa-miR-1248	3	0	3	4	0	3	4	1	1	3	3	2	11	0	0.331252	0	0.535661	0.288048	0	0.422357	0.654613	0.480078	0.0742454	0.470066	0.409534	0.14026	1.26105	0
hsa-miR-1249-5p	10	1	16	56	6	31	9	6	16	19	9	53	6	0	1.10417	0.116008	2.85686	4.03268	0.879988	4.36435	1.47288	2.88047	1.18793	2.97708	1.2286	3.71688	0.687844	0
hsa-miR-1255a	0	0	0	0	0	0	0	0	0	0	0	1	0	0	0	0	0	0	0	0	0	0	0	0	0	0.0701299	0	0
hsa-miR-1255b-5p	0	0	0	1	0	0	0	0	0	0	0	1	0	0	0	0	0	0.0720121	0	0	0	0	0	0	0	0.0701299	0	0
hsa-miR-125b-1-3p	19	21	62	45	16	63	12	5	17	51	11	55	16	4	2.09793	2.43616	11.0703	3.24054	2.34663	8.86949	1.96384	2.40039	1.26217	7.99112	1.50162	3.85714	1.83425	0.914489
hsa-miR-125b-2-3p	16	22	23	36	33	29	7	9	13	34	21	52	17	13	1.76668	2.55217	4.10673	2.59244	4.83993	4.08278	1.14557	4.3207	0.96519	5.32741	2.86674	3.64675	1.94889	2.97209
hsa-miR-1260a	0	0	1	0	0	0	0	0	0	0	0	0	0	0	0	0	0.178554	0	0	0	0	0	0	0	0	0	0	0
hsa-miR-1260b	2	4	16	26	0	7	2	0	5	5	1	6	0	2	0.220835	0.464031	2.85686	1.87231	0	0.985499	0.327307	0	0.371227	0.783443	0.136511	0.420779	0	0.457244
hsa-miR-1271-3p	2	3	1	7	8	0	5	0	1	0	0	1	8	0	0.220835	0.348023	0.178554	0.504085	1.17332	0	0.818267	0	0.0742454	0	0	0.0701299	0.917125	0
hsa-miR-1271-5p	0	0	1	2	1	1	0	0	1	3	5	3	1	1	0	0	0.178554	0.144024	0.146665	0.140786	0	0	0.0742454	0.470066	0.682556	0.21039	0.114641	0.228622
hsa-miR-1277-3p	6	1	0	0	5	0	2	0	0	0	2	0	4	3	0.662505	0.116008	0	0	0.733323	0	0.327307	0	0	0	0.273022	0	0.458563	0.685867
hsa-miR-1277-5p	15	25	0	8	13	7	18	1	8	3	5	9	29	26	1.65626	2.90019	0	0.576097	1.90664	0.985499	2.94576	0.480078	0.593963	0.470066	0.682556	0.631169	3.32458	5.94418
hsa-miR-1278	0	0	0	2	0	0	0	0	0	0	0	0	0	0	0	0	0	0.144024	0	0	0	0	0	0	0	0	0	0
hsa-miR-128-2-5p	1	0	0	1	0	0	0	0	0	0	0	0	0	0	0.110417	0	0	0.0720121	0	0	0	0	0	0	0	0	0	0
hsa-miR-1285-3p	0	0	0	1	0	0	0	0	0	0	0	0	0	0	0	0	0	0.0720121	0	0	0	0	0	0	0	0	0	0
hsa-miR-1287-5p	0	0	1	1	0	0	0	0	0	0	0	0	0	0	0	0	0.178554	0.0720121	0	0	0	0	0	0	0	0	0	0
hsa-miR-1289	0	0	0	0	0	0	0	1	0	0	0	0	0	0	0	0	0	0	0	0	0	0.480078	0	0	0	0	0	0
hsa-miR-1291	2	1	1	5	6	2	0	2	0	3	5	3	6	5	0.220835	0.116008	0.178554	0.360061	0.879988	0.281571	0	0.960156	0	0.470066	0.682556	0.21039	0.687844	1.14311
hsa-miR-129-2-3p	8	14	6	72	8	21	17	22	12	37	86	24	10	4	0.88334	1.62411	1.07132	5.18487	1.17332	2.9565	2.78211	10.5617	0.890945	5.79748	11.74	1.68312	1.14641	0.914489
hsa-miR-1294	0	0	0	3	0	0	0	0	0	0	0	0	0	0	0	0	0	0.216036	0	0	0	0	0	0	0	0	0	0
hsa-miR-1296-5p	28	41	41	65	29	19	23	20	23	44	26	66	46	21	3.09169	4.75632	7.3207	4.68079	4.25327	2.67493	3.76403	9.60156	1.70764	6.8943	3.54929	4.62857	5.27347	4.80107
hsa-miR-1298-5p	0	0	0	5	0	0	0	1	0	0	0	3	0	0	0	0	0	0.360061	0	0	0	0.480078	0	0	0	0.21039	0	0
hsa-miR-1301-3p	0	0	1	1	1	0	1	2	0	0	0	1	1	1	0	0	0.178554	0.0720121	0.146665	0	0.163653	0.960156	0	0	0	0.0701299	0.114641	0.228622
hsa-miR-1306-3p	23	19	80	54	13	28	21	23	14	40	20	64	15	5	2.5396	2.20415	14.2843	3.88865	1.90664	3.942	3.43672	11.0418	1.03944	6.26754	2.73022	4.48831	1.71961	1.14311
hsa-miR-1306-5p	16	15	52	40	17	25	21	12	18	28	8	83	11	8	1.76668	1.74012	9.28479	2.88048	2.4933	3.51964	3.43672	5.76094	1.33642	4.38728	1.09209	5.82078	1.26105	1.82898
hsa-miR-1307-3p	210	56	467	1243	167	294	71	59	220	128	197	257	109	52	23.1877	6.49643	83.3845	89.511	24.493	41.3909	11.6194	28.3246	16.334	20.0561	26.8927	18.0234	12.4958	11.8884
hsa-miR-1307-5p	105	80	67	118	168	78	105	19	72	86	43	140	129	36	11.5938	9.28062	11.9631	8.49743	24.6397	10.9813	17.1836	9.12149	5.34567	13.4752	5.86998	9.81818	14.7886	8.2304
hsa-miR-130b-5p	72	40	168	117	26	83	18	19	27	129	48	113	82	7	7.95006	4.64031	29.997	8.42542	3.81328	11.6852	2.94576	9.12149	2.00463	20.2128	6.55254	7.92468	9.40054	1.60036
hsa-miR-132-5p	37	70	46	165	31	68	90	47	109	78	36	141	64	18	4.08545	8.12054	8.21347	11.882	4.5466	9.57342	14.7288	22.5637	8.09275	12.2217	4.9144	9.88831	7.337	4.1152
hsa-miR-1343-5p	0	0	0	1	0	0	0	0	0	0	0	0	0	0	0	0	0	0.0720121	0	0	0	0	0	0	0	0	0	0
hsa-miR-135a-2-3p	0	1	0	0	0	0	0	0	0	0	1	0	0	0	0	0.116008	0	0	0	0	0	0	0	0	0.136511	0	0	0
hsa-miR-136-3p	80	45	18	26	16	3	40	3	19	8	31	17	28	10	8.8334	5.22035	3.21396	1.87231	2.34663	0.422357	6.54613	1.44023	1.41066	1.25351	4.23185	1.19221	3.20994	2.28622
hsa-miR-138-1-3p	0	0	0	0	4	0	0	0	0	0	0	0	0	0	0	0	0	0	0.586658	0	0	0	0	0	0	0	0	0
hsa-miR-139-3p	17	7	33	38	11	25	3	2	7	39	15	82	7	10	1.8771	0.812054	5.89227	2.73646	1.61331	3.51964	0.49096	0.960156	0.519718	6.11086	2.04767	5.75065	0.802485	2.28622
hsa-miR-139-5p	550	593	1472	1748	679	1318	351	268	538	1619	1017	3012	561	507	60.7296	68.7926	262.831	125.877	99.5853	185.555	57.4423	128.661	39.944	253.679	138.832	211.231	64.3134	115.911
hsa-miR-141-5p	307	224	45	140	215	58	336	5	347	62	214	171	153	133	33.8982	25.9857	8.03491	10.0817	31.5329	8.16556	54.9875	2.40039	25.7632	9.71469	29.2134	11.9922	17.54	30.4068
hsa-miR-144-5p	8	5	1	30	1	4	6	18	6	0	13	6	9	6	0.88334	0.580039	0.178554	2.16036	0.146665	0.563142	0.98192	8.64141	0.445472	0	1.77465	0.420779	1.03177	1.37173
hsa-miR-145-3p	698	881	496	1317	537	569	350	136	800	694	796	956	1044	346	77.0714	102.203	88.5626	94.8399	78.7589	80.107	57.2787	65.2906	59.3963	108.742	108.663	67.0442	119.685	79.1033
hsa-miR-146b-3p	0	0	2	0	0	0	0	0	0	0	0	0	0	0	0	0	0.357107	0	0	0	0	0	0	0	0	0	0	0
hsa-miR-146b-5p	1232	2057	1267	3006	1386	4426	1935	730	4725	1926	414	2016	1243	1265	136.034	238.628	226.227	216.468	203.277	623.117	316.669	350.457	350.81	301.782	56.5157	141.382	142.498	289.207
hsa-miR-147a	1	3	0	1	4	0	1	0	3	0	0	1	1	2	0.110417	0.348023	0	0.0720121	0.586658	0	0.163653	0	0.222736	0	0	0.0701299	0.114641	0.457244
hsa-miR-147b-5p	107	100	81	493	121	343	20	29	285	177	406	297	285	150	11.8147	11.6008	14.4628	35.502	17.7464	48.2894	3.27307	13.9223	21.1599	27.7339	55.4236	20.8286	32.6726	34.2933
hsa-miR-148a-3p	1051366	749730	469209	530838	230666	498725	532856	59489	1208957	299390	464298	962605	582779	190053	116089	86974.5	83779	38226.8	33830.5	70213.3	87203.7	28559.4	89759.5	46911	63381.9	67507.4	66810.2	43450.3
hsa-miR-148a-5p	1168	509	1499	939	435	892	574	73	615	676	222	1044	730	186	128.968	59.0479	267.652	67.6194	63.7991	125.581	93.937	35.0457	45.6609	105.921	30.3055	73.2156	83.6877	42.5237
hsa-miR-148b-5p	78	87	57	169	96	77	40	12	112	62	88	168	94	59	8.61256	10.0927	10.1776	12.17	14.0798	10.8405	6.54613	5.76094	8.31548	9.71469	12.013	11.7818	10.7762	13.4887
hsa-miR-151a-3p	10	4	48	315	4	7	19	102	45	5	1	177	65	25	1.10417	0.464031	8.57057	22.6838	0.586658	0.985499	3.10941	48.968	3.34104	0.783443	0.136511	12.413	7.45164	5.71556
hsa-miR-151b	34	50	31	51	66	47	55	38	28	68	31	117	60	25	3.75419	5.80039	5.53516	3.67262	9.67986	6.61692	9.00093	18.243	2.07887	10.6548	4.23185	8.2052	6.87844	5.71556
hsa-miR-152-5p	39	28	23	56	29	37	23	7	27	10	13	51	27	11	4.30628	3.24822	4.10673	4.03268	4.25327	5.20907	3.76403	3.36055	2.00463	1.56689	1.77465	3.57662	3.0953	2.51484
hsa-miR-153-5p	0	0	0	0	0	0	0	0	0	0	0	1	2	0	0	0	0	0	0	0	0	0	0	0	0	0.0701299	0.229281	0
hsa-miR-155-5p	986	1115	2096	4521	608	4720	1007	1190	2039	2806	635	4541	1832	1221	108.872	129.349	374.248	325.567	89.1721	664.508	164.799	571.293	151.386	439.668	86.6846	318.46	210.022	279.148
hsa-miR-15a-3p	2	0	0	0	0	0	1	0	4	0	0	3	1	2	0.220835	0	0	0	0	0	0.163653	0	0.296982	0	0	0.21039	0.114641	0.457244
hsa-miR-15a-5p	161	254	30	205	131	58	252	43	204	46	120	206	216	98	17.7772	29.466	5.35661	14.7625	19.2131	8.16556	41.2406	20.6434	15.1461	7.20768	16.3813	14.4468	24.7624	22.405
hsa-miR-1-5p	0	0	0	1	0	0	0	0	0	0	0	6	1	0	0	0	0	0.0720121	0	0	0	0	0	0	0	0.420779	0.114641	0
hsa-miR-16-1-3p	33	14	0	12	20	7	16	0	35	2	10	6	13	4	3.64378	1.62411	0	0.864145	2.93329	0.985499	2.61845	0	2.59859	0.313377	1.36511	0.420779	1.49033	0.914489
hsa-miR-16-2-3p	0	0	0	0	0	0	0	0	2	0	0	0	0	1	0	0	0	0	0	0	0	0	0.148491	0	0	0	0	0.228622
hsa-miR-16-5p	2891	3018	1560	4820	1359	1624	1928	659	3705	1173	2296	4809	3184	2066	319.217	350.111	278.544	347.098	199.317	228.636	315.524	316.372	275.079	183.796	313.43	337.255	365.016	472.334
hsa-miR-17-3p	11	23	18	42	21	16	17	2	21	24	18	26	27	1	1.21459	2.66818	3.21396	3.02451	3.07996	2.25257	2.78211	0.960156	1.55915	3.76053	2.4572	1.82338	3.0953	0.228622
hsa-miR-17-5p	1914	1807	1844	4400	1094	957	1125	326	2133	1004	1475	2838	1597	964	211.339	209.626	329.253	316.853	160.451	134.732	184.11	156.505	158.365	157.315	201.354	199.029	183.081	220.392
hsa-miR-181a-2-3p	0	0	0	8	0	0	0	0	0	0	0	2	0	1	0	0	0	0.576097	0	0	0	0	0	0	0	0.14026	0	0.228622
hsa-miR-181a-3p	165	87	75	453	62	194	59	29	285	174	172	240	78	27	18.2189	10.0927	13.3915	32.6215	9.09321	27.3124	9.65555	13.9223	21.1599	27.2638	23.4799	16.8312	8.94197	6.1728
hsa-miR-181b-2-3p	0	1	0	0	1	0	0	0	0	0	0	0	3	0	0	0.116008	0	0	0.146665	0	0	0	0	0	0	0	0.343922	0
hsa-miR-181b-3p	6	5	1	2	4	3	9	0	4	4	4	2	3	2	0.662505	0.580039	0.178554	0.144024	0.586658	0.422357	1.47288	0	0.296982	0.626754	0.546045	0.14026	0.343922	0.457244
hsa-miR-181b-5p	483	564	596	1384	347	766	321	306	401	873	370	1202	490	206	53.3316	65.4283	106.418	99.6648	50.8926	107.842	52.5327	146.904	29.7724	136.789	50.5092	84.2961	56.1739	47.0962
hsa-miR-181c-3p	2	0	4	20	2	3	1	0	3	1	4	5	1	2	0.220835	0	0.714214	1.44024	0.293329	0.422357	0.163653	0	0.222736	0.156689	0.546045	0.350649	0.114641	0.457244
hsa-miR-181c-5p	2	0	3	5	2	5	2	1	2	4	5	5	6	4	0.220835	0	0.535661	0.360061	0.293329	0.703928	0.327307	0.480078	0.148491	0.626754	0.682556	0.350649	0.687844	0.914489
hsa-miR-181d-5p	18	31	93	235	15	78	15	11	12	24	31	52	25	6	1.98751	3.59624	16.6055	16.9228	2.19997	10.9813	2.4548	5.28086	0.890945	3.76053	4.23185	3.64675	2.86602	1.37173
hsa-miR-182-3p	1	0	1	2	0	1	0	0	1	0	0	1	1	1	0.110417	0	0.178554	0.144024	0	0.140786	0	0	0.0742454	0	0	0.0701299	0.114641	0.228622
hsa-miR-182-5p	9009	4199	8368	11467	4190	5378	9768	2164	15493	4540	11117	17116	3737	4699	994.751	487.116	1494.14	825.763	614.525	757.145	1598.57	1038.89	1150.28	711.366	1517.6	1200.34	428.412	1074.3
hsa-miR-1843	1	5	3	8	0	3	0	4	3	18	4	8	0	1	0.110417	0.580039	0.535661	0.576097	0	0.422357	0	1.92031	0.222736	2.82039	0.546045	0.561039	0	0.228622
hsa-miR-186-3p	4	0	0	0	3	0	11	0	2	0	0	0	1	0	0.44167	0	0	0	0.439994	0	1.80019	0	0.148491	0	0	0	0.114641	0
hsa-miR-18a-3p	18	12	22	20	21	14	10	9	8	28	4	20	7	3	1.98751	1.39209	3.92818	1.44024	3.07996	1.971	1.63653	4.3207	0.593963	4.38728	0.546045	1.4026	0.802485	0.685867
hsa-miR-18a-5p	248	235	41	108	87	23	223	4	161	28	166	108	130	48	27.3835	27.2618	7.3207	7.77731	12.7598	3.23807	36.4947	1.92031	11.9535	4.38728	22.6609	7.57403	14.9033	10.9739
hsa-miR-190a-3p	6	2	0	0	3	0	1	0	1	0	2	0	3	1	0.662505	0.232015	0	0	0.439994	0	0.163653	0	0.0742454	0	0.273022	0	0.343922	0.228622
hsa-miR-191-3p	0	0	0	0	1	0	2	0	0	0	0	2	0	0	0	0	0	0	0.146665	0	0.327307	0	0	0	0	0.14026	0	0
hsa-miR-192-3p	166	144	106	179	145	119	141	51	227	195	125	388	115	80	18.3293	16.7051	18.9267	12.8902	21.2664	16.7535	23.0751	24.484	16.8537	30.5543	17.0639	27.2104	13.1837	18.2898
hsa-miR-192-5p	391297	351441	156334	397600	618499	177050	243694	64929	606469	266462	270702	413801	393359	261663	43206	40769.9	27914	28632	90711.9	24926.1	39881.3	31171	45027.5	41751.6	36953.9	29019.8	45094.9	59822
hsa-miR-193a-5p	44	24	81	199	82	52	26	22	25	40	36	104	35	12	4.85837	2.78418	14.4628	14.3304	12.0265	7.32085	4.25499	10.5617	1.85613	6.26754	4.9144	7.29351	4.01242	2.74347
hsa-miR-193b-3p	0	0	1	0	0	0	0	0	2	0	0	0	2	2	0	0	0.178554	0	0	0	0	0	0.148491	0	0	0	0.229281	0.457244
hsa-miR-193b-5p	8	2	1	7	2	1	4	0	6	0	4	7	0	0	0.88334	0.232015	0.178554	0.504085	0.293329	0.140786	0.654613	0	0.445472	0	0.546045	0.490909	0	0
hsa-miR-194-3p	175	61	160	260	61	229	38	53	215	151	179	217	62	20	19.3231	7.07647	28.5686	18.7231	8.94654	32.2399	6.21883	25.4441	15.9628	23.66	24.4355	15.2182	7.10772	4.57244
hsa-miR-196a-3p	0	0	0	0	1	0	0	0	0	0	0	0	0	2	0	0	0	0	0.146665	0	0	0	0	0	0	0	0	0.457244
hsa-miR-196a-5p	4	6	7	40	37	5	4	3	14	2	11	12	3	35	0.44167	0.696046	1.24988	2.88048	5.42659	0.703928	0.654613	1.44023	1.03944	0.313377	1.50162	0.841559	0.343922	8.00178
hsa-miR-196b-5p	1	1	2	10	1	6	0	2	8	0	2	3	2	9	0.110417	0.116008	0.357107	0.720121	0.146665	0.844713	0	0.960156	0.593963	0	0.273022	0.21039	0.229281	2.0576
hsa-miR-1973	2	2	1	3	5	0	0	0	1	0	2	2	31	0	0.220835	0.232015	0.178554	0.216036	0.733323	0	0	0	0.0742454	0	0.273022	0.14026	3.55386	0
hsa-miR-197-3p	432	456	710	1028	417	410	592	233	337	528	393	1226	408	248	47.7003	52.8995	126.773	74.0284	61.1591	57.7221	96.8828	111.858	25.0207	82.7316	53.6489	85.9792	46.7734	56.6983
hsa-miR-197-5p	3	1	0	6	1	2	0	0	1	0	0	2	3	0	0.331252	0.116008	0	0.432073	0.146665	0.281571	0	0	0.0742454	0	0	0.14026	0.343922	0
hsa-miR-1976	0	0	0	1	0	0	0	1	0	0	0	0	0	0	0	0	0	0.0720121	0	0	0	0.480078	0	0	0	0	0	0
hsa-miR-199b-5p	1462	1440	1446	634	100	309	302	99	518	196	308	634	495	349	161.43	167.051	258.189	45.6557	14.6665	43.5027	49.4233	47.5277	38.4591	30.711	42.0455	44.4623	56.7471	79.7892
hsa-miR-19a-3p	222	180	15	23	131	11	324	1	246	9	123	47	236	94	24.5127	20.8814	2.6783	1.65628	19.2131	1.54864	53.0237	0.480078	18.2644	1.4102	16.7909	3.2961	27.0552	21.4905
hsa-miR-19a-5p	0	1	0	0	0	0	1	0	1	0	0	0	0	1	0	0.116008	0	0	0	0	0.163653	0	0.0742454	0	0	0	0	0.228622
hsa-miR-19b-1-5p	4	2	1	17	0	3	8	0	5	0	25	41	3	0	0.44167	0.232015	0.178554	1.22421	0	0.422357	1.30923	0	0.371227	0	3.41278	2.87533	0.343922	0
hsa-miR-19b-3p	1055	1292	70	319	1475	88	2376	23	1376	62	952	601	797	861	116.49	149.882	12.4988	22.9719	216.33	12.3891	388.84	11.0418	102.162	9.71469	129.959	42.1481	91.3686	196.844
hsa-miR-200c-3p	6622	6266	16800	34296	5245	11135	2012	4305	8906	13787	13280	25250	9699	6725	731.184	726.904	2999.7	2469.73	769.256	1567.65	329.271	2066.74	661.23	2160.27	1812.87	1770.78	1111.9	1537.48
hsa-miR-200c-5p	12	14	10	11	14	8	17	1	8	11	11	8	10	2	1.32501	1.62411	1.78554	0.792133	2.0533	1.12628	2.78211	0.480078	0.593963	1.72357	1.50162	0.561039	1.14641	0.457244
hsa-miR-203a-5p	2	0	0	1	0	0	0	0	1	0	3	0	0	0	0.220835	0	0	0.0720121	0	0	0	0	0.0742454	0	0.409534	0	0	0
hsa-miR-20a-3p	4	14	0	6	4	5	6	0	12	5	9	16	9	2	0.44167	1.62411	0	0.432073	0.586658	0.703928	0.98192	0	0.890945	0.783443	1.2286	1.12208	1.03177	0.457244
hsa-miR-20a-5p	3465	2465	2294	9412	1348	1176	1105	437	4987	1036	2960	4213	3146	1836	382.597	285.959	409.602	677.778	197.704	165.564	180.837	209.794	370.262	162.329	404.073	295.457	360.66	419.75
hsa-miR-210-3p	56	113	52	282	186	118	152	62	87	95	147	157	219	117	6.18338	13.1089	9.28479	20.3074	27.2796	16.6127	24.8753	29.7648	6.45935	14.8854	20.0672	11.0104	25.1063	26.7488
hsa-miR-2113	0	0	0	0	0	0	0	0	0	0	1	0	0	0	0	0	0	0	0	0	0	0	0	0	0.136511	0	0	0
hsa-miR-2114-5p	0	0	0	0	0	0	0	0	0	1	0	0	0	0	0	0	0	0	0	0	0	0	0	0.156689	0	0	0	0
hsa-miR-2116-3p	0	0	0	0	0	0	0	0	1	0	0	0	0	0	0	0	0	0	0	0	0	0	0.0742454	0	0	0	0	0
hsa-miR-212-3p	12	12	10	26	1	6	4	2	16	7	5	30	6	6	1.32501	1.39209	1.78554	1.87231	0.146665	0.844713	0.654613	0.960156	1.18793	1.09682	0.682556	2.1039	0.687844	1.37173
hsa-miR-212-5p	5	6	6	12	11	7	6	5	9	7	7	6	4	2	0.552087	0.696046	1.07132	0.864145	1.61331	0.985499	0.98192	2.40039	0.668209	1.09682	0.955579	0.420779	0.458563	0.457244
hsa-miR-21-3p	0	0	0	0	0	0	0	0	1	0	0	0	5	1	0	0	0	0	0	0	0	0	0.0742454	0	0	0	0.573203	0.228622
hsa-miR-214-3p	148	364	386	492	103	348	155	159	220	461	140	704	293	92	16.3418	42.2268	68.9217	35.43	15.1065	48.9934	25.3663	76.3324	16.334	72.2334	19.1116	49.3714	33.5897	21.0332
hsa-miR-214-5p	31	28	48	66	13	42	33	6	24	54	8	69	43	7	3.42294	3.24822	8.57057	4.7528	1.90664	5.91299	5.40056	2.88047	1.78189	8.46118	1.09209	4.83896	4.92955	1.60036
hsa-miR-215-3p	1	1	0	0	1	0	0	0	0	0	0	3	0	0	0.110417	0.116008	0	0	0.146665	0	0	0	0	0	0	0.21039	0	0
hsa-miR-215-5p	1422	1384	186	407	1233	348	1136	228	1899	400	972	847	1144	799	157.014	160.555	33.211	29.3089	180.837	48.9934	185.91	109.458	140.992	62.6754	132.689	59.4	131.149	182.669
hsa-miR-21-5p	851123	706171	230248	1324967	317498	494660	566595	87162	2002517	268038	670504	978291	766819	272995	93978.8	81921.3	41111.6	95413.7	46565.7	69641	92725.2	41844.6	148678	41998.5	91531.3	68607.4	87908.7	62412.7
hsa-miR-216a-3p	1	0	2	3	4	6	0	0	0	24	3	0	0	0	0.110417	0	0.357107	0.216036	0.586658	0.844713	0	0	0	3.76053	0.409534	0	0	0
hsa-miR-216a-5p	2	3	3	7	6	3	4	1	0	7	2	2	1	2	0.220835	0.348023	0.535661	0.504085	0.879988	0.422357	0.654613	0.480078	0	1.09682	0.273022	0.14026	0.114641	0.457244
hsa-miR-216b-3p	0	1	0	1	1	1	0	0	1	2	2	3	4	0	0	0.116008	0	0.0720121	0.146665	0.140786	0	0	0.0742454	0.313377	0.273022	0.21039	0.458563	0
hsa-miR-217-3p	0	1	0	0	0	0	0	0	0	0	0	0	0	0	0	0.116008	0	0	0	0	0	0	0	0	0	0	0	0
hsa-miR-217-5p	26	45	6	40	52	40	33	16	9	68	46	13	15	25	2.87085	5.22035	1.07132	2.88048	7.62656	5.63142	5.40056	7.68125	0.668209	10.6548	6.27952	0.911689	1.71961	5.71556
hsa-miR-218-2-3p	0	3	0	0	0	0	0	0	0	0	0	0	0	0	0	0.348023	0	0	0	0	0	0	0	0	0	0	0	0
hsa-miR-218-5p	997	1307	955	1001	174	365	692	162	897	393	231	780	611	225	110.086	151.622	170.519	72.0841	25.5196	51.3867	113.248	77.7727	66.5981	61.5786	31.5341	54.7013	70.0455	51.44
hsa-miR-219a-1-3p	13	5	9	40	11	10	11	1	16	5	8	27	9	2	1.43543	0.580039	1.60698	2.88048	1.61331	1.40786	1.80019	0.480078	1.18793	0.783443	1.09209	1.89351	1.03177	0.457244
hsa-miR-219a-2-3p	0	2	0	5	0	2	1	9	1	0	1	4	1	2	0	0.232015	0	0.360061	0	0.281571	0.163653	4.3207	0.0742454	0	0.136511	0.28052	0.114641	0.457244
hsa-miR-219a-5p	8	6	1	0	6	2	12	0	8	0	8	3	9	4	0.88334	0.696046	0.178554	0	0.879988	0.281571	1.96384	0	0.593963	0	1.09209	0.21039	1.03177	0.914489
hsa-miR-219b-3p	1	0	0	1	1	1	0	0	0	0	0	2	4	0	0.110417	0	0	0.0720121	0.146665	0.140786	0	0	0	0	0	0.14026	0.458563	0
hsa-miR-221-3p	631	683	1219	2307	437	1481	496	410	800	1412	753	2189	617	291	69.6734	79.2333	217.657	166.132	64.0924	208.503	81.1721	196.832	59.3963	221.244	102.793	153.514	70.7333	66.5291
hsa-miR-221-5p	9	15	11	44	5	21	1	5	13	14	10	29	9	8	0.993757	1.74012	1.96409	3.16853	0.733323	2.9565	0.163653	2.40039	0.96519	2.19364	1.36511	2.03377	1.03177	1.82898
hsa-miR-222-3p	307	259	820	1703	170	1154	288	208	402	824	360	1334	368	87	33.8982	30.046	146.414	122.637	24.933	162.467	47.1322	99.8563	29.8467	129.111	49.144	93.5533	42.1878	19.8901
hsa-miR-222-5p	1	0	0	1	0	3	1	0	1	7	2	3	2	1	0.110417	0	0	0.0720121	0	0.422357	0.163653	0	0.0742454	1.09682	0.273022	0.21039	0.229281	0.228622
hsa-miR-223-3p	151	148	106	454	102	226	84	38	307	115	263	422	131	46	16.673	17.1691	18.9267	32.6935	14.9598	31.8175	13.7469	18.243	22.7933	18.0192	35.9025	29.5948	15.0179	10.5166
hsa-miR-223-5p	32	52	64	91	3	29	7	2	79	75	68	81	51	14	3.53336	6.0324	11.4274	6.5531	0.439994	4.08278	1.14557	0.960156	5.86539	11.7516	9.28276	5.68052	5.84667	3.20071
hsa-miR-22-3p	713	1847	423	2927	5416	1335	1505	496	1172	1313	1083	1624	2845	2743	78.7277	214.266	75.5282	210.779	794.335	187.949	246.298	238.119	87.0156	205.732	147.842	113.891	326.153	627.111
hsa-miR-22-5p	151	157	62	482	302	147	148	43	178	162	522	264	253	86	16.673	18.2132	11.0703	34.7098	44.2927	20.6955	24.2207	20.6434	13.2157	25.3836	71.2589	18.5143	29.0041	19.6615
hsa-miR-23a-3p	2205	2895	3179	10857	3266	5035	1595	1124	3060	3825	4289	8337	4413	2031	243.471	335.842	567.622	781.835	479.007	708.855	261.027	539.608	227.191	599.334	585.497	584.673	505.909	464.332
hsa-miR-23a-5p	1	0	2	2	1	3	0	0	0	2	2	1	0	0	0.110417	0	0.357107	0.144024	0.146665	0.422357	0	0	0	0.313377	0.273022	0.0701299	0	0
hsa-miR-23c	3	0	0	5	0	2	0	0	0	1	1	1	0	0	0.331252	0	0	0.360061	0	0.281571	0	0	0	0.156689	0.136511	0.0701299	0	0
hsa-miR-24-1-5p	113	110	63	152	98	92	223	15	97	52	72	152	73	19	12.4772	12.7608	11.2489	10.9458	14.3731	12.9523	36.4947	7.20117	7.2018	8.14781	9.82881	10.6597	8.36877	4.34382
hsa-miR-24-2-5p	182	236	125	388	254	325	529	25	325	121	129	265	213	77	20.096	27.3778	22.3192	27.9407	37.2528	45.7553	86.5726	12.002	24.1298	18.9593	17.61	18.5844	24.4185	17.6039
hsa-miR-24-3p	4115	3663	5232	16088	4160	3136	2804	898	5008	3024	2544	7330	4705	2003	454.368	424.936	934.192	1158.53	610.125	441.503	458.884	431.11	371.821	473.826	347.285	514.052	539.384	457.93
hsa-miR-25-3p	2953	1781	4625	8990	1664	2092	993	1648	3479	2941	4017	6369	2299	1213	326.063	206.61	825.81	647.389	244.05	294.523	162.508	791.169	258.3	460.821	548.366	446.657	263.559	277.319
hsa-miR-25-5p	10	8	13	27	6	2	4	6	1	10	12	11	3	1	1.10417	0.928062	2.3212	1.94433	0.879988	0.281571	0.654613	2.88047	0.0742454	1.56689	1.63813	0.771429	0.343922	0.228622
hsa-miR-26a-1-3p	0	1	1	0	1	1	0	0	1	0	0	0	0	0	0	0.116008	0.178554	0	0.146665	0.140786	0	0	0.0742454	0	0	0	0	0
hsa-miR-26a-2-3p	28	14	1	4	19	2	21	0	26	2	9	4	14	8	3.09169	1.62411	0.178554	0.288048	2.78663	0.281571	3.43672	0	1.93038	0.313377	1.2286	0.28052	1.60497	1.82898
hsa-miR-26a-5p	55743	134904	72925	129980	74716	89539	65865	46632	87451	113573	60799	190769	135276	68706	6155	15649.9	13021	9360.13	10958.2	12605.8	10779	22387	6492.83	17795.6	8299.75	13378.6	15508.1	15707.7
hsa-miR-26b-3p	14	11	6	17	21	17	9	0	7	15	8	20	6	4	1.54584	1.27608	1.07132	1.22421	3.07996	2.39335	1.47288	0	0.519718	2.35033	1.09209	1.4026	0.687844	0.914489
hsa-miR-26b-5p	10470	19628	13118	33264	7352	28089	5304	17587	26205	32828	13773	45737	36552	16398	1156.07	2277	2342.27	2395.41	1078.28	3954.53	868.017	8443.14	1945.6	5143.77	1880.17	3207.53	4190.35	3748.95
hsa-miR-27a-3p	3385	2632	2018	10512	2658	1789	1582	605	4600	2294	3096	3610	5787	2012	373.763	305.332	360.321	756.991	389.835	251.865	258.9	290.447	341.529	359.444	422.639	253.169	663.426	459.988
hsa-miR-27a-5p	454	235	416	1864	271	1604	180	50	970	403	740	1046	265	60	50.1295	27.2618	74.2783	134.231	39.7461	225.82	29.4576	24.0039	72.018	63.1455	101.018	73.3559	30.3798	13.7173
hsa-miR-28-3p	2677	2635	3438	9819	2284	2333	2356	1681	3616	3023	3763	10841	2336	1268	295.588	305.68	613.867	707.087	334.982	328.453	385.567	807.011	268.471	473.67	513.692	760.278	267.801	289.893
hsa-miR-28-5p	306	294	236	897	601	174	242	64	294	178	336	389	413	279	33.7877	34.1063	42.1387	64.5949	88.1454	24.4967	39.6041	30.725	21.8281	27.8906	45.8678	27.2805	47.3466	63.7856
hsa-miR-299-3p	0	0	1	0	0	0	0	0	0	0	0	0	0	0	0	0	0.178554	0	0	0	0	0	0	0	0	0	0	0
hsa-miR-29a-3p	1640	1819	1160	7050	3903	2729	2243	868	2959	2506	2334	3458	4740	2376	181.085	211.018	207.122	507.685	572.432	384.204	367.074	416.708	219.692	392.662	318.617	242.509	543.397	543.206
hsa-miR-29a-5p	13	15	8	15	12	11	35	1	33	6	5	11	11	3	1.43543	1.74012	1.42843	1.08018	1.75998	1.54864	5.72787	0.480078	2.4501	0.940132	0.682556	0.771429	1.26105	0.685867
hsa-miR-29b-1-5p	7	1	9	16	1	8	0	0	5	14	7	10	6	1	0.772922	0.116008	1.60698	1.15219	0.146665	1.12628	0	0	0.371227	2.19364	0.955579	0.701299	0.687844	0.228622
hsa-miR-29b-2-5p	7	13	7	12	3	10	7	1	5	3	9	22	6	6	0.772922	1.5081	1.24988	0.864145	0.439994	1.40786	1.14557	0.480078	0.371227	0.470066	1.2286	1.54286	0.687844	1.37173
hsa-miR-29b-3p	821	1372	86	411	2088	335	6394	81	1468	116	485	739	1337	703	90.6527	159.163	15.3556	29.597	306.236	47.1632	1046.4	38.8863	108.992	18.1759	66.208	51.826	153.275	160.721
hsa-miR-301b-3p	12	3	4	7	6	1	7	0	9	0	4	5	5	4	1.32501	0.348023	0.714214	0.504085	0.879988	0.140786	1.14557	0	0.668209	0	0.546045	0.350649	0.573203	0.914489
hsa-miR-301b-5p	3	0	3	0	0	2	0	0	0	2	0	1	1	0	0.331252	0	0.535661	0	0	0.281571	0	0	0	0.313377	0	0.0701299	0.114641	0
hsa-miR-302a-5p	0	0	36	0	0	0	0	0	0	0	0	0	0	0	0	0	6.42793	0	0	0	0	0	0	0	0	0	0	0
hsa-miR-302b-3p	0	0	11	0	0	0	0	0	0	0	0	0	0	0	0	0	1.96409	0	0	0	0	0	0	0	0	0	0	0
hsa-miR-302c-3p	0	0	4	0	0	0	0	0	0	0	0	0	0	0	0	0	0.714214	0	0	0	0	0	0	0	0	0	0	0
hsa-miR-3064-5p	5	0	0	6	0	1	4	1	0	4	2	2	3	1	0.552087	0	0	0.432073	0	0.140786	0.654613	0.480078	0	0.626754	0.273022	0.14026	0.343922	0.228622
hsa-miR-3065-3p	1	2	7	17	3	9	4	2	4	7	2	12	4	3	0.110417	0.232015	1.24988	1.22421	0.439994	1.26707	0.654613	0.960156	0.296982	1.09682	0.273022	0.841559	0.458563	0.685867
hsa-miR-3074-5p	4082	3590	5138	16007	4066	3096	2744	869	4956	2973	2498	7228	4598	1819	450.724	416.468	917.408	1152.7	596.338	435.872	449.065	417.188	367.96	465.835	341.005	506.899	527.118	415.864
hsa-miR-30a-3p	181	201	180	376	307	303	197	49	170	182	257	358	131	94	19.9856	23.3175	32.1396	27.0766	45.026	42.658	32.2397	23.5238	12.6217	28.5173	35.0834	25.1065	15.0179	21.4905
hsa-miR-30a-5p	10957	18867	15455	26795	23255	36303	12533	4662	12967	11938	9172	38619	14778	15907	1209.84	2188.72	2759.55	1929.56	3410.69	5110.94	2051.07	2238.12	962.74	1870.55	1252.08	2708.35	1694.16	3636.69
hsa-miR-30b-3p	16	11	17	38	14	22	6	2	12	24	2	27	12	3	1.76668	1.27608	3.03541	2.73646	2.0533	3.09728	0.98192	0.960156	0.890945	3.76053	0.273022	1.89351	1.37569	0.685867
hsa-miR-30c-2-3p	23	37	123	94	76	126	45	20	34	49	45	102	37	37	2.5396	4.29229	21.9621	6.76914	11.1465	17.739	7.3644	9.60156	2.52434	7.67774	6.14301	7.15325	4.24171	8.45902
hsa-miR-30c-5p	2092	2295	2727	5949	1669	3280	1048	706	2988	3051	3536	5652	3322	1454	230.993	266.238	486.916	428.4	244.783	461.777	171.509	338.935	221.845	478.057	482.704	396.374	380.836	332.417
hsa-miR-30d-3p	50	27	28	46	73	33	65	4	56	20	29	48	68	30	5.52087	3.13221	4.9995	3.31256	10.7065	4.64592	10.6375	1.92031	4.15774	3.13377	3.95883	3.36623	7.79557	6.85867
hsa-miR-30d-5p	18048	12402	40265	64093	9548	67264	8236	14373	23202	41592	13956	62114	18974	8833	1992.81	1438.73	7189.46	4615.47	1400.35	9469.8	1347.85	6900.16	1722.64	6516.99	1905.15	4356.05	2175.19	2019.42
hsa-miR-3120-3p	31	28	48	66	13	42	33	6	24	54	8	69	43	7	3.42294	3.24822	8.57057	4.7528	1.90664	5.91299	5.40056	2.88047	1.78189	8.46118	1.09209	4.83896	4.92955	1.60036
hsa-miR-3120-5p	15	19	31	61	1	5	3	10	20	41	8	49	15	2	1.65626	2.20415	5.53516	4.39274	0.146665	0.703928	0.49096	4.80078	1.48491	6.42423	1.09209	3.43636	1.71961	0.457244
hsa-miR-3133	0	0	0	0	1	0	0	0	0	0	0	1	0	0	0	0	0	0	0.146665	0	0	0	0	0	0	0.0701299	0	0
hsa-miR-31-3p	144	206	34	147	185	79	352	25	156	101	255	269	111	98	15.9001	23.8976	6.07082	10.5858	27.133	11.1221	57.606	12.002	11.5823	15.8255	34.8104	18.8649	12.7251	22.405
hsa-miR-3158-3p	0	0	0	103	1	0	0	56	0	1	0	70	0	3	0	0	0	7.41725	0.146665	0	0	26.8844	0	0.156689	0	4.90909	0	0.685867
hsa-miR-3158-5p	0	0	0	103	1	0	0	56	0	1	0	70	0	3	0	0	0	7.41725	0.146665	0	0	26.8844	0	0.156689	0	4.90909	0	0.685867
hsa-miR-31-5p	340	567	237	958	1122	588	448	387	578	709	663	1173	800	1548	37.5419	65.7764	42.3172	68.9876	164.558	82.7819	73.3167	185.79	42.9138	111.092	90.507	82.2624	91.7125	353.907
hsa-miR-3163	0	0	0	0	0	0	0	1	0	0	0	0	0	0	0	0	0	0	0	0	0	0.480078	0	0	0	0	0	0
hsa-miR-3184-3p	3690	3345	6467	12522	1902	8571	3503	4015	5586	8117	4228	12874	2274	958	407.44	388.046	1154.71	901.736	278.956	1206.67	573.278	1927.51	414.735	1271.84	577.17	902.852	260.693	219.02
hsa-miR-3184-5p	1940	1536	4362	7835	1802	4622	626	1957	1726	7881	2951	5907	3799	848	214.21	178.188	778.851	564.215	264.29	650.711	102.447	939.513	128.148	1234.86	402.845	414.257	435.52	193.872
hsa-miR-3200-3p	0	0	0	0	0	1	0	0	0	0	0	1	0	0	0	0	0	0	0	0.140786	0	0	0	0	0	0.0701299	0	0
hsa-miR-3200-5p	0	0	0	2	0	0	0	0	0	0	0	2	0	0	0	0	0	0.144024	0	0	0	0	0	0	0	0.14026	0	0
hsa-miR-320a-3p	5866	2302	4341	13399	1188	2707	6279	1903	4793	1972	3752	9750	1092	418	647.709	267.05	775.101	964.89	174.238	381.106	1027.58	913.589	355.858	308.99	512.19	683.766	125.188	95.5641
hsa-miR-320a-5p	0	1	1	1	2	4	2	0	0	2	1	5	1	0	0	0.116008	0.178554	0.0720121	0.293329	0.563142	0.327307	0	0	0.313377	0.136511	0.350649	0.114641	0
hsa-miR-320b	229	111	211	528	94	153	356	166	189	194	233	397	86	26	25.2856	12.8769	37.6748	38.0224	13.7865	21.5402	58.2606	79.693	14.0324	30.3976	31.8071	27.8416	9.8591	5.94418
hsa-miR-320c	27	20	45	127	19	43	84	45	32	47	52	72	14	9	2.98127	2.32015	8.03491	9.14554	2.78663	6.05378	13.7469	21.6035	2.37585	7.36436	7.09858	5.04935	1.60497	2.0576
hsa-miR-320d	16	6	10	44	6	1	27	4	11	8	7	19	2	1	1.76668	0.696046	1.78554	3.16853	0.879988	0.140786	4.41864	1.92031	0.816699	1.25351	0.955579	1.33247	0.229281	0.228622
hsa-miR-320e	0	0	0	0	1	0	0	0	0	0	0	0	0	0	0	0	0	0	0.146665	0	0	0	0	0	0	0	0	0
hsa-miR-32-3p	7	12	12	13	8	15	5	0	21	15	5	20	31	5	0.772922	1.39209	2.14264	0.936157	1.17332	2.11178	0.818267	0	1.55915	2.35033	0.682556	1.4026	3.55386	1.14311
hsa-miR-324-5p	25	44	18	30	43	16	30	36	11	19	15	26	62	27	2.76044	5.10434	3.21396	2.16036	6.30658	2.25257	4.9096	17.2828	0.816699	2.97708	2.04767	1.82338	7.10772	6.1728
hsa-miR-32-5p	527	333	9	42	412	9	361	8	335	7	115	38	625	329	58.19	38.6306	1.60698	3.02451	60.4258	1.26707	59.0789	3.84063	24.8722	1.09682	15.6988	2.66494	71.6504	75.2167
hsa-miR-326	25	31	23	38	46	17	32	12	8	27	15	34	29	8	2.76044	3.59624	4.10673	2.73646	6.74657	2.39335	5.23691	5.76094	0.593963	4.23059	2.04767	2.38442	3.32458	1.82898
hsa-miR-329-3p	3	0	4	0	2	0	0	0	0	4	0	3	0	0	0.331252	0	0.714214	0	0.293329	0	0	0	0	0.626754	0	0.21039	0	0
hsa-miR-330-3p	67	18	88	172	30	51	18	17	42	63	43	107	53	11	7.39797	2.08814	15.7127	12.3861	4.39994	7.18006	2.94576	8.16133	3.11831	9.87138	5.86998	7.5039	6.07596	2.51484
hsa-miR-335-3p	29	15	64	36	1	23	10	14	49	15	52	93	44	3	3.20211	1.74012	11.4274	2.59244	0.146665	3.23807	1.63653	6.72109	3.63802	2.35033	7.09858	6.52208	5.04419	0.685867
hsa-miR-33a-3p	6	2	0	7	15	5	5	0	26	3	2	7	11	16	0.662505	0.232015	0	0.504085	2.19997	0.703928	0.818267	0	1.93038	0.470066	0.273022	0.490909	1.26105	3.65796
hsa-miR-33a-5p	2	3	0	0	19	0	12	0	5	0	1	1	9	1	0.220835	0.348023	0	0	2.78663	0	1.96384	0	0.371227	0	0.136511	0.0701299	1.03177	0.228622
hsa-miR-33b-3p	14	9	9	26	20	41	9	6	24	40	13	43	20	5	1.54584	1.04407	1.60698	1.87231	2.93329	5.77221	1.47288	2.88047	1.78189	6.26754	1.77465	3.01559	2.29281	1.14311
hsa-miR-33b-5p	0	1	0	1	0	0	2	0	1	0	1	1	0	0	0	0.116008	0	0.0720121	0	0	0.327307	0	0.0742454	0	0.136511	0.0701299	0	0
hsa-miR-342-5p	6	1	2	15	18	6	8	2	11	3	4	8	8	2	0.662505	0.116008	0.357107	1.08018	2.63996	0.844713	1.30923	0.960156	0.816699	0.470066	0.546045	0.561039	0.917125	0.457244
hsa-miR-345-5p	0	0	1	1	1	0	0	3	1	1	0	1	0	1	0	0	0.178554	0.0720121	0.146665	0	0	1.44023	0.0742454	0.156689	0	0.0701299	0	0.228622
hsa-miR-346	0	0	0	0	1	0	0	0	0	1	0	0	0	0	0	0	0	0	0.146665	0	0	0	0	0.156689	0	0	0	0
hsa-miR-34a-3p	1	0	0	6	0	3	1	0	0	0	5	7	1	0	0.110417	0	0	0.432073	0	0.422357	0.163653	0	0	0	0.682556	0.490909	0.114641	0
hsa-miR-34a-5p	451	814	316	612	447	919	626	307	473	554	371	1642	520	566	49.7983	94.4303	56.4229	44.0714	65.5591	129.382	102.447	147.384	35.1181	86.8055	50.6457	115.153	59.6132	129.4
hsa-miR-3529-3p	71372	43416	45957	70657	16498	26607	28435	3530	100762	25333	87536	83091	35692	15300	7880.72	5036.59	8205.79	5088.16	2419.67	3745.88	4653.48	1694.68	7481.11	3969.39	11949.6	5827.16	4091.76	3497.92
hsa-miR-361-3p	1274	783	1226	3393	712	2311	816	512	1487	2618	2257	2979	699	293	140.672	90.834	218.907	244.337	104.425	325.355	133.541	245.8	110.403	410.211	308.106	208.917	80.1338	66.9863
hsa-miR-361-5p	91	145	168	233	138	217	65	82	125	269	112	333	149	85	10.048	16.8211	29.997	16.7788	20.2397	30.5505	10.6375	39.3664	9.28067	42.1492	15.2893	23.3533	17.0815	19.4329
hsa-miR-3620-5p	0	0	0	0	1	0	0	0	0	0	0	0	0	0	0	0	0	0	0.146665	0	0	0	0	0	0	0	0	0
hsa-miR-362-3p	31	36	1	2	51	0	66	0	21	0	8	3	21	6	3.42294	4.17628	0.178554	0.144024	7.47989	0	10.8011	0	1.55915	0	1.09209	0.21039	2.40745	1.37173
hsa-miR-362-5p	282	336	219	608	434	366	391	98	323	240	251	609	364	179	31.1377	38.9786	39.1032	43.7834	63.6524	51.5275	63.9885	47.0477	23.9813	37.6053	34.2643	42.7091	41.7292	40.9234
hsa-miR-363-3p	769	449	450	1765	357	491	615	318	1328	352	229	982	777	197	84.911	52.0875	80.3491	127.101	52.3593	69.1257	100.647	152.665	98.5979	55.1544	31.2611	68.8675	89.0758	45.0386
hsa-miR-363-5p	0	2	2	3	1	4	3	0	6	5	0	4	2	0	0	0.232015	0.357107	0.216036	0.146665	0.563142	0.49096	0	0.445472	0.783443	0	0.28052	0.229281	0
hsa-miR-365a-3p	69	35	75	175	31	124	40	24	68	73	96	230	30	16	7.61881	4.06027	13.3915	12.6021	4.5466	17.4574	6.54613	11.5219	5.04869	11.4383	13.1051	16.1299	3.43922	3.65796
hsa-miR-365a-5p	6	11	12	29	5	2	18	5	14	14	12	22	2	4	0.662505	1.27608	2.14264	2.08835	0.733323	0.281571	2.94576	2.40039	1.03944	2.19364	1.63813	1.54286	0.229281	0.914489
hsa-miR-365b-5p	8	6	9	12	2	0	5	0	12	6	7	11	0	1	0.88334	0.696046	1.60698	0.864145	0.293329	0	0.818267	0	0.890945	0.940132	0.955579	0.771429	0	0.228622
hsa-miR-3661	0	3	0	0	0	1	0	0	0	0	0	0	0	0	0	0.348023	0	0	0	0.140786	0	0	0	0	0	0	0	0
hsa-miR-3688-3p	0	0	0	5	0	0	0	0	0	0	0	0	0	0	0	0	0	0.360061	0	0	0	0	0	0	0	0	0	0
hsa-miR-3688-5p	0	0	0	4	0	0	0	0	0	0	0	0	0	0	0	0	0	0.288048	0	0	0	0	0	0	0	0	0	0
hsa-miR-369-3p	15	17	1	6	3	1	2	6	6	0	8	14	11	7	1.65626	1.97213	0.178554	0.432073	0.439994	0.140786	0.327307	2.88047	0.445472	0	1.09209	0.981818	1.26105	1.60036
hsa-miR-369-5p	3	0	3	2	0	0	0	0	0	0	0	1	0	0	0.331252	0	0.535661	0.144024	0	0	0	0	0	0	0	0.0701299	0	0
hsa-miR-370-3p	28	2	93	62	10	32	7	17	6	46	17	32	8	5	3.09169	0.232015	16.6055	4.46475	1.46665	4.50514	1.14557	8.16133	0.445472	7.20768	2.32069	2.24416	0.917125	1.14311
hsa-miR-370-5p	3	0	1	2	0	2	0	0	1	0	0	0	0	0	0.331252	0	0.178554	0.144024	0	0.281571	0	0	0.0742454	0	0	0	0	0
hsa-miR-371a-5p	1	0	8	6	2	12	0	0	2	1	6	4	0	1	0.110417	0	1.42843	0.432073	0.293329	1.68943	0	0	0.148491	0.156689	0.819067	0.28052	0	0.228622
hsa-miR-371b-3p	1	0	8	6	2	12	0	0	2	1	6	4	0	1	0.110417	0	1.42843	0.432073	0.293329	1.68943	0	0	0.148491	0.156689	0.819067	0.28052	0	0.228622
hsa-miR-374a-3p	0	0	4	4	0	0	0	1	5	0	0	3	6	2	0	0	0.714214	0.288048	0	0	0	0.480078	0.371227	0	0	0.21039	0.687844	0.457244
hsa-miR-374a-5p	1017	1566	255	826	656	375	397	65	1254	328	859	1025	1774	1158	112.295	181.668	45.5312	59.482	96.212	52.7946	64.9704	31.2051	93.1037	51.3939	117.263	71.8831	203.373	264.745
hsa-miR-374b-3p	0	0	0	1	0	0	0	0	0	0	0	1	0	0	0	0	0	0.0720121	0	0	0	0	0	0	0	0.0701299	0	0
hsa-miR-374c-3p	383	447	514	952	221	964	231	185	753	561	308	1421	611	540	42.2899	51.8554	91.7766	68.5555	32.4129	135.717	37.8039	88.8145	55.9068	87.9023	42.0455	99.6546	70.0455	123.456
hsa-miR-375-3p	13515	4907	10797	14559	15260	5215	2911	1218	10070	8030	16816	9561	4950	4822	1492.29	569.25	1927.84	1048.42	2238.1	734.197	476.395	584.735	747.651	1258.21	2295.57	670.512	567.471	1102.42
hsa-miR-375-5p	0	0	0	1	0	0	0	0	0	0	0	0	0	0	0	0	0	0.0720121	0	0	0	0	0	0	0	0	0	0
hsa-miR-376a-3p	3	7	3	3	7	0	6	1	2	3	2	2	2	10	0.331252	0.812054	0.535661	0.216036	1.02665	0	0.98192	0.480078	0.148491	0.470066	0.273022	0.14026	0.229281	2.28622
hsa-miR-376a-5p	0	3	0	2	0	0	0	0	1	0	1	0	1	1	0	0.348023	0	0.144024	0	0	0	0	0.0742454	0	0.136511	0	0.114641	0.228622
hsa-miR-376b-3p	2	7	0	0	1	0	6	0	0	0	3	0	0	0	0.220835	0.812054	0	0	0.146665	0	0.98192	0	0	0	0.409534	0	0	0
hsa-miR-376b-5p	7	2	1	0	0	0	0	0	0	0	0	0	0	0	0.772922	0.232015	0.178554	0	0	0	0	0	0	0	0	0	0	0
hsa-miR-376c-3p	17	21	12	4	8	1	38	0	5	2	7	2	4	14	1.8771	2.43616	2.14264	0.288048	1.17332	0.140786	6.21883	0	0.371227	0.313377	0.955579	0.14026	0.458563	3.20071
hsa-miR-376c-5p	7	3	1	0	0	0	0	0	0	0	0	0	0	0	0.772922	0.348023	0.178554	0	0	0	0	0	0	0	0	0	0	0
hsa-miR-377-3p	0	0	2	0	0	0	1	0	0	0	0	0	0	0	0	0	0.357107	0	0	0	0.163653	0	0	0	0	0	0	0
hsa-miR-378a-3p	54973	45346	43869	144358	126227	38752	47717	27695	45146	63429	34352	91729	65369	43512	6069.98	5260.49	7832.97	10395.5	18513	5455.72	7809.05	13295.8	3351.88	9938.6	4689.43	6432.94	7493.95	9947.81
hsa-miR-378a-5p	269	382	433	661	717	573	384	275	273	871	333	1003	592	225	29.7023	44.3149	77.3137	47.6	105.159	80.6701	62.8429	132.022	20.269	136.476	45.4582	70.3403	67.8673	51.44
hsa-miR-378b	0	0	0	2	3	0	0	2	1	2	1	3	3	0	0	0	0	0.144024	0.439994	0	0	0.960156	0.0742454	0.313377	0.136511	0.21039	0.343922	0
hsa-miR-378c	4112	3921	1898	10526	12801	1704	4321	1301	3918	3732	2938	5153	5521	2891	454.037	454.866	338.895	757.999	1877.45	239.899	707.146	624.582	290.893	584.762	401.07	361.379	632.931	660.947
hsa-miR-378d	1764	1552	1039	4358	4903	1007	1952	620	1595	1916	1142	2347	2083	807	194.776	180.044	185.517	313.829	719.097	141.771	319.451	297.648	118.421	300.215	155.896	164.595	238.797	184.498
hsa-miR-378e	32	29	24	48	165	20	32	25	33	46	17	37	51	52	3.53336	3.36422	4.28529	3.45658	24.1997	2.81571	5.23691	12.002	2.4501	7.20768	2.32069	2.59481	5.84667	11.8884
hsa-miR-378f	15	11	1	28	49	4	10	3	13	12	10	15	17	8	1.65626	1.27608	0.178554	2.01634	7.18657	0.563142	1.63653	1.44023	0.96519	1.88026	1.36511	1.05195	1.94889	1.82898
hsa-miR-378g	14	19	11	60	51	1	19	4	21	23	13	19	25	10	1.54584	2.20415	1.96409	4.32073	7.47989	0.140786	3.10941	1.92031	1.55915	3.60384	1.77465	1.33247	2.86602	2.28622
hsa-miR-378h	0	0	0	0	5	0	3	0	3	2	0	0	0	0	0	0	0	0	0.733323	0	0.49096	0	0.222736	0.313377	0	0	0	0
hsa-miR-378i	5	9	16	10	29	12	11	9	3	22	6	10	13	7	0.552087	1.04407	2.85686	0.720121	4.25327	1.68943	1.80019	4.3207	0.222736	3.44715	0.819067	0.701299	1.49033	1.60036
hsa-miR-379-3p	0	0	1	0	0	0	0	2	0	0	0	2	1	0	0	0	0.178554	0	0	0	0	0.960156	0	0	0	0.14026	0.114641	0
hsa-miR-379-5p	0	0	1	40	0	0	0	32	2	0	0	41	2	2	0	0	0.178554	2.88048	0	0	0	15.3625	0.148491	0	0	2.87533	0.229281	0.457244
hsa-miR-381-3p	2578	1796	1544	878	825	367	4482	327	933	396	726	1103	917	388	284.656	208.35	275.687	63.2266	120.998	51.6683	733.494	156.986	69.271	62.0487	99.1072	77.3533	105.126	88.7054
hsa-miR-381-5p	0	0	0	0	0	0	0	0	0	0	0	2	0	0	0	0	0	0	0	0	0	0	0	0	0	0.14026	0	0
hsa-miR-382-3p	42	24	16	14	5	8	4	9	4	11	26	26	3	1	4.63753	2.78418	2.85686	1.00817	0.733323	1.12628	0.654613	4.3207	0.296982	1.72357	3.54929	1.82338	0.343922	0.228622
hsa-miR-382-5p	9	0	19	5	1	1	0	1	2	4	4	10	1	2	0.993757	0	3.39252	0.360061	0.146665	0.140786	0	0.480078	0.148491	0.626754	0.546045	0.701299	0.114641	0.457244
hsa-miR-383-3p	0	0	0	0	0	0	0	0	2	0	0	0	0	0	0	0	0	0	0	0	0	0	0.148491	0	0	0	0	0
hsa-miR-383-5p	0	0	1	1	0	0	0	0	0	0	0	0	0	0	0	0	0.178554	0.0720121	0	0	0	0	0	0	0	0	0	0
hsa-miR-412-3p	0	0	1	1	0	0	2	0	0	0	0	0	0	0	0	0	0.178554	0.0720121	0	0	0.327307	0	0	0	0	0	0	0
hsa-miR-412-5p	8	1	23	19	1	2	0	2	2	8	3	17	0	0	0.88334	0.116008	4.10673	1.36823	0.146665	0.281571	0	0.960156	0.148491	1.25351	0.409534	1.19221	0	0
hsa-miR-421	7	6	5	13	2	3	6	5	3	2	1	9	6	1	0.772922	0.696046	0.892768	0.936157	0.293329	0.422357	0.98192	2.40039	0.222736	0.313377	0.136511	0.631169	0.687844	0.228622
hsa-miR-423-3p	1957	1546	4411	7913	1840	4701	643	1988	1744	8014	2987	6009	3868	874	216.087	179.348	787.6	569.832	269.863	661.833	105.229	954.395	129.484	1255.7	407.759	421.41	443.43	199.816
hsa-miR-423-5p	3695	3345	6474	12523	1902	8572	3506	4018	5589	8125	4235	12886	2275	958	407.993	388.046	1155.96	901.808	278.956	1206.81	573.769	1928.95	414.958	1273.09	578.125	903.694	260.808	219.02
hsa-miR-424-3p	4	21	32	16	6	9	6	6	5	19	14	43	27	10	0.44167	2.43616	5.71372	1.15219	0.879988	1.26707	0.98192	2.88047	0.371227	2.97708	1.91116	3.01559	3.0953	2.28622
hsa-miR-424-5p	140	243	42	55	49	17	51	12	111	33	99	102	225	102	15.4584	28.1899	7.49925	3.96067	7.18657	2.39335	8.34632	5.76094	8.24124	5.17072	13.5146	7.15325	25.7942	23.3195
hsa-miR-4286	12	20	17	58	6	17	14	1	26	16	12	22	6	0	1.32501	2.32015	3.03541	4.1767	0.879988	2.39335	2.29115	0.480078	1.93038	2.50702	1.63813	1.54286	0.687844	0
hsa-miR-429	0	0	0	0	0	0	0	0	0	0	1	0	1	0	0	0	0	0	0	0	0	0	0	0	0.136511	0	0.114641	0
hsa-miR-4426	1	0	1	0	6	0	14	1	3	0	3	6	7	1	0.110417	0	0.178554	0	0.879988	0	2.29115	0.480078	0.222736	0	0.409534	0.420779	0.802485	0.228622
hsa-miR-4430	0	0	0	5	1	0	1	0	0	0	0	1	0	0	0	0	0	0.360061	0.146665	0	0.163653	0	0	0	0	0.0701299	0	0
hsa-miR-4442	1	1	2	4	0	0	2	1	1	1	1	2	0	0	0.110417	0.116008	0.357107	0.288048	0	0	0.327307	0.480078	0.0742454	0.156689	0.136511	0.14026	0	0
hsa-miR-4443	0	1	0	0	0	0	0	0	0	0	0	0	0	0	0	0.116008	0	0	0	0	0	0	0	0	0	0	0	0
hsa-miR-4444	1	0	1	0	0	0	1	0	0	0	1	4	0	0	0.110417	0	0.178554	0	0	0	0.163653	0	0	0	0.136511	0.28052	0	0
hsa-miR-4454	124	29	62	157	20	103	26	23	93	83	88	151	29	13	13.6918	3.36422	11.0703	11.3059	2.93329	14.5009	4.25499	11.0418	6.90482	13.0052	12.013	10.5896	3.32458	2.97209
hsa-miR-4477b	0	0	0	0	0	0	0	0	0	0	0	0	1	0	0	0	0	0	0	0	0	0	0	0	0	0	0.114641	0
hsa-miR-448	0	0	0	0	0	0	0	0	0	0	0	1	0	0	0	0	0	0	0	0	0	0	0	0	0	0.0701299	0	0
hsa-miR-4484	5	5	3	5	7	0	11	2	2	1	1	3	7	0	0.552087	0.580039	0.535661	0.360061	1.02665	0	1.80019	0.960156	0.148491	0.156689	0.136511	0.21039	0.802485	0
hsa-miR-4492	0	0	0	0	3	0	2	3	0	1	1	0	0	0	0	0	0	0	0.439994	0	0.327307	1.44023	0	0.156689	0.136511	0	0	0
hsa-miR-4497	0	0	0	0	1	0	0	0	0	0	0	0	0	0	0	0	0	0	0.146665	0	0	0	0	0	0	0	0	0
hsa-miR-449a	3	6	1	5	9	5	2	0	7	2	0	8	6	6	0.331252	0.696046	0.178554	0.360061	1.31998	0.703928	0.327307	0	0.519718	0.313377	0	0.561039	0.687844	1.37173
hsa-miR-4508	0	1	1	0	0	0	0	0	0	2	0	1	0	0	0	0.116008	0.178554	0	0	0	0	0	0	0.313377	0	0.0701299	0	0
hsa-miR-450a-5p	1211	1357	1219	1516	351	686	559	288	909	757	611	1951	1371	219	133.716	157.422	217.657	109.17	51.4793	96.5789	91.4822	138.263	67.4891	118.613	83.4084	136.823	157.172	50.0683
hsa-miR-450b-5p	2927	3756	837	1019	550	641	1629	262	3146	610	1639	2535	2144	790	323.192	435.725	149.449	73.3803	80.6655	90.2435	266.591	125.78	233.576	95.58	223.742	177.779	245.79	180.612
hsa-miR-451a	6819	7398	3499	64965	3057	23183	10858	19758	13551	5718	19247	28278	9224	4553	752.937	858.225	624.759	4678.27	448.354	3263.83	1776.95	9485.38	1006.1	895.945	2627.43	1983.13	1057.45	1040.92
hsa-miR-452-5p	0	0	1	10	0	0	0	7	3	0	0	7	3	2	0	0	0.178554	0.720121	0	0	0	3.36055	0.222736	0	0	0.490909	0.343922	0.457244
hsa-miR-4539	0	0	1	0	0	0	0	0	0	0	0	0	0	0	0	0	0.178554	0	0	0	0	0	0	0	0	0	0	0
hsa-miR-455-3p	126	183	292	678	59	298	134	158	289	324	155	639	157	32	13.9126	21.2294	52.1377	48.8242	8.65321	41.9541	21.9295	75.8524	21.4569	50.7671	21.1592	44.813	17.9986	7.31591
hsa-miR-455-5p	1527	2489	1235	2707	1337	1538	1618	404	2885	1399	1211	2830	2166	632	168.607	288.743	220.514	194.937	196.091	216.528	264.791	193.952	214.198	219.207	165.315	198.468	248.312	144.489
hsa-miR-4657	0	1	1	0	0	0	2	0	0	3	1	0	0	0	0	0.116008	0.178554	0	0	0	0.327307	0	0	0.470066	0.136511	0	0	0
hsa-miR-4680-3p	2	0	0	0	1	0	0	0	0	0	0	0	3	0	0.220835	0	0	0	0.146665	0	0	0	0	0	0	0	0.343922	0
hsa-miR-4685-3p	0	0	0	5	0	0	0	2	0	0	0	1	0	0	0	0	0	0.360061	0	0	0	0.960156	0	0	0	0.0701299	0	0
hsa-miR-4732-5p	0	0	0	1	0	0	0	0	0	0	0	0	0	0	0	0	0	0.0720121	0	0	0	0	0	0	0	0	0	0
hsa-miR-4753-5p	0	0	0	1	0	0	0	0	0	0	0	0	0	0	0	0	0	0.0720121	0	0	0	0	0	0	0	0	0	0
hsa-miR-4797-3p	0	0	0	0	0	0	0	0	0	0	0	0	1	0	0	0	0	0	0	0	0	0	0	0	0	0	0.114641	0
hsa-miR-483-3p	0	0	0	0	0	0	0	0	0	0	0	0	0	2	0	0	0	0	0	0	0	0	0	0	0	0	0	0.457244
hsa-miR-484	197	183	357	402	92	329	170	164	148	316	168	527	313	50	21.7522	21.2294	63.7436	28.9489	13.4931	46.3184	27.8211	78.7328	10.9883	49.5136	22.9339	36.9585	35.8825	11.4311
hsa-miR-485-3p	0	0	5	0	0	1	4	0	0	0	0	1	4	0	0	0	0.892768	0	0	0.140786	0.654613	0	0	0	0	0.0701299	0.458563	0
hsa-miR-485-5p	2	0	3	3	1	0	0	1	2	2	1	1	2	0	0.220835	0	0.535661	0.216036	0.146665	0	0	0.480078	0.148491	0.313377	0.136511	0.0701299	0.229281	0
hsa-miR-486-3p	28	34	104	2701	49	85	41	1178	75	31	84	1281	71	31	3.09169	3.94426	18.5696	194.505	7.18657	11.9668	6.70979	565.532	5.5684	4.85735	11.4669	89.8364	8.13949	7.08729
hsa-miR-486-5p	30	45	124	2765	52	162	48	1215	78	49	104	1327	92	39	3.31252	5.22035	22.1406	199.113	7.62656	22.8073	7.85536	583.295	5.79114	7.67774	14.1972	93.0624	10.5469	8.91627
hsa-miR-487a-3p	4	7	2	1	3	2	1	1	3	3	2	6	2	1	0.44167	0.812054	0.357107	0.0720121	0.439994	0.281571	0.163653	0.480078	0.222736	0.470066	0.273022	0.420779	0.229281	0.228622
hsa-miR-487b-3p	9	13	19	4	8	0	5	5	0	5	6	5	4	3	0.993757	1.5081	3.39252	0.288048	1.17332	0	0.818267	2.40039	0	0.783443	0.819067	0.350649	0.458563	0.685867
hsa-miR-488-3p	0	0	0	0	1	0	0	0	0	0	0	0	0	0	0	0	0	0	0.146665	0	0	0	0	0	0	0	0	0
hsa-miR-490-3p	32	114	48	180	81	44	91	20	52	152	91	264	109	18	3.53336	13.2249	8.57057	12.9622	11.8798	6.19456	14.8925	9.60156	3.86076	23.8167	12.4225	18.5143	12.4958	4.1152
hsa-miR-490-5p	14	38	14	38	10	13	6	22	17	64	21	68	43	10	1.54584	4.40829	2.49975	2.73646	1.46665	1.83021	0.98192	10.5617	1.26217	10.0281	2.86674	4.76883	4.92955	2.28622
hsa-miR-491-3p	2	0	0	0	1	0	0	0	1	0	0	0	3	0	0.220835	0	0	0	0.146665	0	0	0	0.0742454	0	0	0	0.343922	0
hsa-miR-491-5p	13	5	5	25	8	6	16	3	6	4	1	7	8	4	1.43543	0.580039	0.892768	1.8003	1.17332	0.844713	2.61845	1.44023	0.445472	0.626754	0.136511	0.490909	0.917125	0.914489
hsa-miR-492	0	0	1	0	2	1	0	1	0	3	3	3	2	2	0	0	0.178554	0	0.293329	0.140786	0	0.480078	0	0.470066	0.409534	0.21039	0.229281	0.457244
hsa-miR-493-3p	14	5	35	37	7	4	5	13	5	10	5	18	4	2	1.54584	0.580039	6.24938	2.66445	1.02665	0.563142	0.818267	6.24102	0.371227	1.56689	0.682556	1.26234	0.458563	0.457244
hsa-miR-493-5p	0	7	16	12	4	6	0	11	7	6	6	15	7	4	0	0.812054	2.85686	0.864145	0.586658	0.844713	0	5.28086	0.519718	0.940132	0.819067	1.05195	0.802485	0.914489
hsa-miR-494-3p	0	0	0	2	0	0	0	1	1	0	0	2	3	0	0	0	0	0.144024	0	0	0	0.480078	0.0742454	0	0	0.14026	0.343922	0
hsa-miR-495-3p	20	21	27	37	6	8	27	9	7	13	16	45	15	2	2.20835	2.43616	4.82095	2.66445	0.879988	1.12628	4.41864	4.3207	0.519718	2.03695	2.18418	3.15584	1.71961	0.457244
hsa-miR-495-5p	1	1	0	0	0	0	0	0	0	0	0	0	0	0	0.110417	0.116008	0	0	0	0	0	0	0	0	0	0	0	0
hsa-miR-496	0	0	0	0	0	1	0	1	0	0	0	0	0	0	0	0	0	0	0	0.140786	0	0.480078	0	0	0	0	0	0
hsa-miR-497-3p	0	0	0	0	0	0	0	0	0	0	0	0	1	0	0	0	0	0	0	0	0	0	0	0	0	0	0.114641	0
hsa-miR-497-5p	199	273	181	463	193	212	137	56	137	156	114	332	255	114	21.9731	31.6701	32.3182	33.3416	28.3063	29.8465	22.4205	26.8844	10.1716	24.4434	15.5623	23.2831	29.2334	26.0629
hsa-miR-499a-3p	0	1	0	0	4	0	0	0	0	0	0	0	1	0	0	0.116008	0	0	0.586658	0	0	0	0	0	0	0	0.114641	0
hsa-miR-499a-5p	326	251	220	802	322	412	368	79	689	322	248	423	537	292	35.9961	29.1179	39.2818	57.7537	47.226	58.0036	60.2244	37.9262	51.1551	50.4537	33.8548	29.6649	61.562	66.7577
hsa-miR-499b-3p	306	234	189	714	303	386	352	77	635	303	233	378	499	280	33.7877	27.1458	33.7466	51.4166	44.4394	54.3432	57.606	36.966	47.1458	47.4766	31.8071	26.5091	57.2057	64.0142
hsa-miR-499b-5p	0	1	0	0	4	0	0	0	0	0	0	0	1	0	0	0.116008	0	0	0.586658	0	0	0	0	0	0	0	0.114641	0
hsa-miR-500a-3p	32	41	23	118	197	132	111	77	37	68	51	73	58	49	3.53336	4.75632	4.10673	8.49743	28.8929	18.5837	18.1655	36.966	2.74708	10.6548	6.96207	5.11948	6.64916	11.2025
hsa-miR-500a-5p	632	740	937	972	260	1529	532	221	617	1050	674	2785	580	199	69.7838	85.8457	167.305	69.9958	38.1328	215.261	87.0636	106.097	45.8094	164.523	92.0086	195.312	66.4916	45.4958
hsa-miR-500b-5p	34	46	21	84	17	25	26	4	27	36	67	139	38	7	3.75419	5.33635	3.74963	6.04902	2.4933	3.51964	4.25499	1.92031	2.00463	5.64079	9.14625	9.74805	4.35635	1.60036
hsa-miR-5010-3p	0	0	0	1	0	0	0	0	0	0	0	0	0	0	0	0	0	0.0720121	0	0	0	0	0	0	0	0	0	0
hsa-miR-501-3p	0	0	0	7	0	1	0	0	0	0	0	1	0	0	0	0	0	0.504085	0	0.140786	0	0	0	0	0	0.0701299	0	0
hsa-miR-502-3p	51	40	43	170	262	187	166	85	56	72	56	110	74	71	5.63129	4.64031	7.67781	12.2421	38.4261	26.3269	27.1665	40.8066	4.15774	11.2816	7.64463	7.71429	8.48341	16.2322
hsa-miR-502-5p	7	13	4	11	10	0	27	0	14	7	17	31	18	11	0.772922	1.5081	0.714214	0.792133	1.46665	0	4.41864	0	1.03944	1.09682	2.32069	2.17403	2.06353	2.51484
hsa-miR-503-5p	0	0	0	0	0	0	0	1	0	0	0	1	1	0	0	0	0	0	0	0	0	0.480078	0	0	0	0.0701299	0.114641	0
hsa-miR-504-5p	111	227	245	896	255	217	174	155	215	316	270	547	275	80	12.2563	26.3337	43.7456	64.5228	37.3995	30.5505	28.4757	74.4121	15.9628	49.5136	36.858	38.361	31.5262	18.2898
hsa-miR-505-3p	146	249	224	364	167	283	281	226	188	296	146	306	375	138	16.121	28.8859	39.996	26.2124	24.493	39.8423	45.9866	108.498	13.9581	46.3798	19.9306	21.4597	42.9903	31.5499
hsa-miR-505-5p	7	5	11	47	1	10	4	5	4	15	23	25	6	7	0.772922	0.580039	1.96409	3.38457	0.146665	1.40786	0.654613	2.40039	0.296982	2.35033	3.13976	1.75325	0.687844	1.60036
hsa-miR-5100	0	0	2	10	0	4	2	0	0	2	1	5	4	0	0	0	0.357107	0.720121	0	0.563142	0.327307	0	0	0.313377	0.136511	0.350649	0.458563	0
hsa-miR-520a-3p	0	0	0	0	0	0	0	0	0	0	0	0	0	1	0	0	0	0	0	0	0	0	0	0	0	0	0	0.228622
hsa-miR-532-3p	74	42	63	138	56	95	67	18	51	44	37	153	55	14	8.17089	4.87232	11.2489	9.93767	8.21322	13.3746	10.9648	8.64141	3.78652	6.8943	5.05092	10.7299	6.30524	3.20071
hsa-miR-532-5p	6112	6087	8012	16060	6087	11961	3911	2717	8458	10538	7184	15910	6598	3539	674.872	706.139	1430.57	1156.51	892.747	1683.94	640.048	1304.37	627.968	1651.18	980.697	1115.77	756.399	809.094
hsa-miR-539-5p	0	0	0	1	0	0	0	0	0	0	0	0	0	0	0	0	0	0.0720121	0	0	0	0	0	0	0	0	0	0
hsa-miR-541-5p	0	0	0	0	0	0	0	0	0	0	0	1	0	0	0	0	0	0	0	0	0	0	0	0	0	0.0701299	0	0
hsa-miR-542-5p	19	32	17	9	15	3	24	1	9	4	7	27	8	3	2.09793	3.71225	3.03541	0.648109	2.19997	0.422357	3.92768	0.480078	0.668209	0.626754	0.955579	1.89351	0.917125	0.685867
hsa-miR-548ah-3p	0	0	0	0	0	0	0	0	2	0	0	0	1	0	0	0	0	0	0	0	0	0	0.148491	0	0	0	0.114641	0
hsa-miR-548am-3p	0	0	1	0	0	0	0	0	2	0	0	0	2	1	0	0	0.178554	0	0	0	0	0	0.148491	0	0	0	0.229281	0.228622
hsa-miR-548o-3p	0	0	0	3	0	0	0	0	1	0	0	0	0	1	0	0	0	0.216036	0	0	0	0	0.0742454	0	0	0	0	0.228622
hsa-miR-548p	0	0	0	0	0	0	0	0	2	0	0	0	1	0	0	0	0	0	0	0	0	0	0.148491	0	0	0	0.114641	0
hsa-miR-550a-3-5p	0	0	0	2	0	0	0	0	0	0	0	0	0	0	0	0	0	0.144024	0	0	0	0	0	0	0	0	0	0
hsa-miR-550a-5p	0	0	0	1	0	0	0	0	0	0	0	0	0	0	0	0	0	0.0720121	0	0	0	0	0	0	0	0	0	0
hsa-miR-550b-3p	0	0	0	1	0	0	0	0	0	0	0	0	0	0	0	0	0	0.0720121	0	0	0	0	0	0	0	0	0	0
hsa-miR-551a	6	5	7	3	10	0	6	0	0	6	2	3	0	8	0.662505	0.580039	1.24988	0.216036	1.46665	0	0.98192	0	0	0.940132	0.273022	0.21039	0	1.82898
hsa-miR-551b-3p	2	5	0	3	0	0	2	3	0	0	0	0	0	0	0.220835	0.580039	0	0.216036	0	0	0.327307	1.44023	0	0	0	0	0	0
hsa-miR-5703	0	0	0	0	0	0	0	0	0	0	1	0	1	0	0	0	0	0	0	0	0	0	0	0	0.136511	0	0.114641	0
hsa-miR-574-3p	381	449	823	723	291	332	587	322	393	495	405	858	482	202	42.0691	52.0875	146.95	52.0648	42.6794	46.7408	96.0645	154.585	29.1784	77.5609	55.2871	60.1714	55.2568	46.1817
hsa-miR-574-5p	255	310	608	202	247	329	288	251	271	616	304	759	292	216	28.1565	35.9624	108.561	14.5464	36.2262	46.3184	47.1322	120.5	20.1205	96.5202	41.4994	53.2286	33.4751	49.3824
hsa-miR-576-3p	0	0	0	1	0	0	0	1	0	0	0	2	1	1	0	0	0	0.0720121	0	0	0	0.480078	0	0	0	0.14026	0.114641	0.228622
hsa-miR-576-5p	0	0	0	17	0	0	0	1	0	0	0	1	0	0	0	0	0	1.22421	0	0	0	0.480078	0	0	0	0.0701299	0	0
hsa-miR-582-5p	0	0	0	2	0	0	0	0	0	0	1	0	3	1	0	0	0	0.144024	0	0	0	0	0	0	0.136511	0	0.343922	0.228622
hsa-miR-584-5p	0	0	0	20	0	0	0	12	0	0	0	4	0	0	0	0	0	1.44024	0	0	0	5.76094	0	0	0	0.28052	0	0
hsa-miR-589-5p	0	0	0	0	0	0	0	0	0	0	0	0	2	0	0	0	0	0	0	0	0	0	0	0	0	0	0.229281	0
hsa-miR-590-3p	344	336	14	78	125	28	262	15	699	18	234	85	758	458	37.9836	38.9786	2.49975	5.61694	18.3331	3.942	42.8772	7.20117	51.8975	2.82039	31.9436	5.96104	86.8976	104.709
hsa-miR-592	6	2	0	2	2	1	0	2	2	0	0	1	0	0	0.662505	0.232015	0	0.144024	0.293329	0.140786	0	0.960156	0.148491	0	0	0.0701299	0	0
hsa-miR-599	1	2	0	0	1	0	0	0	0	0	1	1	1	0	0.110417	0.232015	0	0	0.146665	0	0	0	0	0	0.136511	0.0701299	0.114641	0
hsa-miR-6125	0	0	3	2	0	0	1	0	0	0	0	0	2	0	0	0	0.535661	0.144024	0	0	0.163653	0	0	0	0	0	0.229281	0
hsa-miR-615-3p	10	12	36	67	18	35	6	8	7	53	12	31	8	4	1.10417	1.39209	6.42793	4.82481	2.63996	4.92749	0.98192	3.84063	0.519718	8.3045	1.63813	2.17403	0.917125	0.914489
hsa-miR-628-3p	5	3	3	11	0	3	3	1	1	2	1	6	5	0	0.552087	0.348023	0.535661	0.792133	0	0.422357	0.49096	0.480078	0.0742454	0.313377	0.136511	0.420779	0.573203	0
hsa-miR-628-5p	5	9	1	12	6	0	0	0	4	10	4	7	2	1	0.552087	1.04407	0.178554	0.864145	0.879988	0	0	0	0.296982	1.56689	0.546045	0.490909	0.229281	0.228622
hsa-miR-649	0	0	0	0	0	0	0	0	0	0	0	1	0	0	0	0	0	0	0	0	0	0	0	0	0	0.0701299	0	0
hsa-miR-6511a-3p	0	0	0	1	0	0	0	0	0	0	0	0	0	0	0	0	0	0.0720121	0	0	0	0	0	0	0	0	0	0
hsa-miR-651-5p	0	0	0	1	0	0	0	0	0	0	0	0	0	0	0	0	0	0.0720121	0	0	0	0	0	0	0	0	0	0
hsa-miR-6516-3p	3	0	0	3	1	0	0	1	0	2	0	2	2	5	0.331252	0	0	0.216036	0.146665	0	0	0.480078	0	0.313377	0	0.14026	0.229281	1.14311
hsa-miR-652-3p	55	143	70	202	198	72	68	61	52	101	62	118	135	102	6.07296	16.5891	12.4988	14.5464	29.0396	10.1366	11.1284	29.2848	3.86076	15.8255	8.4637	8.27533	15.4765	23.3195
hsa-miR-652-5p	67	51	14	34	13	13	39	1	101	13	90	55	64	8	7.39797	5.91639	2.49975	2.44841	1.90664	1.83021	6.38248	0.480078	7.49879	2.03695	12.286	3.85714	7.337	1.82898
hsa-miR-654-3p	0	0	1	0	0	0	0	0	0	0	0	0	2	0	0	0	0.178554	0	0	0	0	0	0	0	0	0	0.229281	0
hsa-miR-655-3p	5	0	2	0	1	0	0	0	0	0	0	0	1	0	0.552087	0	0.357107	0	0.146665	0	0	0	0	0	0	0	0.114641	0
hsa-miR-656-3p	8	7	3	3	1	0	2	2	3	3	5	0	2	1	0.88334	0.812054	0.535661	0.216036	0.146665	0	0.327307	0.960156	0.222736	0.470066	0.682556	0	0.229281	0.228622
hsa-miR-656-5p	0	0	0	0	0	0	0	0	0	1	0	0	0	0	0	0	0	0	0	0	0	0	0	0.156689	0	0	0	0
hsa-miR-660-3p	2	8	1	2	2	2	4	1	1	2	4	6	3	4	0.220835	0.928062	0.178554	0.144024	0.293329	0.281571	0.654613	0.480078	0.0742454	0.313377	0.546045	0.420779	0.343922	0.914489
hsa-miR-660-5p	279	275	116	496	221	222	99	43	325	215	456	404	452	342	30.8065	31.9021	20.7122	35.718	32.4129	31.2544	16.2017	20.6434	24.1298	33.6881	62.2491	28.3325	51.8176	78.1888
hsa-miR-664b-3p	0	0	0	0	0	0	0	0	0	0	0	1	0	0	0	0	0	0	0	0	0	0	0	0	0	0.0701299	0	0
hsa-miR-671-3p	12	8	38	43	7	21	13	8	13	25	15	27	4	3	1.32501	0.928062	6.78504	3.09652	1.02665	2.9565	2.12749	3.84063	0.96519	3.91722	2.04767	1.89351	0.458563	0.685867
hsa-miR-6715b-3p	1	0	1	3	1	0	2	0	0	0	0	2	0	1	0.110417	0	0.178554	0.216036	0.146665	0	0.327307	0	0	0	0	0.14026	0	0.228622
hsa-miR-671-5p	68	36	18	44	29	2	53	4	39	3	34	45	41	14	7.50839	4.17628	3.21396	3.16853	4.25327	0.281571	8.67363	1.92031	2.89557	0.470066	4.64138	3.15584	4.70027	3.20071
hsa-miR-675-3p	0	0	1	0	0	0	0	0	0	0	0	0	1	0	0	0	0.178554	0	0	0	0	0	0	0	0	0	0.114641	0
hsa-miR-6842-3p	0	0	0	1	0	0	0	0	0	0	0	0	0	0	0	0	0	0.0720121	0	0	0	0	0	0	0	0	0	0
hsa-miR-7-1-3p	66	43	57	107	25	45	72	8	178	36	105	183	54	22	7.28755	4.98833	10.1776	7.7053	3.66661	6.33535	11.783	3.84063	13.2157	5.64079	14.3337	12.8338	6.1906	5.02969
hsa-miR-758-3p	3	3	5	3	0	0	1	0	2	0	0	4	2	0	0.331252	0.348023	0.892768	0.216036	0	0	0.163653	0	0.148491	0	0	0.28052	0.229281	0
hsa-miR-766-3p	0	0	0	1	0	0	0	0	0	0	0	0	0	0	0	0	0	0.0720121	0	0	0	0	0	0	0	0	0	0
hsa-miR-769-5p	0	0	2	1	0	0	0	0	1	0	0	0	0	1	0	0	0.357107	0.0720121	0	0	0	0	0.0742454	0	0	0	0	0.228622
hsa-miR-7976	0	0	0	0	0	0	0	0	0	0	0	1	0	0	0	0	0	0	0	0	0	0	0	0	0	0.0701299	0	0
hsa-miR-7977	0	0	0	0	0	0	0	0	0	0	0	1	0	0	0	0	0	0	0	0	0	0	0	0	0	0.0701299	0	0
hsa-miR-802	589	827	94	101	399	91	477	27	530	188	615	286	1061	486	65.0359	95.9384	16.784	7.27322	58.5192	12.8115	78.0626	12.9621	39.3501	29.4575	83.9544	20.0571	121.634	111.11
hsa-miR-8485	1	0	2	0	4	0	2	0	0	1	0	0	1	1	0.110417	0	0.357107	0	0.586658	0	0.327307	0	0	0.156689	0	0	0.114641	0.228622
hsa-miR-873-3p	0	2	6	13	2	0	0	0	3	2	1	0	1	0	0	0.232015	1.07132	0.936157	0.293329	0	0	0	0.222736	0.313377	0.136511	0	0.114641	0
hsa-miR-875-5p	0	0	0	0	6	0	2	0	1	0	0	0	6	6	0	0	0	0	0.879988	0	0.327307	0	0.0742454	0	0	0	0.687844	1.37173
hsa-miR-876-3p	4	2	4	2	0	2	4	0	2	0	2	6	3	0	0.44167	0.232015	0.714214	0.144024	0	0.281571	0.654613	0	0.148491	0	0.273022	0.420779	0.343922	0
hsa-miR-876-5p	0	0	0	0	0	0	0	0	0	0	0	0	2	0	0	0	0	0	0	0	0	0	0	0	0	0	0.229281	0
hsa-miR-877-3p	0	0	0	1	0	1	1	0	0	0	0	0	0	0	0	0	0	0.0720121	0	0.140786	0.163653	0	0	0	0	0	0	0
hsa-miR-885-3p	0	0	2	7	68	8	3	7	2	1	2	0	34	24	0	0	0.357107	0.504085	9.97319	1.12628	0.49096	3.36055	0.148491	0.156689	0.273022	0	3.89778	5.48693
hsa-miR-885-5p	2	12	3	14	151	57	16	40	4	0	2	8	260	113	0.220835	1.39209	0.535661	1.00817	22.1464	8.02478	2.61845	19.2031	0.296982	0	0.273022	0.561039	29.8066	25.8343
hsa-miR-889-3p	99	54	40	29	11	28	44	7	58	26	15	58	48	9	10.9313	6.26442	7.14214	2.08835	1.61331	3.942	7.20075	3.36055	4.30623	4.0739	2.04767	4.06753	5.50275	2.0576
hsa-miR-92a-1-5p	1	1	6	4	0	4	0	0	1	3	2	0	0	1	0.110417	0.116008	1.07132	0.288048	0	0.563142	0	0	0.0742454	0.470066	0.273022	0	0	0.228622
hsa-miR-92a-3p	4553	4457	15710	20981	2670	10705	1949	5905	6165	15916	8005	20568	6190	2418	502.731	517.046	2805.08	1510.89	391.594	1507.11	318.96	2834.86	457.723	2493.86	1092.77	1442.43	709.626	552.809
hsa-miR-92b-5p	0	0	0	0	1	1	0	0	0	1	0	2	0	0	0	0	0	0	0.146665	0.140786	0	0	0	0.156689	0	0.14026	0	0
hsa-miR-93-3p	10	7	9	21	5	2	7	3	11	3	21	13	17	6	1.10417	0.812054	1.60698	1.51225	0.733323	0.281571	1.14557	1.44023	0.816699	0.470066	2.86674	0.911689	1.94889	1.37173
hsa-miR-935	0	0	0	1	1	0	0	0	0	0	0	0	0	0	0	0	0	0.0720121	0.146665	0	0	0	0	0	0	0	0	0
hsa-miR-93-5p	1395	1169	2355	3993	1034	1549	765	662	1754	1829	1288	3029	1711	1240	154.032	135.613	420.494	287.544	151.651	218.077	125.195	317.812	130.226	286.583	175.826	212.423	196.15	283.492
hsa-miR-940	7	2	5	4	8	0	2	1	1	3	0	1	2	0	0.772922	0.232015	0.892768	0.288048	1.17332	0	0.327307	0.480078	0.0742454	0.470066	0	0.0701299	0.229281	0
hsa-miR-95-3p	595	407	973	4494	575	1968	217	506	1106	1440	1141	1746	1294	1161	65.6984	47.2151	173.733	323.622	84.3321	277.066	35.5128	242.92	82.1154	225.632	155.759	122.447	148.345	265.43
hsa-miR-96-3p	1	0	0	1	0	0	2	0	0	0	5	1	1	0	0.110417	0	0	0.0720121	0	0	0.327307	0	0	0	0.682556	0.0701299	0.114641	0
hsa-miR-96-5p	2065	1456	904	1423	1836	908	4836	173	2796	685	2809	2292	1677	1855	228.012	168.907	161.412	102.473	269.276	127.833	791.428	83.0535	207.59	107.332	383.46	160.738	192.252	424.094
hsa-miR-98-3p	5	4	0	1	5	0	10	0	7	0	9	1	6	2	0.552087	0.464031	0	0.0720121	0.733323	0	1.63653	0	0.519718	0	1.2286	0.0701299	0.687844	0.457244
hsa-miR-9851-3p	0	3	2	1	0	0	0	0	0	3	0	0	0	0	0	0.348023	0.357107	0.0720121	0	0	0	0	0	0.470066	0	0	0	0
hsa-miR-98-5p	1560	6452	1466	2438	4487	1442	735	525	1736	1898	1501	2155	4136	4812	172.251	748.482	261.76	175.566	658.084	203.013	120.285	252.041	128.89	297.395	204.903	151.13	474.154	1100.13
hsa-miR-9985	0	1	0	0	0	0	0	0	0	0	0	0	0	0	0	0.116008	0	0	0	0	0	0	0	0	0	0	0	0
hsa-miR-99a-3p	0	1	1	0	0	0	0	1	1	0	0	0	1	1	0	0.116008	0.178554	0	0	0	0	0.480078	0.0742454	0	0	0	0.114641	0.228622
hsa-miR-99a-5p	1640	2004	6540	8257	4039	6291	763	1053	1516	5473	2597	6826	2717	2465	181.085	232.479	1167.74	594.604	592.378	885.682	124.868	505.522	112.556	857.557	354.52	478.707	311.479	563.554
ipu-miR-101b	26	34	2	18	16	10	36	8	30	6	35	29	13	1	2.87085	3.94426	0.357107	1.29622	2.34663	1.40786	5.89152	3.84063	2.22736	0.940132	4.77789	2.03377	1.49033	0.228622
ipu-miR-107b	5	5	1	44	3	16	1	28	7	13	7	31	17	4	0.552087	0.580039	0.178554	3.16853	0.439994	2.25257	0.163653	13.4422	0.519718	2.03695	0.955579	2.17403	1.94889	0.914489
ipu-miR-152	248	288	83	242	149	139	155	22	182	134	161	156	159	28	27.3835	33.4102	14.8199	17.4269	21.853	19.5692	25.3663	10.5617	13.5127	20.9963	21.9783	10.9403	18.2279	6.40142
ipu-miR-18a	248	235	41	108	87	23	223	4	161	28	166	108	130	48	27.3835	27.2618	7.3207	7.77731	12.7598	3.23807	36.4947	1.92031	11.9535	4.38728	22.6609	7.57403	14.9033	10.9739
ipu-miR-202	0	1	0	0	1	1	1	0	0	0	1	0	0	0	0	0.116008	0	0	0.146665	0.140786	0.163653	0	0	0	0.136511	0	0	0
ipu-miR-203c	2	0	0	1	0	0	0	0	1	0	3	0	0	0	0.220835	0	0	0.0720121	0	0	0	0	0.0742454	0	0.409534	0	0	0
ipu-miR-219a	8	5	0	1	6	9	8	0	0	2	5	0	0	0	0.88334	0.580039	0	0.0720121	0.879988	1.26707	1.30923	0	0	0.313377	0.682556	0	0	0
ipu-miR-222a	0	0	0	0	1	0	0	0	0	0	0	0	0	0	0	0	0	0	0.146665	0	0	0	0	0	0	0	0	0
ipu-miR-27e	316	294	218	826	225	380	172	119	418	434	429	398	665	179	34.8919	34.1063	38.9247	59.482	32.9995	53.4985	28.1484	57.1293	31.0346	68.0029	58.5633	27.9117	76.2361	40.9234
ipu-miR-30d	1	0	0	0	1	0	0	0	0	0	1	0	2	0	0.110417	0	0	0	0.146665	0	0	0	0	0	0.136511	0	0.229281	0
ipu-miR-375	387	328	544	633	1234	557	150	85	303	872	828	690	399	380	42.7316	38.0505	97.1332	45.5837	180.984	78.4175	24.548	40.8066	22.4964	136.632	113.031	48.3896	45.7416	86.8764
ipu-miR-429b	5	5	1	2	1	1	0	1	2	1	1	4	2	1	0.552087	0.580039	0.178554	0.144024	0.146665	0.140786	0	0.480078	0.148491	0.156689	0.136511	0.28052	0.229281	0.228622
ipu-miR-7565	44	50	32	194	45	32	29	12	54	28	51	88	47	6	4.85837	5.80039	5.71372	13.9703	6.59991	4.50514	4.74595	5.76094	4.00925	4.38728	6.96207	6.17143	5.38811	1.37173
isc-miR-315	0	0	0	0	0	0	0	0	0	0	0	0	1	0	0	0	0	0	0	0	0	0	0	0	0	0	0.114641	0
isc-miR-96	10	19	6	48	20	17	27	21	35	18	34	49	19	34	1.10417	2.20415	1.07132	3.45658	2.93329	2.39335	4.41864	10.0816	2.59859	2.82039	4.64138	3.43636	2.17817	7.77316
lgi-miR-263b	30	12	33	43	15	18	23	14	31	22	31	39	19	64	3.31252	1.39209	5.89227	3.09652	2.19997	2.53414	3.76403	6.72109	2.30161	3.44715	4.23185	2.73507	2.17817	14.6318
lgi-miR-317	0	0	0	0	0	0	0	0	1	0	0	0	3	2	0	0	0	0	0	0	0	0	0.0742454	0	0	0	0.343922	0.457244
lgi-miR-34	0	0	4	0	0	0	0	0	1	0	0	0	3	4	0	0	0.714214	0	0	0	0	0	0.0742454	0	0	0	0.343922	0.914489
lgi-miR-750	0	0	0	0	0	0	0	0	1	0	0	0	1	0	0	0	0	0	0	0	0	0	0.0742454	0	0	0	0.114641	0
lla-miR-139	549	593	1472	1746	679	1317	351	268	535	1617	1017	3010	561	507	60.6192	68.7926	262.831	125.733	99.5853	185.415	57.4423	128.661	39.7213	253.365	138.832	211.091	64.3134	115.911
mdo-let-7d	0	0	3	79	0	1	0	45	2	0	2	47	8	1	0	0	0.535661	5.68896	0	0.140786	0	21.6035	0.148491	0	0.273022	3.2961	0.917125	0.228622
mdo-let-7i-3p	15	25	7	51	32	23	22	11	15	21	30	101	24	30	1.65626	2.90019	1.24988	3.67262	4.69327	3.23807	3.60037	5.28086	1.11368	3.29046	4.09534	7.08312	2.75138	6.85867
mdo-miR-100-5p	5170	6926	10216	11697	3010	6697	2583	2669	7497	6328	8405	13944	4584	2201	570.858	803.469	1824.1	842.326	441.46	942.841	422.717	1281.33	556.618	991.525	1147.38	977.891	525.513	503.198
mdo-miR-106-5p	0	4	4	3	0	0	0	0	1	0	1	9	4	0	0	0.464031	0.714214	0.216036	0	0	0	0	0.0742454	0	0.136511	0.631169	0.458563	0
mdo-miR-10a-3p	109	145	215	377	45	194	59	67	118	160	98	428	134	51	12.0355	16.8211	38.389	27.1486	6.59991	27.3124	9.65555	32.1652	8.76096	25.0702	13.3781	30.0156	15.3619	11.6597
mdo-miR-122-3p	2	0	3	0	0	2	1	5	7	1	0	3	5	6	0.220835	0	0.535661	0	0	0.281571	0.163653	2.40039	0.519718	0.156689	0	0.21039	0.573203	1.37173
mdo-miR-122-5p	1239	1671	1963	3822	2420	1960	2059	2229	2426	2230	1926	2497	3025	1956	136.807	193.849	350.501	275.23	354.928	275.94	336.962	1070.09	180.119	349.416	262.921	175.114	346.788	447.185
mdo-miR-12301-5p	1	0	0	0	0	0	0	0	0	0	0	0	0	0	0.110417	0	0	0	0	0	0	0	0	0	0	0	0	0
mdo-miR-125b-1-3p	2	0	0	0	0	0	0	0	0	0	0	0	0	0	0.220835	0	0	0	0	0	0	0	0	0	0	0	0	0
mdo-miR-125b-2-3p	3	1	13	5	1	4	0	5	0	3	2	13	3	0	0.331252	0.116008	2.3212	0.360061	0.146665	0.563142	0	2.40039	0	0.470066	0.273022	0.911689	0.343922	0
mdo-miR-1306-3p	0	0	4	1	0	0	0	1	0	2	0	0	0	0	0	0	0.714214	0.0720121	0	0	0	0.480078	0	0.313377	0	0	0	0
mdo-miR-135b-5p	0	0	0	2	0	0	0	0	3	0	0	1	3	0	0	0	0	0.144024	0	0	0	0	0.222736	0	0	0.0701299	0.343922	0
mdo-miR-1388-3p	1	2	0	0	0	0	4	0	6	2	1	2	6	2	0.110417	0.232015	0	0	0	0	0.654613	0	0.445472	0.313377	0.136511	0.14026	0.687844	0.457244
mdo-miR-141-3p	249	362	62	163	837	22	342	23	472	78	244	221	335	377	27.4939	41.9948	11.0703	11.738	122.758	3.09728	55.9694	11.0418	35.0438	12.2217	33.3087	15.4987	38.4046	86.1906
mdo-miR-141-5p	0	0	0	0	3	0	0	0	0	0	0	0	0	0	0	0	0	0	0.439994	0	0	0	0	0	0	0	0	0
mdo-miR-143-5p	623	1156	304	1667	1132	255	395	74	550	286	341	667	981	555	68.7901	134.105	54.2803	120.044	166.024	35.9003	64.6431	35.5258	40.835	44.8129	46.5503	46.7766	112.463	126.885
mdo-miR-145-3p	698	881	496	1316	537	569	350	136	800	693	796	956	1044	346	77.0714	102.203	88.5626	94.7679	78.7589	80.107	57.2787	65.2906	59.3963	108.585	108.663	67.0442	119.685	79.1033
mdo-miR-151	2	0	1	4	1	0	14	6	6	0	4	0	1	0	0.220835	0	0.178554	0.288048	0.146665	0	2.29115	2.88047	0.445472	0	0.546045	0	0.114641	0
mdo-miR-181a-1-3p	164	85	75	449	62	193	59	29	284	170	170	235	77	27	18.1085	9.86066	13.3915	32.3334	9.09321	27.1716	9.65555	13.9223	21.0857	26.6371	23.2069	16.4805	8.82733	6.1728
mdo-miR-181a-2-3p	0	0	0	2	0	0	0	0	1	0	0	0	0	0	0	0	0	0.144024	0	0	0	0	0.0742454	0	0	0	0	0
mdo-miR-186-3p	4	0	0	0	3	0	11	0	2	0	0	0	1	0	0.44167	0	0	0	0.439994	0	1.80019	0	0.148491	0	0	0	0.114641	0
mdo-miR-193a-3p	14	11	1	4	13	1	24	0	10	4	2	10	13	4	1.54584	1.27608	0.178554	0.288048	1.90664	0.140786	3.92768	0	0.742454	0.626754	0.273022	0.701299	1.49033	0.914489
mdo-miR-195	0	0	0	0	0	0	0	0	0	0	0	1	3	0	0	0	0	0	0	0	0	0	0	0	0	0.0701299	0.343922	0
mdo-miR-196b	1	1	1	9	0	6	0	2	7	0	2	3	2	5	0.110417	0.116008	0.178554	0.648109	0	0.844713	0	0.960156	0.519718	0	0.273022	0.21039	0.229281	1.14311
mdo-miR-199b-2-5p	14	11	16	26	5	6	4	4	16	8	12	17	22	1	1.54584	1.27608	2.85686	1.87231	0.733323	0.844713	0.654613	1.92031	1.18793	1.25351	1.63813	1.19221	2.52209	0.228622
mdo-miR-199b-3-5p	2	0	3	2	3	0	0	1	1	0	2	3	1	0	0.220835	0	0.535661	0.144024	0.439994	0	0	0.480078	0.0742454	0	0.273022	0.21039	0.114641	0
mdo-miR-199b-3p	4154	5798	4963	14422	2700	5733	1826	1184	4389	6966	6238	10777	6211	2040	458.674	672.613	886.162	1038.56	395.994	807.124	298.831	568.413	325.863	1091.49	851.557	755.79	712.033	466.389
mdo-miR-200c-5p	0	0	0	0	0	0	1	0	0	0	0	0	0	0	0	0	0	0	0	0	0.163653	0	0	0	0	0	0	0
mdo-miR-206	0	2	0	7	0	0	3	68	4	1	0	4	0	2	0	0.232015	0	0.504085	0	0	0.49096	32.6453	0.296982	0.156689	0	0.28052	0	0.457244
mdo-miR-210-3p	8	19	10	10	17	4	7	3	7	9	7	4	16	16	0.88334	2.20415	1.78554	0.720121	2.4933	0.563142	1.14557	1.44023	0.519718	1.4102	0.955579	0.28052	1.83425	3.65796
mdo-miR-210b-5p	8	19	10	10	17	4	7	3	7	9	7	4	16	16	0.88334	2.20415	1.78554	0.720121	2.4933	0.563142	1.14557	1.44023	0.519718	1.4102	0.955579	0.28052	1.83425	3.65796
mdo-miR-221-5p	5	9	7	23	4	8	0	2	9	5	5	13	3	6	0.552087	1.04407	1.24988	1.65628	0.586658	1.12628	0	0.960156	0.668209	0.783443	0.682556	0.911689	0.343922	1.37173
mdo-miR-223-5p	33	52	64	91	3	29	7	2	79	75	68	82	51	14	3.64378	6.0324	11.4274	6.5531	0.439994	4.08278	1.14557	0.960156	5.86539	11.7516	9.28276	5.75065	5.84667	3.20071
mdo-miR-22-5p	0	1	2	2	1	0	1	0	0	0	0	0	0	0	0	0.116008	0.357107	0.144024	0.146665	0	0.163653	0	0	0	0	0	0	0
mdo-miR-23a-3p	2205	2895	3179	10859	3266	5036	1595	1124	3060	3825	4289	8341	4413	2031	243.471	335.842	567.622	781.979	479.007	708.996	261.027	539.608	227.191	599.334	585.497	584.953	505.909	464.332
mdo-miR-24-3p	2449	2088	2715	10800	2440	2089	1324	555	2880	2134	1869	4373	3039	1011	270.412	242.224	484.773	777.731	357.862	294.101	216.677	266.443	213.827	334.373	255.14	306.678	348.393	231.137
mdo-miR-26-2-3p	0	0	0	6	0	2	2	0	0	0	0	1	0	0	0	0	0	0.432073	0	0.281571	0.327307	0	0	0	0	0.0701299	0	0
mdo-miR-302a	0	0	14	0	0	0	0	0	0	0	0	0	0	0	0	0	2.49975	0	0	0	0	0	0	0	0	0	0	0
mdo-miR-302c	0	0	4	0	0	0	0	0	0	0	0	0	0	0	0	0	0.714214	0	0	0	0	0	0	0	0	0	0	0
mdo-miR-30a-3p	181	201	180	376	307	303	197	49	170	182	257	358	131	94	19.9856	23.3175	32.1396	27.0766	45.026	42.658	32.2397	23.5238	12.6217	28.5173	35.0834	25.1065	15.0179	21.4905
mdo-miR-30c-2-3p	0	1	1	2	0	0	1	0	0	1	0	0	0	0	0	0.116008	0.178554	0.144024	0	0	0.163653	0	0	0.156689	0	0	0	0
mdo-miR-33-3p	0	0	0	5	1	0	2	0	6	1	1	2	2	3	0	0	0	0.360061	0.146665	0	0.327307	0	0.445472	0.156689	0.136511	0.14026	0.229281	0.685867
mdo-miR-34d-3p	0	0	0	2	3	1	0	0	1	1	0	0	1	1	0	0	0	0.144024	0.439994	0.140786	0	0	0.0742454	0.156689	0	0	0.114641	0.228622
mdo-miR-3600-3p	0	1	2	2	1	0	1	0	0	0	0	0	0	0	0	0.116008	0.357107	0.144024	0.146665	0	0.163653	0	0	0	0	0	0	0
mdo-miR-429	196	168	155	338	184	148	105	45	249	200	223	259	177	66	21.6418	19.4893	27.6758	24.3401	26.9863	20.8363	17.1836	21.6035	18.4871	31.3377	30.442	18.1636	20.2914	15.0891
mdo-miR-449a-3p	0	1	0	0	0	0	0	0	0	0	0	0	0	0	0	0.116008	0	0	0	0	0	0	0	0	0	0	0	0
mdo-miR-451	79	67	54	1386	36	139	89	438	146	44	182	562	95	43	8.72298	7.77252	9.64189	99.8088	5.27993	19.5692	14.5651	210.274	10.8398	6.8943	24.845	39.413	10.8909	9.83076
mdo-miR-455-3p	126	187	292	681	59	302	134	158	292	324	157	644	157	32	13.9126	21.6934	52.1377	49.0402	8.65321	42.5172	21.9295	75.8524	21.6797	50.7671	21.4323	45.1636	17.9986	7.31591
mdo-miR-551c-5p	2	5	0	3	0	0	1	3	0	0	0	0	0	0	0.220835	0.580039	0	0.216036	0	0	0.163653	1.44023	0	0	0	0	0	0
mdo-miR-7282-3p	0	0	0	0	2	0	0	0	0	0	0	0	0	0	0	0	0	0	0.293329	0	0	0	0	0	0	0	0	0
mdo-miR-93-3p	1	1	0	4	1	0	2	0	0	0	6	1	4	2	0.110417	0.116008	0	0.288048	0.146665	0	0.327307	0	0	0	0.819067	0.0701299	0.458563	0.457244
mle-miR-317-3p	0	0	0	0	0	0	0	0	1	0	0	0	3	2	0	0	0	0	0	0	0	0	0.0742454	0	0	0	0.343922	0.457244
mle-miR-7-5p	39	26	37	32	6	20	11	2	66	10	33	50	22	7	4.30628	3.0162	6.60648	2.30439	0.879988	2.81571	1.80019	0.960156	4.9002	1.56689	4.50487	3.50649	2.52209	1.60036
mle-miR-92b-3p	0	0	1	0	0	0	0	0	0	1	0	1	0	1	0	0	0.178554	0	0	0	0	0	0	0.156689	0	0.0701299	0	0.228622
mml-miR-100-3p	1	7	3	1	0	1	0	0	0	0	1	0	1	0	0.110417	0.812054	0.535661	0.0720121	0	0.140786	0	0	0	0	0.136511	0	0.114641	0
mml-miR-106a-3p	2	3	0	1	0	0	2	0	7	0	0	1	1	1	0.220835	0.348023	0	0.0720121	0	0	0.327307	0	0.519718	0	0	0.0701299	0.114641	0.228622
mml-miR-106b-3p	945	699	1673	2553	443	1368	263	679	1242	2165	1394	2736	840	265	104.345	81.0894	298.72	183.847	64.9724	192.595	43.0408	325.973	92.2128	339.231	190.297	191.875	96.2982	60.5849
mml-miR-1185-3p	3	1	7	1	2	3	1	0	2	3	0	4	0	0	0.331252	0.116008	1.24988	0.0720121	0.293329	0.422357	0.163653	0	0.148491	0.470066	0	0.28052	0	0
mml-miR-1271-3p	0	0	0	0	0	0	0	0	0	0	0	0	0	1	0	0	0	0	0	0	0	0	0	0	0	0	0	0.228622
mml-miR-127-5p	15	21	11	20	9	6	22	12	10	4	7	21	7	10	1.65626	2.43616	1.96409	1.44024	1.31998	0.844713	3.60037	5.76094	0.742454	0.626754	0.955579	1.47273	0.802485	2.28622
mml-miR-130a-3p	106	353	105	122	121	55	232	22	96	53	61	181	160	75	11.7043	40.9507	18.7481	8.78548	17.7464	7.7432	37.9676	10.5617	7.12756	8.3045	8.32719	12.6935	18.3425	17.1467
mml-miR-138-3p	0	0	0	0	1	1	2	0	0	0	0	2	0	0	0	0	0	0	0.146665	0.140786	0.327307	0	0	0	0	0.14026	0	0
mml-miR-139-3p	17	7	33	38	11	25	3	2	7	39	15	82	7	10	1.8771	0.812054	5.89227	2.73646	1.61331	3.51964	0.49096	0.960156	0.519718	6.11086	2.04767	5.75065	0.802485	2.28622
mml-miR-141-3p	326	433	64	190	1005	30	441	28	528	85	272	241	454	461	35.9961	50.2313	11.4274	13.6823	147.398	4.22357	72.1711	13.4422	39.2016	13.3185	37.1311	16.9013	52.0469	105.395
mml-miR-141-5p	254	216	27	103	190	38	298	5	347	54	214	132	153	124	28.046	25.0577	4.82095	7.41725	27.8663	5.34985	48.7687	2.40039	25.7632	8.46118	29.2134	9.25714	17.54	28.3492
mml-miR-147b	0	0	2	2	1	0	4	2	1	1	2	1	0	0	0	0	0.357107	0.144024	0.146665	0	0.654613	0.960156	0.0742454	0.156689	0.273022	0.0701299	0	0
mml-miR-153-1-5p	1	1	0	2	0	0	0	0	0	0	1	2	0	0	0.110417	0.116008	0	0.144024	0	0	0	0	0	0	0.136511	0.14026	0	0
mml-miR-181b-1-3p	0	0	0	0	0	0	0	0	0	2	0	0	0	0	0	0	0	0	0	0	0	0	0	0.313377	0	0	0	0
mml-miR-181c-3p	2	0	3	20	2	3	1	0	3	1	4	5	1	2	0.220835	0	0.535661	1.44024	0.293329	0.422357	0.163653	0	0.222736	0.156689	0.546045	0.350649	0.114641	0.457244
mml-miR-188-3p	0	0	0	0	0	0	0	0	0	0	1	0	0	0	0	0	0	0	0	0	0	0	0	0	0.136511	0	0	0
mml-miR-190b	5	5	7	9	2	5	5	3	6	3	4	7	6	0	0.552087	0.580039	1.24988	0.648109	0.293329	0.703928	0.818267	1.44023	0.445472	0.470066	0.546045	0.490909	0.687844	0
mml-miR-192-3p	141	130	79	156	140	102	135	47	208	151	112	349	102	76	15.5689	15.081	14.1057	11.2339	20.533	14.3601	22.0932	22.5637	15.443	23.66	15.2893	24.4753	11.6933	17.3753
mml-miR-194-3p	175	61	159	260	56	229	38	52	215	151	178	217	62	18	19.3231	7.07647	28.39	18.7231	8.21322	32.2399	6.21883	24.9641	15.9628	23.66	24.299	15.2182	7.10772	4.1152
mml-miR-196a-3p	0	0	0	0	1	0	0	0	0	0	0	0	0	2	0	0	0	0	0.146665	0	0	0	0	0	0	0	0	0.457244
mml-miR-197-5p	3	1	0	6	1	2	0	0	1	0	0	2	3	0	0.331252	0.116008	0	0.432073	0.146665	0.281571	0	0	0.0742454	0	0	0.14026	0.343922	0
mml-miR-200c-3p	6622	6266	16800	34295	5245	11135	2012	4305	8906	13787	13279	25250	9699	6725	731.184	726.904	2999.7	2469.66	769.256	1567.65	329.271	2066.74	661.23	2160.27	1812.73	1770.78	1111.9	1537.48
mml-miR-20b-3p	3	2	1	0	0	1	3	0	3	1	2	3	0	0	0.331252	0.232015	0.178554	0	0	0.140786	0.49096	0	0.222736	0.156689	0.273022	0.21039	0	0
mml-miR-212-3p	0	3	0	1	0	0	0	0	0	0	0	0	0	0	0	0.348023	0	0.0720121	0	0	0	0	0	0	0	0	0	0
mml-miR-216a-3p	0	0	1	0	0	0	0	0	0	0	0	0	0	0	0	0	0.178554	0	0	0	0	0	0	0	0	0	0	0
mml-miR-222-5p	0	0	0	1	0	0	0	0	0	4	2	3	0	0	0	0	0	0.0720121	0	0	0	0	0	0.626754	0.273022	0.21039	0	0
mml-miR-23a-5p	0	0	1	2	1	1	0	0	0	2	2	1	0	0	0	0	0.178554	0.144024	0.146665	0.140786	0	0	0	0.313377	0.273022	0.0701299	0	0
mml-miR-29c-5p	199	121	181	326	90	145	381	20	184	93	71	401	36	24	21.9731	14.0369	32.3182	23.4759	13.1998	20.4139	62.3519	9.60156	13.6612	14.572	9.6923	28.1221	4.12706	5.48693
mml-miR-301a-5p	4	5	12	9	2	4	1	4	4	7	3	8	5	0	0.44167	0.580039	2.14264	0.648109	0.293329	0.563142	0.163653	1.92031	0.296982	1.09682	0.409534	0.561039	0.573203	0
mml-miR-302a-5p	0	0	36	0	0	0	0	0	0	0	0	0	0	0	0	0	6.42793	0	0	0	0	0	0	0	0	0	0	0
mml-miR-30b-5p	2352	4114	1255	2164	3022	1579	1887	454	2307	2128	3239	4309	5020	2178	259.702	477.256	224.085	155.834	443.22	222.3	308.814	217.956	171.284	333.433	442.16	302.19	575.496	497.939
mml-miR-30c-1-3p	27	4	23	56	8	23	19	17	33	29	20	45	11	12	2.98127	0.464031	4.10673	4.03268	1.17332	3.23807	3.10941	8.16133	2.4501	4.54397	2.73022	3.15584	1.26105	2.74347
mml-miR-30d-3p	50	27	28	46	73	33	65	4	56	20	29	48	68	30	5.52087	3.13221	4.9995	3.31256	10.7065	4.64592	10.6375	1.92031	4.15774	3.13377	3.95883	3.36623	7.79557	6.85867
mml-miR-31-3p	144	206	34	147	185	79	352	25	156	101	255	269	111	98	15.9001	23.8976	6.07082	10.5858	27.133	11.1221	57.606	12.002	11.5823	15.8255	34.8104	18.8649	12.7251	22.405
mml-miR-31-5p	340	567	237	958	1122	588	448	387	578	709	663	1173	800	1548	37.5419	65.7764	42.3172	68.9876	164.558	82.7819	73.3167	185.79	42.9138	111.092	90.507	82.2624	91.7125	353.907
mml-miR-3200-5p	0	0	0	2	0	0	0	0	0	0	0	2	0	0	0	0	0	0.144024	0	0	0	0	0	0	0	0.14026	0	0
mml-miR-32-3p	7	12	12	13	8	15	5	0	21	15	5	20	31	5	0.772922	1.39209	2.14264	0.936157	1.17332	2.11178	0.818267	0	1.55915	2.35033	0.682556	1.4026	3.55386	1.14311
mml-miR-324-3p	0	4	2	7	11	0	3	3	2	0	1	3	4	3	0	0.464031	0.357107	0.504085	1.61331	0	0.49096	1.44023	0.148491	0	0.136511	0.21039	0.458563	0.685867
mml-miR-328	2	4	0	1	0	0	0	0	1	4	0	4	2	0	0.220835	0.464031	0	0.0720121	0	0	0	0	0.0742454	0.626754	0	0.28052	0.229281	0
mml-miR-33a	2	3	0	0	19	0	12	0	5	0	1	1	9	1	0.220835	0.348023	0	0	2.78663	0	1.96384	0	0.371227	0	0.136511	0.0701299	1.03177	0.228622
mml-miR-33b-3p	14	9	9	26	20	41	9	6	24	40	13	39	20	4	1.54584	1.04407	1.60698	1.87231	2.93329	5.77221	1.47288	2.88047	1.78189	6.26754	1.77465	2.73507	2.29281	0.914489
mml-miR-374b-3p	0	0	0	1	0	0	0	0	0	0	0	1	0	0	0	0	0	0.0720121	0	0	0	0	0	0	0	0.0701299	0	0
mml-miR-378d	3366	2867	1501	8528	9106	1232	3164	916	3179	2644	2166	4065	3520	2003	371.665	332.594	268.009	614.119	1335.53	173.448	517.799	439.752	236.026	414.285	295.683	285.078	403.535	457.93
mml-miR-379-3p	0	0	1	0	0	0	0	2	0	0	0	2	1	0	0	0	0.178554	0	0	0	0	0.960156	0	0	0	0.14026	0.114641	0
mml-miR-380-3p	12	12	13	15	3	17	4	2	1	11	4	17	2	4	1.32501	1.39209	2.3212	1.08018	0.439994	2.39335	0.654613	0.960156	0.0742454	1.72357	0.546045	1.19221	0.229281	0.914489
mml-miR-412-5p	8	1	23	19	1	2	0	2	2	8	3	17	0	0	0.88334	0.116008	4.10673	1.36823	0.146665	0.281571	0	0.960156	0.148491	1.25351	0.409534	1.19221	0	0
mml-miR-424-3p	4	21	32	16	6	9	6	6	5	19	14	43	27	10	0.44167	2.43616	5.71372	1.15219	0.879988	1.26707	0.98192	2.88047	0.371227	2.97708	1.91116	3.01559	3.0953	2.28622
mml-miR-452-3p	0	0	0	2	0	0	0	2	0	0	0	1	0	0	0	0	0	0.144024	0	0	0	0.960156	0	0	0	0.0701299	0	0
mml-miR-497-3p	0	0	0	0	0	0	0	0	0	0	0	0	1	0	0	0	0	0	0	0	0	0	0	0	0	0	0.114641	0
mml-miR-590-3p	12	7	0	4	4	0	9	0	24	1	8	0	35	13	1.32501	0.812054	0	0.288048	0.586658	0	1.47288	0	1.78189	0.156689	1.09209	0	4.01242	2.97209
mml-miR-599-5p	6	13	24	50	34	10	5	0	2	52	6	28	24	17	0.662505	1.5081	4.28529	3.60061	4.9866	1.40786	0.818267	0	0.148491	8.14781	0.819067	1.96364	2.75138	3.88658
mml-miR-6529-3p	3	3	4	13	0	2	0	1	0	5	2	11	2	0	0.331252	0.348023	0.714214	0.936157	0	0.281571	0	0.480078	0	0.783443	0.273022	0.771429	0.229281	0
mml-miR-661	0	0	0	0	0	0	0	0	0	0	0	0	1	0	0	0	0	0	0	0	0	0	0	0	0	0	0.114641	0
mml-miR-873-3p	0	2	6	13	2	0	0	0	3	2	1	0	1	0	0	0.232015	1.07132	0.936157	0.293329	0	0	0	0.222736	0.313377	0.136511	0	0.114641	0
mml-miR-875-3p	0	0	0	0	1	0	1	0	0	0	0	0	0	0	0	0	0	0	0.146665	0	0.163653	0	0	0	0	0	0	0
mml-miR-877-3p	0	0	0	1	0	1	1	0	0	0	0	0	0	0	0	0	0	0.0720121	0	0.140786	0.163653	0	0	0	0	0	0	0
mml-miR-96	2065	1456	904	1423	1836	908	4836	173	2796	685	2809	2292	1677	1855	228.012	168.907	161.412	102.473	269.276	127.833	791.428	83.0535	207.59	107.332	383.46	160.738	192.252	424.094
mml-miR-99a-3p	0	1	1	0	0	0	0	1	1	0	0	0	1	1	0	0.116008	0.178554	0	0	0	0	0.480078	0.0742454	0	0	0	0.114641	0.228622
mml-miR-99b-3p	0	0	0	2	0	0	0	0	0	0	0	2	0	0	0	0	0	0.144024	0	0	0	0	0	0	0	0.14026	0	0
mmr-miR-1388	489	452	249	919	1461	184	613	167	985	355	182	749	1004	383	53.9941	52.4355	44.4598	66.1791	214.277	25.9045	100.32	80.1731	73.1317	55.6245	24.845	52.5273	115.099	87.5623
mmr-miR-152	0	2	0	1	1	2	0	0	0	0	0	0	0	0	0	0.232015	0	0.0720121	0.146665	0.281571	0	0	0	0	0	0	0	0
mmr-miR-1839	140	127	62	216	86	135	51	25	129	107	83	171	85	65	15.4584	14.733	11.0703	15.5546	12.6132	19.006	8.34632	12.002	9.57766	16.7657	11.3304	11.9922	9.74446	14.8604
mmr-miR-186	0	3	0	3	5	5	5	2	1	3	4	4	6	4	0	0.348023	0	0.216036	0.733323	0.703928	0.818267	0.960156	0.0742454	0.470066	0.546045	0.28052	0.687844	0.914489
mmr-miR-187	25	11	41	208	24	20	19	13	50	38	22	46	45	7	2.76044	1.27608	7.3207	14.9785	3.51995	2.81571	3.10941	6.24102	3.71227	5.95417	3.00325	3.22597	5.15883	1.60036
mmr-miR-425	9401	9366	5283	6544	3603	6964	32576	1851	9922	3307	3818	12579	3913	1452	1038.03	1086.53	943.299	471.247	528.433	980.431	5331.17	888.625	736.663	518.169	521.2	882.164	448.589	331.959
mmu-let-7a-2-3p	0	0	0	1	0	0	0	0	0	0	0	0	0	0	0	0	0	0.0720121	0	0	0	0	0	0	0	0	0	0
mmu-let-7f-2-3p	9	12	1	5	6	2	5	0	8	6	4	3	23	13	0.993757	1.39209	0.178554	0.360061	0.879988	0.281571	0.818267	0	0.593963	0.940132	0.546045	0.21039	2.63674	2.97209
mmu-let-7g-3p	12	23	2	5	19	3	77	1	14	4	9	15	6	0	1.32501	2.66818	0.357107	0.360061	2.78663	0.422357	12.6013	0.480078	1.03944	0.626754	1.2286	1.05195	0.687844	0
mmu-let-7g-5p	34098	43062	49082	152559	36077	69423	7942	20103	59634	76921	59507	91761	84885	49480	3765.01	4995.52	8763.77	10986.1	5291.22	9773.75	1299.73	9651.01	4427.55	12052.6	8123.37	6435.19	9731.27	11312.2
mmu-let-7i-3p	15	25	7	51	32	23	22	11	15	21	30	101	24	30	1.65626	2.90019	1.24988	3.67262	4.69327	3.23807	3.60037	5.28086	1.11368	3.29046	4.09534	7.08312	2.75138	6.85867
mmu-let-7i-5p	48897	55887	58577	183752	32398	112860	21939	22192	93455	72412	53277	134735	55001	29008	5399.08	6483.32	10459.1	13232.4	4751.64	15889.1	3590.39	10653.9	6938.6	11346.1	7272.91	9448.95	6305.35	6631.87
mmu-let-7j	1	8	16	43	5	17	1	4	8	3	3	30	2	2	0.110417	0.928062	2.85686	3.09652	0.733323	2.39335	0.163653	1.92031	0.593963	0.470066	0.409534	2.1039	0.229281	0.457244
mmu-let-7k	0	0	5	1	0	3	0	0	2	5	2	11	0	0	0	0	0.892768	0.0720121	0	0.422357	0	0	0.148491	0.783443	0.273022	0.771429	0	0
mmu-miR-100-3p	1	7	3	1	0	1	0	0	0	0	1	0	1	0	0.110417	0.812054	0.535661	0.0720121	0	0.140786	0	0	0	0	0.136511	0	0.114641	0
mmu-miR-101a-5p	7	19	1	4	15	2	10	0	1	2	10	1	5	1	0.772922	2.20415	0.178554	0.288048	2.19997	0.281571	1.63653	0	0.0742454	0.313377	1.36511	0.0701299	0.573203	0.228622
mmu-miR-101b-3p	124	123	7	49	55	14	118	9	95	10	128	77	50	24	13.6918	14.2689	1.24988	3.52859	8.06655	1.971	19.3111	4.3207	7.05331	1.56689	17.4734	5.4	5.73203	5.48693
mmu-miR-101c	53	58	5	13	19	5	57	0	37	6	46	20	12	9	5.85213	6.72845	0.892768	0.936157	2.78663	0.703928	9.32824	0	2.74708	0.940132	6.27952	1.4026	1.37569	2.0576
mmu-miR-106a-5p	0	1	1	0	0	0	0	0	0	0	2	0	1	0	0	0.116008	0.178554	0	0	0	0	0	0	0	0.273022	0	0.114641	0
mmu-miR-106b-3p	945	698	1673	2553	442	1367	263	679	1242	2165	1394	2736	839	265	104.345	80.9734	298.72	183.847	64.8258	192.454	43.0408	325.973	92.2128	339.231	190.297	191.875	96.1835	60.5849
mmu-miR-106b-5p	1520	1311	384	664	902	306	3453	96	1181	281	806	958	831	430	167.835	152.086	68.5646	47.816	132.291	43.0804	565.095	46.0875	87.6838	44.0295	110.028	67.1844	95.2664	98.3076
mmu-miR-107-5p	0	0	0	0	0	0	1	0	0	1	0	0	0	0	0	0	0	0	0	0	0.163653	0	0	0.156689	0	0	0	0
mmu-miR-10b-3p	3	5	8	36	2	7	0	2	1	4	10	27	4	4	0.331252	0.580039	1.42843	2.59244	0.293329	0.985499	0	0.960156	0.0742454	0.626754	1.36511	1.89351	0.458563	0.914489
mmu-miR-10b-5p	8866	13025	12808	15562	3905	13527	8103	2578	7990	7107	8591	31882	4145	2990	978.961	1511	2286.91	1120.65	572.725	1904.41	1326.08	1237.64	593.221	1113.59	1172.77	2235.88	475.186	683.58
mmu-miR-122-3p	2	1	3	1	0	2	1	5	7	1	0	3	5	6	0.220835	0.116008	0.535661	0.0720121	0	0.281571	0.163653	2.40039	0.519718	0.156689	0	0.21039	0.573203	1.37173
mmu-miR-122-5p	1239	1671	1963	3822	2420	1960	2059	2229	2426	2230	1926	2497	3025	1956	136.807	193.849	350.501	275.23	354.928	275.94	336.962	1070.09	180.119	349.416	262.921	175.114	346.788	447.185
mmu-miR-122b-5p	1	1	0	1	0	0	0	0	0	1	0	0	0	1	0.110417	0.116008	0	0.0720121	0	0	0	0	0	0.156689	0	0	0	0.228622
mmu-miR-124-3p	9	10	1	7	18	2	19	5	2	10	14	1	10	1	0.993757	1.16008	0.178554	0.504085	2.63996	0.281571	3.10941	2.40039	0.148491	1.56689	1.91116	0.0701299	1.14641	0.228622
mmu-miR-124-5p	1	0	0	2	0	0	1	0	0	0	0	0	0	0	0.110417	0	0	0.144024	0	0	0.163653	0	0	0	0	0	0	0
mmu-miR-1247-3p	5	0	0	2	2	2	0	1	13	14	1	32	0	0	0.552087	0	0	0.144024	0.293329	0.281571	0	0.480078	0.96519	2.19364	0.136511	2.24416	0	0
mmu-miR-125a-3p	10	9	19	44	2	14	3	7	12	8	4	37	7	1	1.10417	1.04407	3.39252	3.16853	0.293329	1.971	0.49096	3.36055	0.890945	1.25351	0.546045	2.59481	0.802485	0.228622
mmu-miR-125a-5p	477	364	1077	1496	222	659	475	240	275	963	442	1129	556	98	52.6691	42.2268	192.302	107.73	32.5595	92.7777	77.7353	115.219	20.4175	150.891	60.338	79.1766	63.7402	22.405
mmu-miR-125b-5p	447	283	918	1108	245	544	364	203	238	483	352	773	239	83	49.3566	32.8302	163.912	79.7894	35.9328	76.5873	59.5698	97.4559	17.6704	75.6806	48.052	54.2104	27.3991	18.9756
mmu-miR-126a-3p	46158	25542	30148	89907	13926	18146	19157	4254	40894	18366	29239	66423	29932	7728	5096.65	2963.07	5383.03	6474.39	2042.45	2554.69	3135.11	2042.25	3036.19	2877.74	3991.45	4658.24	3431.42	1766.79
mmu-miR-126a-5p	480	440	163	571	150	85	156	22	445	105	346	528	445	205	53.0004	51.0434	29.1042	41.1189	21.9997	11.9668	25.5299	10.5617	33.0392	16.4523	47.2329	37.0286	51.0151	46.8676
mmu-miR-126b-3p	480	440	163	571	150	85	156	22	445	103	346	527	445	205	53.0004	51.0434	29.1042	41.1189	21.9997	11.9668	25.5299	10.5617	33.0392	16.1389	47.2329	36.9585	51.0151	46.8676
mmu-miR-126b-5p	826	347	591	1878	216	774	289	181	649	922	685	1658	646	96	91.2048	40.2547	105.525	135.239	31.6796	108.968	47.2958	86.8942	48.1853	144.467	93.5102	116.275	74.0579	21.9477
mmu-miR-127-3p	650	358	1741	1020	212	442	301	358	222	628	487	1173	175	52	71.7714	41.5308	310.862	73.4523	31.0929	62.2272	49.2597	171.868	16.4825	98.4004	66.481	82.2624	20.0621	11.8884
mmu-miR-127-5p	15	21	11	20	10	6	22	12	11	4	7	21	7	10	1.65626	2.43616	1.96409	1.44024	1.46665	0.844713	3.60037	5.76094	0.816699	0.626754	0.955579	1.47273	0.802485	2.28622
mmu-miR-128-1-5p	9	6	19	25	3	11	4	5	4	12	5	19	1	1	0.993757	0.696046	3.39252	1.8003	0.439994	1.54864	0.654613	2.40039	0.296982	1.88026	0.682556	1.33247	0.114641	0.228622
mmu-miR-128-3p	1528	1108	1967	4460	989	2481	1310	666	1666	2111	1238	2940	1446	311	168.718	128.537	351.215	321.174	145.051	349.289	214.386	319.732	123.693	330.77	169.001	206.182	165.77	71.1015
mmu-miR-129-1-3p	0	2	1	6	1	6	12	1	1	10	6	8	2	2	0	0.232015	0.178554	0.432073	0.146665	0.844713	1.96384	0.480078	0.0742454	1.56689	0.819067	0.561039	0.229281	0.457244
mmu-miR-129-5p	54	93	44	617	261	121	90	166	105	297	417	94	175	77	5.96254	10.7887	7.85636	44.4315	38.2795	17.0351	14.7288	79.693	7.79577	46.5365	56.9252	6.59221	20.0621	17.6039
mmu-miR-129b-3p	54	90	44	615	261	121	89	166	103	297	415	91	175	77	5.96254	10.4407	7.85636	44.2874	38.2795	17.0351	14.5651	79.693	7.64728	46.5365	56.6522	6.38182	20.0621	17.6039
mmu-miR-129b-5p	1	1	0	23	2	4	5	4	0	11	16	4	5	1	0.110417	0.116008	0	1.65628	0.293329	0.563142	0.818267	1.92031	0	1.72357	2.18418	0.28052	0.573203	0.228622
mmu-miR-1306-3p	23	19	80	54	13	28	21	23	14	40	20	64	15	5	2.5396	2.20415	14.2843	3.88865	1.90664	3.942	3.43672	11.0418	1.03944	6.26754	2.73022	4.48831	1.71961	1.14311
mmu-miR-130a-3p	45	94	61	94	26	29	59	15	39	31	26	102	71	22	4.96879	10.9047	10.8918	6.76914	3.81328	4.08278	9.65555	7.20117	2.89557	4.85735	3.54929	7.15325	8.13949	5.02969
mmu-miR-130a-5p	10	19	17	4	1	2	10	1	9	6	1	23	6	2	1.10417	2.20415	3.03541	0.288048	0.146665	0.281571	1.63653	0.480078	0.668209	0.940132	0.136511	1.61299	0.687844	0.457244
mmu-miR-130b-3p	50	36	30	53	25	23	36	10	33	18	19	61	32	14	5.52087	4.17628	5.35661	3.81664	3.66661	3.23807	5.89152	4.80078	2.4501	2.82039	2.59371	4.27792	3.6685	3.20071
mmu-miR-130b-5p	74	41	175	119	26	88	19	20	29	128	47	113	84	7	8.17089	4.75632	31.2469	8.56944	3.81328	12.3891	3.10941	9.60156	2.15312	20.0561	6.41603	7.92468	9.62982	1.60036
mmu-miR-132-3p	39	96	91	195	52	85	33	65	120	88	77	298	98	84	4.30628	11.1367	16.2484	14.0424	7.62656	11.9668	5.40056	31.2051	8.90945	13.7886	10.5114	20.8987	11.2348	19.2043
mmu-miR-132-5p	37	70	46	165	31	68	90	47	109	78	36	141	64	18	4.08545	8.12054	8.21347	11.882	4.5466	9.57342	14.7288	22.5637	8.09275	12.2217	4.9144	9.88831	7.337	4.1152
mmu-miR-133a-3p	60	220	123	227	186	93	144	77	54	221	139	357	154	187	6.62505	25.5217	21.9621	16.3467	27.2796	13.0931	23.5661	36.966	4.00925	34.6282	18.9751	25.0364	17.6547	42.7524
mmu-miR-133a-5p	2	1	1	4	0	1	1	0	2	2	7	2	8	0	0.220835	0.116008	0.178554	0.288048	0	0.140786	0.163653	0	0.148491	0.313377	0.955579	0.14026	0.917125	0
mmu-miR-133b-3p	3	8	2	6	8	12	5	4	9	8	8	22	9	4	0.331252	0.928062	0.357107	0.432073	1.17332	1.68943	0.818267	1.92031	0.668209	1.25351	1.09209	1.54286	1.03177	0.914489
mmu-miR-134-5p	2	0	0	6	0	0	1	2	1	1	0	1	1	0	0.220835	0	0	0.432073	0	0	0.163653	0.960156	0.0742454	0.156689	0	0.0701299	0.114641	0
mmu-miR-135a-2-3p	0	1	0	0	0	0	0	0	0	0	1	0	0	0	0	0.116008	0	0	0	0	0	0	0	0	0.136511	0	0	0
mmu-miR-135a-5p	1	0	0	2	1	0	0	0	1	0	2	2	2	0	0.110417	0	0	0.144024	0.146665	0	0	0	0.0742454	0	0.273022	0.14026	0.229281	0
mmu-miR-136-3p	80	45	18	26	16	3	40	2	19	8	31	17	28	10	8.8334	5.22035	3.21396	1.87231	2.34663	0.422357	6.54613	0.960156	1.41066	1.25351	4.23185	1.19221	3.20994	2.28622
mmu-miR-136-5p	26	7	1	11	7	0	27	3	3	0	2	9	3	2	2.87085	0.812054	0.178554	0.792133	1.02665	0	4.41864	1.44023	0.222736	0	0.273022	0.631169	0.343922	0.457244
mmu-miR-137-3p	1	0	0	2	5	1	0	0	6	1	1	1	1	4	0.110417	0	0	0.144024	0.733323	0.140786	0	0	0.445472	0.156689	0.136511	0.0701299	0.114641	0.914489
mmu-miR-138-1-3p	0	0	0	0	4	0	0	0	0	0	0	0	0	0	0	0	0	0	0.586658	0	0	0	0	0	0	0	0	0
mmu-miR-138-2-3p	0	0	0	0	1	1	2	0	0	0	0	2	0	0	0	0	0	0	0.146665	0.140786	0.327307	0	0	0	0	0.14026	0	0
mmu-miR-138-5p	16	37	6	20	37	7	22	2	9	1	10	12	45	13	1.76668	4.29229	1.07132	1.44024	5.42659	0.985499	3.60037	0.960156	0.668209	0.156689	1.36511	0.841559	5.15883	2.97209
mmu-miR-139-3p	17	7	33	38	11	25	3	2	7	39	15	82	7	10	1.8771	0.812054	5.89227	2.73646	1.61331	3.51964	0.49096	0.960156	0.519718	6.11086	2.04767	5.75065	0.802485	2.28622
mmu-miR-139-5p	550	593	1472	1748	679	1318	351	268	538	1619	1017	3012	561	507	60.7296	68.7926	262.831	125.877	99.5853	185.555	57.4423	128.661	39.944	253.679	138.832	211.231	64.3134	115.911
mmu-miR-140-3p	7334	6370	6162	23920	4814	7858	4397	3511	9161	8193	10494	19610	6003	2243	809.802	738.969	1100.25	1722.53	706.043	1106.29	719.584	1685.55	680.162	1283.75	1432.55	1375.25	688.188	512.8
mmu-miR-140-5p	229	327	132	404	337	127	213	29	371	84	154	239	651	376	25.2856	37.9345	23.5691	29.0929	49.426	17.8798	34.8582	13.9223	27.545	13.1618	21.0227	16.761	74.6311	85.962
mmu-miR-141-3p	326	433	64	190	1005	30	441	28	528	85	272	241	454	461	35.9961	50.2313	11.4274	13.6823	147.398	4.22357	72.1711	13.4422	39.2016	13.3185	37.1311	16.9013	52.0469	105.395
mmu-miR-141-5p	1	1	0	0	0	0	0	0	0	0	0	0	1	0	0.110417	0.116008	0	0	0	0	0	0	0	0	0	0	0.114641	0
mmu-miR-142a-3p	4313	4097	157	1685	12696	767	10946	119	5955	247	944	856	15525	5544	476.231	475.284	28.0329	121.34	1862.05	107.983	1791.35	57.1293	442.131	38.7021	128.867	60.0312	1779.8	1267.48
mmu-miR-142a-5p	1866	2045	276	3039	5668	470	2346	254	2611	500	2087	736	9249	3161	206.039	237.236	49.2808	218.845	831.295	66.1692	383.931	121.94	193.855	78.3443	284.899	51.6156	1060.31	722.675
mmu-miR-142b	4313	4097	157	1685	12696	767	10946	119	5955	247	944	856	15525	5544	476.231	475.284	28.0329	121.34	1862.05	107.983	1791.35	57.1293	442.131	38.7021	128.867	60.0312	1779.8	1267.48
mmu-miR-143-3p	187442	190968	80571	322946	87612	107475	137876	28328	221648	95465	169355	300821	121764	41654	20696.9	22153.8	14386.2	23256	12849.6	15130.9	22563.9	13599.7	16456.3	14958.3	23118.9	21096.5	13959.1	9523.03
mmu-miR-143-5p	623	1156	304	1667	1132	255	395	74	550	286	341	667	981	555	68.7901	134.105	54.2803	120.044	166.024	35.9003	64.6431	35.5258	40.835	44.8129	46.5503	46.7766	112.463	126.885
mmu-miR-144-3p	0	5	2	22	8	0	6	6	1	1	8	4	9	3	0	0.580039	0.357107	1.58427	1.17332	0	0.98192	2.88047	0.0742454	0.156689	1.09209	0.28052	1.03177	0.685867
mmu-miR-144-5p	8	5	1	30	1	4	6	18	6	0	13	6	9	6	0.88334	0.580039	0.178554	2.16036	0.146665	0.563142	0.98192	8.64141	0.445472	0	1.77465	0.420779	1.03177	1.37173
mmu-miR-145a-3p	698	881	496	1316	537	569	350	136	800	693	796	956	1044	346	77.0714	102.203	88.5626	94.7679	78.7589	80.107	57.2787	65.2906	59.3963	108.585	108.663	67.0442	119.685	79.1033
mmu-miR-145a-5p	8537	9104	12513	18208	3258	14003	6251	4191	7641	9880	6386	31054	7132	1691	942.634	1056.13	2234.24	1311.2	477.833	1971.42	1023	2012.01	567.309	1548.08	871.761	2177.81	817.617	386.6
mmu-miR-145b	0	1	2	1	1	3	1	0	0	0	0	1	0	0	0	0.116008	0.357107	0.0720121	0.146665	0.422357	0.163653	0	0	0	0	0.0701299	0	0
mmu-miR-146a-5p	8207	16901	8107	51584	33701	18561	20197	6342	19693	14554	4727	24067	21177	24234	906.196	1960.65	1447.53	3714.67	4942.74	2613.12	3305.31	3044.66	1462.11	2280.45	645.289	1687.82	2427.75	5540.43
mmu-miR-146b-5p	1232	2057	1267	3006	1386	4426	1935	730	4725	1926	414	2016	1243	1265	136.034	238.628	226.227	216.468	203.277	623.117	316.669	350.457	350.81	301.782	56.5157	141.382	142.498	289.207
mmu-miR-147-5p	106	100	81	493	121	343	20	28	285	174	405	297	280	145	11.7043	11.6008	14.4628	35.502	17.7464	48.2894	3.27307	13.4422	21.1599	27.2638	55.2871	20.8286	32.0994	33.1502
mmu-miR-149-5p	220	313	413	375	143	190	254	88	135	254	100	419	132	25	24.2918	36.3104	73.7426	27.0045	20.973	26.7493	41.5679	42.2469	10.0231	39.7989	13.6511	29.3844	15.1326	5.71556
mmu-miR-150-5p	562	574	1032	3531	2620	1427	1150	982	787	1205	512	1210	2559	1304	62.0546	66.5884	184.267	254.275	384.261	200.901	188.201	471.437	58.4311	188.81	69.8938	84.8572	293.366	298.123
mmu-miR-151-3p	13077	8037	23144	34434	8642	10708	14249	6489	15315	12703	8520	37590	6937	3788	1443.93	932.354	4132.44	2479.66	1267.48	1507.53	2331.9	3115.23	1137.07	1990.42	1163.08	2636.18	795.262	866.021
mmu-miR-151-5p	738	964	605	1528	1033	838	923	381	695	1094	674	2420	668	455	81.4881	111.831	108.025	110.034	151.505	117.978	151.052	182.91	51.6006	171.417	92.0086	169.714	76.58	104.023
mmu-miR-152-3p	2720	2721	966	4127	1457	459	1248	219	2270	350	1271	1728	1660	636	300.336	315.657	172.483	297.194	213.69	64.6206	204.239	105.137	168.537	54.841	173.506	121.184	190.304	145.404
mmu-miR-152-5p	36	26	23	56	29	36	23	7	27	10	13	51	27	11	3.97503	3.0162	4.10673	4.03268	4.25327	5.06828	3.76403	3.36055	2.00463	1.56689	1.77465	3.57662	3.0953	2.51484
mmu-miR-153-3p	25	12	2	3	41	0	8	3	28	1	7	1	18	21	2.76044	1.39209	0.357107	0.216036	6.01325	0	1.30923	1.44023	2.07887	0.156689	0.955579	0.0701299	2.06353	4.80107
mmu-miR-155-5p	1	2	3	4	1	10	0	0	0	2	0	7	2	0	0.110417	0.232015	0.535661	0.288048	0.146665	1.40786	0	0	0	0.313377	0	0.490909	0.229281	0
mmu-miR-15b-3p	29	27	40	46	13	57	27	15	85	54	56	84	34	30	3.20211	3.13221	7.14214	3.31256	1.90664	8.02478	4.41864	7.20117	6.31086	8.46118	7.64463	5.89091	3.89778	6.85867
mmu-miR-15b-5p	212	230	443	938	134	355	38	210	377	442	340	800	406	325	23.4085	26.6818	79.0992	67.5474	19.6531	49.9789	6.21883	100.816	27.9905	69.2564	46.4138	56.1039	46.5441	74.3022
mmu-miR-16-2-3p	17	49	12	25	17	12	2	11	41	21	28	33	29	52	1.8771	5.68438	2.14264	1.8003	2.4933	1.68943	0.327307	5.28086	3.04406	3.29046	3.82231	2.31429	3.32458	11.8884
mmu-miR-17-3p	1	0	0	0	0	0	0	0	0	2	0	0	0	0	0.110417	0	0	0	0	0	0	0	0	0.313377	0	0	0	0
mmu-miR-181a-2-3p	44	44	34	117	21	52	36	6	31	28	58	96	27	4	4.85837	5.10434	6.07082	8.42542	3.07996	7.32085	5.89152	2.88047	2.30161	4.38728	7.91765	6.73247	3.0953	0.914489
mmu-miR-181a-5p	3005	3357	4798	8710	2368	5602	1432	2247	1910	6614	2126	8809	2750	1076	331.804	389.438	856.7	627.225	347.302	788.681	234.352	1078.74	141.809	1036.34	290.223	617.774	315.262	245.998
mmu-miR-181c-3p	2	0	4	20	2	3	1	0	3	1	4	5	1	2	0.220835	0	0.714214	1.44024	0.293329	0.422357	0.163653	0	0.222736	0.156689	0.546045	0.350649	0.114641	0.457244
mmu-miR-182-3p	1	0	1	2	0	1	0	0	1	0	0	1	1	1	0.110417	0	0.178554	0.144024	0	0.140786	0	0	0.0742454	0	0	0.0701299	0.114641	0.228622
mmu-miR-182-5p	1853	1114	1378	2127	1512	1428	3097	521	3894	1234	3237	3209	1027	1743	204.604	129.233	246.047	153.17	221.757	201.042	506.834	250.121	289.112	193.354	441.887	225.047	117.736	398.489
mmu-miR-183-3p	9	1	8	19	1	2	0	0	2	4	5	10	1	1	0.993757	0.116008	1.42843	1.36823	0.146665	0.281571	0	0	0.148491	0.626754	0.682556	0.701299	0.114641	0.228622
mmu-miR-183-5p	2432	1331	4667	5078	1422	3061	1295	1028	2937	2803	2379	5610	1352	2224	268.535	154.406	833.31	365.677	208.557	430.945	211.931	493.52	218.059	439.198	324.76	393.429	154.994	508.456
mmu-miR-1839-3p	7	20	3	9	9	4	22	1	10	4	8	12	7	13	0.772922	2.32015	0.535661	0.648109	1.31998	0.563142	3.60037	0.480078	0.742454	0.626754	1.09209	0.841559	0.802485	2.97209
mmu-miR-1843a-5p	0	0	0	0	0	0	0	2	0	0	0	0	0	0	0	0	0	0	0	0	0	0.960156	0	0	0	0	0	0
mmu-miR-1843b-3p	7	3	12	23	0	18	4	1	5	13	2	26	7	0	0.772922	0.348023	2.14264	1.65628	0	2.53414	0.654613	0.480078	0.371227	2.03695	0.273022	1.82338	0.802485	0
mmu-miR-1843b-5p	0	0	0	0	0	3	0	2	0	1	1	1	0	0	0	0	0	0	0	0.422357	0	0.960156	0	0.156689	0.136511	0.0701299	0	0
mmu-miR-184-3p	1	10	177	2	1	1	3	1	269	5	1	1	337	195	0.110417	1.16008	31.604	0.144024	0.146665	0.140786	0.49096	0.480078	19.972	0.783443	0.136511	0.0701299	38.6339	44.5813
mmu-miR-185-3p	14	24	41	117	21	32	10	14	36	62	25	49	52	17	1.54584	2.78418	7.3207	8.42542	3.07996	4.50514	1.63653	6.72109	2.67283	9.71469	3.41278	3.43636	5.96132	3.88658
mmu-miR-185-5p	1614	815	855	3144	1225	941	748	383	1586	715	1306	1762	993	485	178.214	94.5463	152.663	226.406	179.664	132.479	122.413	183.87	117.753	112.032	178.284	123.569	113.838	110.882
mmu-miR-186-5p	3340	5577	2392	7368	10724	3615	5320	947	3174	3807	2785	4814	6977	4789	368.794	646.975	427.1	530.585	1572.83	508.94	870.636	454.634	235.655	596.514	380.184	337.605	799.848	1094.87
mmu-miR-187-3p	22	10	35	129	14	13	14	8	41	23	21	33	20	5	2.42918	1.16008	6.24938	9.28956	2.0533	1.83021	2.29115	3.84063	3.04406	3.60384	2.86674	2.31429	2.29281	1.14311
mmu-miR-188-3p	0	0	0	0	0	0	0	0	0	0	1	0	0	0	0	0	0	0	0	0	0	0	0	0	0.136511	0	0	0
mmu-miR-188-5p	11	3	3	15	15	2	4	3	9	0	3	7	13	0	1.21459	0.348023	0.535661	1.08018	2.19997	0.281571	0.654613	1.44023	0.668209	0	0.409534	0.490909	1.49033	0
mmu-miR-1895	0	0	0	2	0	0	0	0	1	0	0	0	0	0	0	0	0	0.144024	0	0	0	0	0.0742454	0	0	0	0	0
mmu-miR-18a-3p	18	12	22	20	21	14	10	9	8	28	4	20	7	3	1.98751	1.39209	3.92818	1.44024	3.07996	1.971	1.63653	4.3207	0.593963	4.38728	0.546045	1.4026	0.802485	0.685867
mmu-miR-18b-3p	0	0	0	0	0	0	0	0	1	0	0	1	0	0	0	0	0	0	0	0	0	0	0.0742454	0	0	0.0701299	0	0
mmu-miR-1902	1	0	0	0	1	0	6	2	0	2	0	1	2	1	0.110417	0	0	0	0.146665	0	0.98192	0.960156	0	0.313377	0	0.0701299	0.229281	0.228622
mmu-miR-190a-5p	112	116	12	72	74	7	52	4	72	15	80	73	50	61	12.3668	13.4569	2.14264	5.18487	10.8532	0.985499	8.50997	1.92031	5.34567	2.35033	10.9209	5.11948	5.73203	13.946
mmu-miR-190b-5p	5	5	7	9	2	5	5	3	6	3	4	7	6	0	0.552087	0.580039	1.24988	0.648109	0.293329	0.703928	0.818267	1.44023	0.445472	0.470066	0.546045	0.490909	0.687844	0
mmu-miR-191-5p	4453	5644	6588	12612	6337	5866	3504	2688	5903	6839	6162	9258	6872	4063	491.689	654.747	1176.31	908.217	929.414	825.848	573.441	1290.45	438.271	1071.59	841.182	649.262	787.811	928.892
mmu-miR-193a-3p	14	11	1	4	12	1	23	0	9	4	2	10	12	4	1.54584	1.27608	0.178554	0.288048	1.75998	0.140786	3.76403	0	0.668209	0.626754	0.273022	0.701299	1.37569	0.914489
mmu-miR-193b-3p	36	53	39	99	42	47	122	17	40	78	20	96	18	20	3.97503	6.14841	6.96359	7.1292	6.15991	6.61692	19.9657	8.16133	2.96982	12.2217	2.73022	6.73247	2.06353	4.57244
mmu-miR-194-1-3p	0	0	0	1	0	0	0	0	0	0	0	0	0	0	0	0	0	0.0720121	0	0	0	0	0	0	0	0	0	0
mmu-miR-194-5p	207730	192337	68744	180600	222552	124304	102303	62698	191708	156621	223632	296388	327217	157616	22937	22312.6	12274.5	13005.4	32640.5	17500.2	16742.2	30099.9	14233.4	24540.7	30528.3	20785.7	37512.4	36034.5
mmu-miR-195a-3p	20	8	49	113	7	40	4	14	34	50	45	77	10	6	2.20835	0.928062	8.74913	8.13737	1.02665	5.63142	0.654613	6.72109	2.52434	7.83443	6.14301	5.4	1.14641	1.37173
mmu-miR-195a-5p	532	533	239	763	149	188	222	53	400	172	448	570	460	184	58.7421	61.8321	42.6743	54.9452	21.853	26.4677	36.331	25.4441	29.6982	26.9504	61.157	39.974	52.7347	42.0665
mmu-miR-196a-2-3p	0	0	0	0	1	0	0	0	0	0	0	0	0	2	0	0	0	0	0.146665	0	0	0	0	0	0	0	0	0.457244
mmu-miR-1983	2	4	9	9	3	8	8	1	4	1	4	18	5	0	0.220835	0.464031	1.60698	0.648109	0.439994	1.12628	1.30923	0.480078	0.296982	0.156689	0.546045	1.26234	0.573203	0
mmu-miR-199a-3p	4155	5799	4963	14426	2700	5734	1826	1185	4389	6966	6242	10780	6213	2040	458.785	672.729	886.162	1038.85	395.994	807.264	298.831	568.893	325.863	1091.49	852.103	756	712.263	466.389
mmu-miR-199a-5p	3618	4472	3402	6204	1678	3245	2056	664	3502	3479	2777	6509	4011	946	399.49	518.786	607.439	446.763	246.103	456.849	336.471	318.772	260.007	545.12	379.092	456.475	459.824	216.277
mmu-miR-199b-5p	8	6	3	4	7	6	5	1	4	2	0	8	3	2	0.88334	0.696046	0.535661	0.288048	1.02665	0.844713	0.818267	0.480078	0.296982	0.313377	0	0.561039	0.343922	0.457244
mmu-miR-19a-5p	0	1	0	0	0	0	1	0	1	0	0	0	0	0	0	0.116008	0	0	0	0	0.163653	0	0.0742454	0	0	0	0	0
mmu-miR-1a-1-5p	0	0	0	1	0	0	0	0	0	0	0	6	1	0	0	0	0	0.0720121	0	0	0	0	0	0	0	0.420779	0.114641	0
mmu-miR-1b-5p	6656	7195	787	5792	2102	1633	5230	1630	8803	1221	8570	6146	3681	2835	734.939	834.675	140.522	417.094	308.289	229.903	855.907	782.527	653.582	191.317	1169.9	431.018	421.992	648.144
mmu-miR-200a-3p	13188	18616	11399	31227	35521	13615	11439	3251	18930	15620	14618	28346	18424	18127	1456.19	2159.6	2035.33	2248.72	5209.67	1916.8	1872.03	1560.73	1405.47	2447.48	1995.52	1987.9	2112.14	4144.24
mmu-miR-200a-5p	5792	4504	8290	11536	4440	4750	3418	1350	11281	4872	3740	10328	2506	2013	639.538	522.499	1480.21	830.732	651.191	668.731	559.367	648.106	837.562	763.387	510.552	724.301	287.29	460.217
mmu-miR-200b-3p	15243	9850	51656	100925	8728	36715	2655	7867	34148	34925	26701	72098	10288	10505	1683.09	1142.68	9223.37	7267.82	1280.09	5168.94	434.5	3776.78	2535.33	5472.35	3644.99	5056.22	1179.42	2401.68
mmu-miR-200b-5p	188	161	450	835	187	199	261	108	240	289	190	606	74	76	20.7585	18.6772	80.3491	60.1301	27.4263	28.0163	42.7135	51.8484	17.8189	45.283	25.9371	42.4987	8.48341	17.3753
mmu-miR-202-5p	0	1	0	0	0	0	3	0	3	0	0	2	0	0	0	0.116008	0	0	0	0	0.49096	0	0.222736	0	0	0.14026	0	0
mmu-miR-203-3p	2681	1052	1534	5550	934	908	1550	402	6012	1276	4114	2878	1413	407	296.029	122.04	273.901	399.667	136.985	127.833	253.663	192.991	446.363	199.935	561.607	201.834	161.987	93.0492
mmu-miR-204-3p	0	3	0	0	1	2	0	1	0	2	0	1	0	0	0	0.348023	0	0	0.146665	0.281571	0	0.480078	0	0.313377	0	0.0701299	0	0
mmu-miR-204-5p	18	61	47	73	20	50	41	20	28	33	39	141	42	14	1.98751	7.07647	8.39202	5.25688	2.93329	7.03928	6.70979	9.60156	2.07887	5.17072	5.32394	9.88831	4.81491	3.20071
mmu-miR-205-5p	0	0	0	3	0	0	0	8	0	0	0	1	0	0	0	0	0	0.216036	0	0	0	3.84063	0	0	0	0.0701299	0	0
mmu-miR-206-3p	0	2	0	7	0	0	3	68	4	1	0	4	0	2	0	0.232015	0	0.504085	0	0	0.49096	32.6453	0.296982	0.156689	0	0.28052	0	0.457244
mmu-miR-210-5p	1	1	1	11	2	2	3	4	1	3	0	3	3	5	0.110417	0.116008	0.178554	0.792133	0.293329	0.281571	0.49096	1.92031	0.0742454	0.470066	0	0.21039	0.343922	1.14311
mmu-miR-211-5p	0	2	1	12	4	12	5	1	3	1	3	7	1	0	0	0.232015	0.178554	0.864145	0.586658	1.68943	0.818267	0.480078	0.222736	0.156689	0.409534	0.490909	0.114641	0
mmu-miR-2137	0	0	0	1	0	0	0	0	0	0	0	0	1	0	0	0	0	0.0720121	0	0	0	0	0	0	0	0	0.114641	0
mmu-miR-215-3p	1	0	2	3	0	1	3	0	0	3	1	4	1	0	0.110417	0	0.357107	0.216036	0	0.140786	0.49096	0	0	0.470066	0.136511	0.28052	0.114641	0
mmu-miR-216a-3p	1	0	2	3	4	6	0	0	0	24	3	0	0	0	0.110417	0	0.357107	0.216036	0.586658	0.844713	0	0	0	3.76053	0.409534	0	0	0
mmu-miR-216b-5p	4	12	3	44	5	8	11	8	5	24	6	23	6	1	0.44167	1.39209	0.535661	3.16853	0.733323	1.12628	1.80019	3.84063	0.371227	3.76053	0.819067	1.61299	0.687844	0.228622
mmu-miR-216c-3p	0	0	0	0	1	0	0	0	0	0	0	0	0	0	0	0	0	0	0.146665	0	0	0	0	0	0	0	0	0
mmu-miR-217-5p	0	3	0	0	0	0	0	0	0	0	0	1	0	0	0	0.348023	0	0	0	0	0	0	0	0	0	0.0701299	0	0
mmu-miR-218-1-3p	0	1	0	0	0	2	1	0	0	1	0	0	0	0	0	0.116008	0	0	0	0.281571	0.163653	0	0	0.156689	0	0	0	0
mmu-miR-219c-3p	0	0	0	0	0	0	0	0	0	0	0	1	1	0	0	0	0	0	0	0	0	0	0	0	0	0.0701299	0.114641	0
mmu-miR-21a-3p	61	51	12	42	47	20	59	13	49	11	35	20	52	9	6.73547	5.91639	2.14264	3.02451	6.89324	2.81571	9.65555	6.24102	3.63802	1.72357	4.77789	1.4026	5.96132	2.0576
mmu-miR-21b	0	0	0	0	0	0	0	0	2	0	0	0	0	0	0	0	0	0	0	0	0	0	0.148491	0	0	0	0	0
mmu-miR-21c	0	2	0	2	2	0	1	0	0	0	1	0	0	0	0	0.232015	0	0.144024	0.293329	0	0.163653	0	0	0	0.136511	0	0	0
mmu-miR-221-5p	9	15	11	44	5	21	1	5	13	14	10	29	9	8	0.993757	1.74012	1.96409	3.16853	0.733323	2.9565	0.163653	2.40039	0.96519	2.19364	1.36511	2.03377	1.03177	1.82898
mmu-miR-222-5p	1	0	0	1	0	1	1	0	1	6	2	3	2	1	0.110417	0	0	0.0720121	0	0.140786	0.163653	0	0.0742454	0.940132	0.273022	0.21039	0.229281	0.228622
mmu-miR-23b-3p	2064	2326	3730	5954	1950	3293	1194	1166	2150	3511	1861	6764	2257	1218	227.902	269.834	666.005	428.76	285.996	463.607	195.402	559.771	159.628	550.134	254.047	474.359	258.744	278.462
mmu-miR-23b-5p	3	3	20	20	10	19	4	7	7	25	12	24	8	2	0.331252	0.348023	3.57107	1.44024	1.46665	2.67493	0.654613	3.36055	0.519718	3.91722	1.63813	1.68312	0.917125	0.457244
mmu-miR-24-2-5p	23	10	20	69	25	27	17	5	38	26	12	38	37	1	2.5396	1.16008	3.57107	4.96884	3.66661	3.80121	2.78211	2.40039	2.82133	4.0739	1.63813	2.66494	4.24171	0.228622
mmu-miR-27b-3p	32855	22657	28107	85740	19908	23981	7270	6393	36961	28950	34095	59548	29577	14489	3627.77	2628.39	5018.61	6174.32	2919.8	3376.18	1189.76	3069.14	2744.18	4536.14	4654.35	4176.09	3390.73	3312.51
mmu-miR-27b-5p	73	24	94	175	43	67	25	11	53	73	63	116	26	14	8.06048	2.78418	16.784	12.6021	6.30658	9.43263	4.09133	5.28086	3.93501	11.4383	8.60021	8.13507	2.98066	3.20071
mmu-miR-28a-3p	1	0	0	0	0	1	0	0	0	2	0	0	0	2	0.110417	0	0	0	0	0.140786	0	0	0	0.313377	0	0	0	0.457244
mmu-miR-28b	0	0	0	1	0	0	0	0	0	0	0	0	0	0	0	0	0	0.0720121	0	0	0	0	0	0	0	0	0	0
mmu-miR-28c	3	1	4	7	0	3	0	0	2	0	1	5	0	2	0.331252	0.116008	0.714214	0.504085	0	0.422357	0	0	0.148491	0	0.136511	0.350649	0	0.457244
mmu-miR-296-3p	0	1	2	0	2	1	0	0	1	3	0	0	0	0	0	0.116008	0.357107	0	0.293329	0.140786	0	0	0.0742454	0.470066	0	0	0	0
mmu-miR-299a-3p	85	41	50	16	21	7	45	3	15	8	22	28	27	5	9.38548	4.75632	8.92768	1.15219	3.07996	0.985499	7.3644	1.44023	1.11368	1.25351	3.00325	1.96364	3.0953	1.14311
mmu-miR-299a-5p	4	1	13	3	1	2	2	1	0	1	0	16	0	0	0.44167	0.116008	2.3212	0.216036	0.146665	0.281571	0.327307	0.480078	0	0.156689	0	1.12208	0	0
mmu-miR-299b-5p	0	0	2	0	0	0	0	0	0	0	0	0	0	0	0	0	0.357107	0	0	0	0	0	0	0	0	0	0	0
mmu-miR-29b-1-5p	7	1	9	16	1	8	0	0	5	14	7	10	6	1	0.772922	0.116008	1.60698	1.15219	0.146665	1.12628	0	0	0.371227	2.19364	0.955579	0.701299	0.687844	0.228622
mmu-miR-29b-2-5p	7	13	7	12	3	10	7	1	5	3	9	22	6	6	0.772922	1.5081	1.24988	0.864145	0.439994	1.40786	1.14557	0.480078	0.371227	0.470066	1.2286	1.54286	0.687844	1.37173
mmu-miR-29c-3p	97	138	9	62	162	60	320	6	102	38	103	73	119	63	10.7105	16.0091	1.60698	4.46475	23.7597	8.44713	52.3691	2.88047	7.57303	5.95417	14.0607	5.11948	13.6422	14.4032
mmu-miR-29c-5p	383	260	287	581	341	329	1016	71	339	214	145	728	124	70	42.2899	30.162	51.2449	41.839	50.0126	46.3184	166.272	34.0856	25.1692	33.5314	19.7941	51.0546	14.2154	16.0036
mmu-miR-300-3p	14	6	13	13	2	1	0	3	1	9	9	16	2	0	1.54584	0.696046	2.3212	0.936157	0.293329	0.140786	0	1.44023	0.0742454	1.4102	1.2286	1.12208	0.229281	0
mmu-miR-301a-3p	8	8	0	1	4	0	3	0	2	0	1	0	5	1	0.88334	0.928062	0	0.0720121	0.586658	0	0.49096	0	0.148491	0	0.136511	0	0.573203	0.228622
mmu-miR-301a-5p	4	5	12	9	2	4	1	4	4	7	3	8	5	0	0.44167	0.580039	2.14264	0.648109	0.293329	0.563142	0.163653	1.92031	0.296982	1.09682	0.409534	0.561039	0.573203	0
mmu-miR-301b-3p	0	2	0	0	0	0	0	0	0	0	0	0	0	0	0	0.232015	0	0	0	0	0	0	0	0	0	0	0	0
mmu-miR-302c-3p	0	0	4	0	0	0	0	0	0	0	0	0	0	0	0	0	0.714214	0	0	0	0	0	0	0	0	0	0	0
mmu-miR-3059-5p	0	11	1	1	0	0	0	2	0	1	1	1	3	0	0	1.27608	0.178554	0.0720121	0	0	0	0.960156	0	0.156689	0.136511	0.0701299	0.343922	0
mmu-miR-3064-3p	0	3	0	1	0	3	0	0	0	0	0	1	0	2	0	0.348023	0	0.0720121	0	0.422357	0	0	0	0	0	0.0701299	0	0.457244
mmu-miR-3064-5p	5	0	0	6	0	1	4	1	0	4	2	2	3	1	0.552087	0	0	0.432073	0	0.140786	0.654613	0.480078	0	0.626754	0.273022	0.14026	0.343922	0.228622
mmu-miR-3065-3p	1	2	7	17	3	9	4	2	4	7	2	12	4	3	0.110417	0.232015	1.24988	1.22421	0.439994	1.26707	0.654613	0.960156	0.296982	1.09682	0.273022	0.841559	0.458563	0.685867
mmu-miR-3065-5p	16	13	4	25	3	17	15	3	6	17	14	43	5	3	1.76668	1.5081	0.714214	1.8003	0.439994	2.39335	2.4548	1.44023	0.445472	2.66371	1.91116	3.01559	0.573203	0.685867
mmu-miR-3071-3p	26	8	6	11	8	0	29	5	3	0	2	9	3	2	2.87085	0.928062	1.07132	0.792133	1.17332	0	4.74595	2.40039	0.222736	0	0.273022	0.631169	0.343922	0.457244
mmu-miR-3071-5p	79	43	18	25	16	3	37	2	19	8	31	16	28	10	8.72298	4.98833	3.21396	1.8003	2.34663	0.422357	6.05517	0.960156	1.41066	1.25351	4.23185	1.12208	3.20994	2.28622
mmu-miR-3074-1-3p	39	13	51	133	17	51	25	12	32	42	37	90	24	5	4.30628	1.5081	9.10623	9.57761	2.4933	7.18006	4.09133	5.76094	2.37585	6.58092	5.05092	6.31169	2.75138	1.14311
mmu-miR-3074-2-3p	23	10	20	69	25	27	17	5	38	26	12	38	37	1	2.5396	1.16008	3.57107	4.96884	3.66661	3.80121	2.78211	2.40039	2.82133	4.0739	1.63813	2.66494	4.24171	0.228622
mmu-miR-3074-5p	4082	3590	5138	16007	4066	3096	2744	869	4956	2973	2498	7228	4598	1819	450.724	416.468	917.408	1152.7	596.338	435.872	449.065	417.188	367.96	465.835	341.005	506.899	527.118	415.864
mmu-miR-3085-3p	0	0	0	1	0	0	0	0	0	0	0	0	0	0	0	0	0	0.0720121	0	0	0	0	0	0	0	0	0	0
mmu-miR-30b-5p	2352	4114	1255	2164	3022	1579	1885	454	2307	2128	3235	4309	5020	2178	259.702	477.256	224.085	155.834	443.22	222.3	308.487	217.956	171.284	333.433	441.614	302.19	575.496	497.939
mmu-miR-30c-1-3p	27	4	23	56	8	23	19	17	33	29	20	45	11	12	2.98127	0.464031	4.10673	4.03268	1.17332	3.23807	3.10941	8.16133	2.4501	4.54397	2.73022	3.15584	1.26105	2.74347
mmu-miR-30e-3p	761	702	496	1788	633	746	510	161	2151	623	845	1650	812	388	84.0277	81.4374	88.5626	128.758	92.8387	105.026	83.4632	77.2926	159.702	97.617	115.352	115.714	93.0882	88.7054
mmu-miR-30e-5p	7533	10783	3148	12007	18430	6024	7680	1392	10298	4711	6148	12327	20705	12324	831.775	1250.91	562.087	864.649	2703.03	848.092	1256.86	668.269	764.579	738.16	839.271	864.491	2373.64	2817.54
mmu-miR-30f	460	343	192	915	231	208	250	81	1303	213	446	728	427	139	50.792	39.7906	34.2823	65.8911	33.8795	29.2834	40.9133	38.8863	96.7418	33.3747	60.884	51.0546	48.9516	31.7785
mmu-miR-3102-3p	0	0	0	1	0	0	0	0	0	0	0	1	0	0	0	0	0	0.0720121	0	0	0	0	0	0	0	0.0701299	0	0
mmu-miR-32-3p	7	12	12	13	8	15	5	0	21	15	5	20	31	5	0.772922	1.39209	2.14264	0.936157	1.17332	2.11178	0.818267	0	1.55915	2.35033	0.682556	1.4026	3.55386	1.14311
mmu-miR-324-3p	0	3	2	7	11	0	3	3	1	0	1	3	4	3	0	0.348023	0.357107	0.504085	1.61331	0	0.49096	1.44023	0.0742454	0	0.136511	0.21039	0.458563	0.685867
mmu-miR-326-3p	79	111	42	78	133	54	128	32	20	61	46	98	119	18	8.72298	12.8769	7.49925	5.61694	19.5064	7.60242	20.9476	15.3625	1.48491	9.558	6.27952	6.87273	13.6422	4.1152
mmu-miR-328-5p	0	1	0	0	0	0	0	0	0	0	0	0	0	0	0	0.116008	0	0	0	0	0	0	0	0	0	0	0	0
mmu-miR-331-5p	126	69	160	294	33	146	45	48	138	117	49	299	98	49	13.9126	8.00453	28.5686	21.1716	4.83993	20.5547	7.3644	23.0438	10.2459	18.3326	6.68905	20.9688	11.2348	11.2025
mmu-miR-338-3p	16	13	4	25	3	17	15	3	6	17	14	43	5	3	1.76668	1.5081	0.714214	1.8003	0.439994	2.39335	2.4548	1.44023	0.445472	2.66371	1.91116	3.01559	0.573203	0.685867
mmu-miR-340-3p	10	17	12	109	15	36	18	9	32	18	16	32	46	6	1.10417	1.97213	2.14264	7.84932	2.19997	5.06828	2.94576	4.3207	2.37585	2.82039	2.18418	2.24416	5.27347	1.37173
mmu-miR-345-3p	4	16	4	16	31	6	2	0	12	11	9	4	29	25	0.44167	1.85612	0.714214	1.15219	4.5466	0.844713	0.327307	0	0.890945	1.72357	1.2286	0.28052	3.32458	5.71556
mmu-miR-34a-3p	1	0	0	6	0	3	1	0	0	0	5	7	1	0	0.110417	0	0	0.432073	0	0.422357	0.163653	0	0	0	0.682556	0.490909	0.114641	0
mmu-miR-34c-5p	0	0	1	2	5	2	0	0	2	2	0	0	2	4	0	0	0.178554	0.144024	0.733323	0.281571	0	0	0.148491	0.313377	0	0	0.229281	0.914489
mmu-miR-3535	0	0	0	0	0	0	0	0	0	0	0	0	1	0	0	0	0	0	0	0	0	0	0	0	0	0	0.114641	0
mmu-miR-362-5p	16	13	6	23	38	19	30	14	18	6	9	28	21	10	1.76668	1.5081	1.07132	1.65628	5.57325	2.67493	4.9096	6.72109	1.33642	0.940132	1.2286	1.96364	2.40745	2.28622
mmu-miR-370-5p	3	0	1	2	0	2	0	0	1	0	0	0	0	0	0.331252	0	0.178554	0.144024	0	0.281571	0	0	0.0742454	0	0	0	0	0
mmu-miR-374c-3p	383	447	510	950	221	958	231	185	752	558	307	1415	608	538	42.2899	51.8554	91.0623	68.4115	32.4129	134.873	37.8039	88.8145	55.8325	87.4322	41.909	99.2338	69.7015	122.999
mmu-miR-374c-5p	0	0	0	1	0	0	0	0	0	0	0	1	0	0	0	0	0	0.0720121	0	0	0	0	0	0	0	0.0701299	0	0
mmu-miR-375-5p	0	0	0	1	0	0	0	0	0	0	0	0	0	0	0	0	0	0.0720121	0	0	0	0	0	0	0	0	0	0
mmu-miR-376a-3p	0	0	0	0	0	0	0	0	0	1	0	0	0	0	0	0	0	0	0	0	0	0	0	0.156689	0	0	0	0
mmu-miR-376a-5p	0	3	0	2	0	0	0	0	1	0	1	0	1	1	0	0.348023	0	0.144024	0	0	0	0	0.0742454	0	0.136511	0	0.114641	0.228622
mmu-miR-376b-5p	0	0	0	2	0	0	0	2	0	0	0	1	0	0	0	0	0	0.144024	0	0	0	0.960156	0	0	0	0.0701299	0	0
mmu-miR-376c-5p	7	3	1	0	0	0	0	0	0	0	0	0	0	0	0.772922	0.348023	0.178554	0	0	0	0	0	0	0	0	0	0	0
mmu-miR-378a-3p	54973	45346	43869	144358	126227	38752	47717	27695	45146	63429	34352	91729	65369	43512	6069.98	5260.49	7832.97	10395.5	18513	5455.72	7809.05	13295.8	3351.88	9938.6	4689.43	6432.94	7493.95	9947.81
mmu-miR-378b	175	168	90	366	412	74	176	96	121	186	132	259	261	132	19.3231	19.4893	16.0698	26.3564	60.4258	10.4181	28.803	46.0875	8.98369	29.1441	18.0195	18.1636	29.9212	30.1781
mmu-miR-378c	3541	3184	1595	8797	11161	1432	3492	1735	3323	3319	2429	4353	4641	2899	390.988	369.369	284.793	633.49	1636.92	201.605	571.477	832.936	246.717	520.049	331.586	305.275	532.047	662.776
mmu-miR-378d	0	2	0	36	1	3	1	14	2	7	0	38	1	2	0	0.232015	0	2.59244	0.146665	0.422357	0.163653	6.72109	0.148491	1.09682	0	2.66494	0.114641	0.457244
mmu-miR-382-3p	42	24	16	14	5	8	4	9	4	11	26	26	3	1	4.63753	2.78418	2.85686	1.00817	0.733323	1.12628	0.654613	4.3207	0.296982	1.72357	3.54929	1.82338	0.343922	0.228622
mmu-miR-383-5p	0	0	0	2	0	0	0	4	0	0	0	2	0	0	0	0	0	0.144024	0	0	0	1.92031	0	0	0	0.14026	0	0
mmu-miR-384-3p	0	0	0	0	0	0	0	1	0	0	0	0	0	0	0	0	0	0	0	0	0	0.480078	0	0	0	0	0	0
mmu-miR-384-5p	0	0	0	1	0	0	0	2	0	0	0	1	0	0	0	0	0	0.0720121	0	0	0	0.960156	0	0	0	0.0701299	0	0
mmu-miR-3963	0	0	2	1	0	0	0	0	0	0	0	0	0	0	0	0	0.357107	0.0720121	0	0	0	0	0	0	0	0	0	0
mmu-miR-3964	1	0	0	0	0	0	2	0	1	0	1	0	2	1	0.110417	0	0	0	0	0	0.327307	0	0.0742454	0	0.136511	0	0.229281	0.228622
mmu-miR-3970	0	0	0	1	0	0	0	0	0	0	0	0	0	0	0	0	0	0.0720121	0	0	0	0	0	0	0	0	0	0
mmu-miR-409-3p	70	16	152	105	11	41	34	24	21	61	44	103	15	6	7.72922	1.85612	27.1401	7.56127	1.61331	5.77221	5.56421	11.5219	1.55915	9.558	6.00649	7.22338	1.71961	1.37173
mmu-miR-409-5p	8	10	23	14	1	5	0	5	2	5	3	8	3	1	0.88334	1.16008	4.10673	1.00817	0.146665	0.703928	0	2.40039	0.148491	0.783443	0.409534	0.561039	0.343922	0.228622
mmu-miR-410-3p	3	4	7	5	2	3	6	2	4	7	4	16	2	3	0.331252	0.464031	1.24988	0.360061	0.293329	0.422357	0.98192	0.960156	0.296982	1.09682	0.546045	1.12208	0.229281	0.685867
mmu-miR-411-3p	2	3	0	7	0	1	0	5	0	0	2	4	1	0	0.220835	0.348023	0	0.504085	0	0.140786	0	2.40039	0	0	0.273022	0.28052	0.114641	0
mmu-miR-411-5p	152	37	86	90	12	14	28	21	26	11	47	69	35	12	16.7835	4.29229	15.3556	6.48109	1.75998	1.971	4.58229	10.0816	1.93038	1.72357	6.41603	4.83896	4.01242	2.74347
mmu-miR-412-3p	0	0	1	0	0	0	2	0	0	0	0	0	0	0	0	0	0.178554	0	0	0	0.327307	0	0	0	0	0	0	0
mmu-miR-425-3p	92	78	79	141	86	65	91	17	82	63	48	145	56	31	10.1584	9.0486	14.1057	10.1537	12.6132	9.15106	14.8925	8.16133	6.08812	9.87138	6.55254	10.1688	6.41988	7.08729
mmu-miR-425-5p	9418	9368	5285	6554	3607	6974	32590	1851	9925	3311	3818	12597	3917	1452	1039.91	1086.76	943.656	471.967	529.019	981.838	5333.46	888.625	736.886	518.796	521.2	883.426	449.048	331.959
mmu-miR-431-3p	0	0	0	2	0	0	0	0	0	2	1	0	0	0	0	0	0	0.144024	0	0	0	0	0	0.313377	0.136511	0	0	0
mmu-miR-431-5p	0	1	1	5	0	0	1	0	0	0	0	0	0	0	0	0.116008	0.178554	0.360061	0	0	0.163653	0	0	0	0	0	0	0
mmu-miR-433-3p	4	4	6	5	0	0	0	0	2	0	0	4	2	1	0.44167	0.464031	1.07132	0.360061	0	0	0	0	0.148491	0	0	0.28052	0.229281	0.228622
mmu-miR-450b-5p	5	16	0	5	4	3	8	1	11	1	10	6	9	1	0.552087	1.85612	0	0.360061	0.586658	0.422357	1.30923	0.480078	0.816699	0.156689	1.36511	0.420779	1.03177	0.228622
mmu-miR-452-5p	0	0	1	4	0	0	0	3	2	0	0	1	2	0	0	0	0.178554	0.288048	0	0	0	1.44023	0.148491	0	0	0.0701299	0.229281	0
mmu-miR-455-3p	0	0	0	1	0	1	0	0	1	2	0	0	0	2	0	0	0	0.0720121	0	0.140786	0	0	0.0742454	0.313377	0	0	0	0.457244
mmu-miR-466f-3p	0	0	0	0	0	0	1	2	0	0	0	0	0	0	0	0	0	0	0	0	0.163653	0.960156	0	0	0	0	0	0
mmu-miR-466h-3p	0	0	0	0	0	0	0	0	0	0	1	0	0	0	0	0	0	0	0	0	0	0	0	0	0.136511	0	0	0
mmu-miR-466i-5p	11	18	26	2	23	6	20	21	2	16	10	14	18	14	1.21459	2.08814	4.64239	0.144024	3.37329	0.844713	3.27307	10.0816	0.148491	2.50702	1.36511	0.981818	2.06353	3.20071
mmu-miR-467g	0	0	0	0	1	0	0	0	0	0	0	0	0	0	0	0	0	0	0.146665	0	0	0	0	0	0	0	0	0
mmu-miR-483-3p	0	1	0	0	0	0	0	0	0	0	0	0	0	0	0	0.116008	0	0	0	0	0	0	0	0	0	0	0	0
mmu-miR-485-3p	0	0	5	1	0	1	4	0	0	0	0	1	4	0	0	0	0.892768	0.0720121	0	0.140786	0.654613	0	0	0	0	0.0701299	0.458563	0
mmu-miR-486b-3p	27	34	105	2694	45	84	37	1178	71	31	83	1281	70	30	2.98127	3.94426	18.7481	194.001	6.59991	11.826	6.05517	565.532	5.27142	4.85735	11.3304	89.8364	8.02485	6.85867
mmu-miR-488-3p	0	0	0	2	0	0	0	4	0	0	0	3	0	0	0	0	0	0.144024	0	0	0	1.92031	0	0	0	0.21039	0	0
mmu-miR-493-5p	0	7	15	12	4	6	0	11	7	6	6	15	7	4	0	0.812054	2.6783	0.864145	0.586658	0.844713	0	5.28086	0.519718	0.940132	0.819067	1.05195	0.802485	0.914489
mmu-miR-495-5p	1	1	0	0	0	0	0	0	0	0	0	0	0	0	0.110417	0.116008	0	0	0	0	0	0	0	0	0	0	0	0
mmu-miR-497a-3p	0	0	0	0	0	0	0	0	0	0	0	0	1	0	0	0	0	0	0	0	0	0	0	0	0	0	0.114641	0
mmu-miR-497b	4	1	2	7	2	0	2	0	10	3	4	1	4	3	0.44167	0.116008	0.357107	0.504085	0.293329	0	0.327307	0	0.742454	0.470066	0.546045	0.0701299	0.458563	0.685867
mmu-miR-500-3p	0	0	1	1	4	3	0	0	0	0	0	0	0	0	0	0	0.178554	0.0720121	0.586658	0.422357	0	0	0	0	0	0	0	0
mmu-miR-500-5p	0	2	1	0	2	0	1	0	1	1	2	1	0	0	0	0.232015	0.178554	0	0.293329	0	0.163653	0	0.0742454	0.156689	0.273022	0.0701299	0	0
mmu-miR-501-3p	0	0	0	6	0	1	0	0	0	0	0	1	0	0	0	0	0	0.432073	0	0.140786	0	0	0	0	0	0.0701299	0	0
mmu-miR-503-5p	81	68	100	171	23	44	15	27	109	50	104	196	86	21	8.94381	7.88852	17.8554	12.3141	3.37329	6.19456	2.4548	12.9621	8.09275	7.83443	14.1972	13.7455	9.8591	4.80107
mmu-miR-505-3p	2	0	1	7	2	3	0	0	1	2	0	6	3	3	0.220835	0	0.178554	0.504085	0.293329	0.422357	0	0	0.0742454	0.313377	0	0.420779	0.343922	0.685867
mmu-miR-5100	0	0	1	0	6	6	4	1	1	0	0	1	1	1	0	0	0.178554	0	0.879988	0.844713	0.654613	0.480078	0.0742454	0	0	0.0701299	0.114641	0.228622
mmu-miR-5126	0	0	1	0	4	0	0	0	0	0	0	0	0	3	0	0	0.178554	0	0.586658	0	0	0	0	0	0	0	0	0.685867
mmu-miR-542-3p	3154	2950	191	399	898	74	1899	89	1665	70	1483	723	1033	373	348.257	342.223	34.1037	28.7328	131.705	10.4181	310.778	42.727	123.619	10.9682	202.446	50.7039	118.424	85.2761
mmu-miR-542-5p	19	32	17	9	15	3	24	1	9	4	7	27	8	3	2.09793	3.71225	3.03541	0.648109	2.19997	0.422357	3.92768	0.480078	0.668209	0.626754	0.955579	1.89351	0.917125	0.685867
mmu-miR-543-3p	4	2	24	37	2	3	3	6	1	15	5	14	5	1	0.44167	0.232015	4.28529	2.66445	0.293329	0.422357	0.49096	2.88047	0.0742454	2.35033	0.682556	0.981818	0.573203	0.228622
mmu-miR-582-3p	0	0	0	0	0	0	0	0	0	0	0	1	0	0	0	0	0	0	0	0	0	0	0	0	0	0.0701299	0	0
mmu-miR-582-5p	0	0	0	2	0	0	0	0	0	0	1	0	0	1	0	0	0	0.144024	0	0	0	0	0	0	0.136511	0	0	0.228622
mmu-miR-599	0	2	0	0	1	0	0	0	0	0	1	0	1	0	0	0.232015	0	0	0.146665	0	0	0	0	0	0.136511	0	0.114641	0
mmu-miR-6240	0	0	0	0	1	1	2	1	0	0	1	4	2	0	0	0	0	0	0.146665	0.140786	0.327307	0.480078	0	0	0.136511	0.28052	0.229281	0
mmu-miR-6516-3p	0	0	0	0	0	0	0	1	0	0	0	1	2	1	0	0	0	0	0	0	0	0.480078	0	0	0	0.0701299	0.229281	0.228622
mmu-miR-652-5p	0	0	0	1	0	0	0	0	0	0	0	0	0	1	0	0	0	0.0720121	0	0	0	0	0	0	0	0	0	0.228622
mmu-miR-669c-3p	0	0	0	0	0	0	0	1	0	1	0	0	0	0	0	0	0	0	0	0	0	0.480078	0	0.156689	0	0	0	0
mmu-miR-670-5p	0	0	0	1	0	0	0	0	0	1	0	0	0	0	0	0	0	0.0720121	0	0	0	0	0	0.156689	0	0	0	0
mmu-miR-674-3p	0	0	0	0	0	0	0	1	0	0	0	0	0	0	0	0	0	0	0	0	0	0.480078	0	0	0	0	0	0
mmu-miR-708-3p	72	37	13	66	34	38	73	6	65	30	64	112	11	13	7.95006	4.29229	2.3212	4.7528	4.9866	5.34985	11.9467	2.88047	4.82595	4.70066	8.73672	7.85455	1.26105	2.97209
mmu-miR-708-5p	34	23	3	51	35	7	15	3	37	3	60	36	19	13	3.75419	2.66818	0.535661	3.67262	5.13326	0.985499	2.4548	1.44023	2.74708	0.470066	8.19067	2.52468	2.17817	2.97209
mmu-miR-744-3p	6	4	6	16	5	4	8	1	2	1	1	8	4	3	0.662505	0.464031	1.07132	1.15219	0.733323	0.563142	1.30923	0.480078	0.148491	0.156689	0.136511	0.561039	0.458563	0.685867
mmu-miR-744-5p	418	179	935	1302	271	463	103	102	279	352	170	572	151	91	46.1545	20.7654	166.948	93.7598	39.7461	65.1837	16.8563	48.968	20.7145	55.1544	23.2069	40.1143	17.3107	20.8046
mmu-miR-758-3p	3	3	5	3	0	0	1	0	2	0	0	4	2	0	0.331252	0.348023	0.892768	0.216036	0	0	0.163653	0	0.148491	0	0	0.28052	0.229281	0
mmu-miR-760-3p	1	3	4	9	4	4	1	0	1	3	5	7	3	2	0.110417	0.348023	0.714214	0.648109	0.586658	0.563142	0.163653	0	0.0742454	0.470066	0.682556	0.490909	0.343922	0.457244
mmu-miR-7689-3p	0	0	0	0	0	2	0	0	0	0	0	2	0	0	0	0	0	0	0	0.281571	0	0	0	0	0	0.14026	0	0
mmu-miR-7a-2-3p	0	0	0	1	0	0	0	1	0	0	0	0	0	0	0	0	0	0.0720121	0	0	0	0.480078	0	0	0	0	0	0
mmu-miR-7b-5p	67	43	31	65	33	41	24	14	62	27	60	67	27	13	7.39797	4.98833	5.53516	4.68079	4.83993	5.77221	3.92768	6.72109	4.60321	4.23059	8.19067	4.6987	3.0953	2.97209
mmu-miR-802-5p	589	827	94	101	399	91	477	27	529	188	615	286	1060	486	65.0359	95.9384	16.784	7.27322	58.5192	12.8115	78.0626	12.9621	39.2758	29.4575	83.9544	20.0571	121.519	111.11
mmu-miR-8094	5	0	1	0	3	1	10	4	6	0	2	2	7	1	0.552087	0	0.178554	0	0.439994	0.140786	1.63653	1.92031	0.445472	0	0.273022	0.14026	0.802485	0.228622
mmu-miR-873a-5p	25	31	3	46	9	12	2	2	47	17	15	15	11	8	2.76044	3.59624	0.535661	3.31256	1.31998	1.68943	0.327307	0.960156	3.48953	2.66371	2.04767	1.05195	1.26105	1.82898
mmu-miR-874-3p	21	33	46	79	42	36	36	10	22	44	11	75	46	12	2.31877	3.82825	8.21347	5.68896	6.15991	5.06828	5.89152	4.80078	1.6334	6.8943	1.50162	5.25974	5.27347	2.74347
mmu-miR-874-5p	0	1	0	4	1	0	3	0	0	0	2	0	0	0	0	0.116008	0	0.288048	0.146665	0	0.49096	0	0	0	0.273022	0	0	0
mmu-miR-876-3p	1	0	0	0	0	0	0	0	0	0	0	0	2	0	0.110417	0	0	0	0	0	0	0	0	0	0	0	0.229281	0
mmu-miR-877-3p	0	0	0	1	0	1	1	0	0	0	0	0	0	0	0	0	0	0.0720121	0	0.140786	0.163653	0	0	0	0	0	0	0
mmu-miR-877-5p	87	23	156	227	7	78	12	22	44	48	17	144	14	1	9.60632	2.66818	27.8544	16.3467	1.02665	10.9813	1.96384	10.5617	3.2668	7.52105	2.32069	10.0987	1.60497	0.228622
mmu-miR-92a-3p	4553	4457	15710	20981	2670	10705	1949	5905	6165	15916	8005	20568	6190	2418	502.731	517.046	2805.08	1510.89	391.594	1507.11	318.96	2834.86	457.723	2493.86	1092.77	1442.43	709.626	552.809
mmu-miR-9-3p	14	18	6	24	10	2	12	6	16	8	26	32	15	12	1.54584	2.08814	1.07132	1.72829	1.46665	0.281571	1.96384	2.88047	1.18793	1.25351	3.54929	2.24416	1.71961	2.74347
mmu-miR-98-3p	16	33	0	7	27	0	45	3	29	4	21	11	47	22	1.76668	3.82825	0	0.504085	3.95994	0	7.3644	1.44023	2.15312	0.626754	2.86674	0.771429	5.38811	5.02969
mmu-miR-99b-3p	0	0	0	2	0	0	0	0	0	0	0	2	0	0	0	0	0	0.144024	0	0	0	0	0	0	0	0.14026	0	0
mmu-miR-99b-5p	1303	1718	1737	3546	471	925	419	286	1549	1040	972	2375	1142	365	143.874	199.301	310.148	255.355	69.079	130.227	68.5708	137.302	115.006	162.956	132.689	166.558	130.92	83.4471
mmu-miR-9b-3p	1178	1090	328	1035	1243	1098	1092	212	555	725	1288	886	409	320	130.072	126.448	58.5656	74.5325	182.304	154.583	178.709	101.777	41.2062	113.599	175.826	62.1351	46.888	73.1591
mne-miR-140	3	2	0	0	1	0	1	0	3	0	3	0	0	4	0.331252	0.232015	0	0	0.146665	0	0.163653	0	0.222736	0	0.409534	0	0	0.914489
mne-miR-197	11	17	27	37	16	7	19	7	11	26	10	36	20	15	1.21459	1.97213	4.82095	2.66445	2.34663	0.985499	3.10941	3.36055	0.816699	4.0739	1.36511	2.52468	2.29281	3.42933
mse-miR-2779	122	63	353	1101	211	287	39	18	194	135	95	349	149	21	13.4709	7.30849	63.0294	79.2853	30.9462	40.4055	6.38248	8.64141	14.4036	21.153	12.9686	24.4753	17.0815	4.80107
mze-miR-125c	0	0	0	2	0	0	0	5	0	0	0	5	0	0	0	0	0	0.144024	0	0	0	2.40039	0	0	0	0.350649	0	0
mze-miR-22b	10	14	0	67	19	13	26	28	2	29	16	34	0	0	1.10417	1.62411	0	4.82481	2.78663	1.83021	4.25499	13.4422	0.148491	4.54397	2.18418	2.38442	0	0
ngi-miR-34	0	0	4	0	0	0	0	0	1	0	0	0	3	4	0	0	0.714214	0	0	0	0	0	0.0742454	0	0	0	0.343922	0.914489
nle-miR-136	26	7	1	10	7	0	27	3	3	0	2	9	3	2	2.87085	0.812054	0.178554	0.720121	1.02665	0	4.41864	1.44023	0.222736	0	0.273022	0.631169	0.343922	0.457244
nle-miR-501	0	0	0	7	0	1	0	0	0	0	0	1	0	0	0	0	0	0.504085	0	0.140786	0	0	0	0	0	0.0701299	0	0
novel_123	4	16	13	17	10	31	9	2	5	38	23	21	6	2	0.44167	1.85612	2.3212	1.22421	1.46665	4.36435	1.47288	0.960156	0.371227	5.95417	3.13976	1.47273	0.687844	0.457244
novel_173	1	3	12	20	2	1	3	3	19	9	23	24	1	1	0.110417	0.348023	2.14264	1.44024	0.293329	0.140786	0.49096	1.44023	1.41066	1.4102	3.13976	1.68312	0.114641	0.228622
novel_174	13	10	7	33	13	7	8	1	5	4	13	24	5	6	1.43543	1.16008	1.24988	2.3764	1.90664	0.985499	1.30923	0.480078	0.371227	0.626754	1.77465	1.68312	0.573203	1.37173
novel_175	17	7	5	1	16	3	25	0	4	4	2	31	6	8	1.8771	0.812054	0.892768	0.0720121	2.34663	0.422357	4.09133	0	0.296982	0.626754	0.273022	2.17403	0.687844	1.82898
novel_188	1	13	4	17	1	6	3	3	1	6	12	25	5	0	0.110417	1.5081	0.714214	1.22421	0.146665	0.844713	0.49096	1.44023	0.0742454	0.940132	1.63813	1.75325	0.573203	0
novel_193	6	1	9	4	0	6	0	6	1	4	0	2	3	0	0.662505	0.116008	1.60698	0.288048	0	0.844713	0	2.88047	0.0742454	0.626754	0	0.14026	0.343922	0
novel_201	1	1	0	3	0	0	4	0	0	1	3	0	0	0	0.110417	0.116008	0	0.216036	0	0	0.654613	0	0	0.156689	0.409534	0	0	0
novel_205	0	1	0	0	0	0	0	0	0	0	0	0	0	0	0	0.116008	0	0	0	0	0	0	0	0	0	0	0	0
novel_208	0	0	2	4	0	0	0	0	4	0	3	3	2	0	0	0	0.357107	0.288048	0	0	0	0	0.296982	0	0.409534	0.21039	0.229281	0
novel_221	0	0	0	0	0	5	0	0	0	0	0	1	0	0	0	0	0	0	0	0.703928	0	0	0	0	0	0.0701299	0	0
novel_238	0	1	0	0	0	0	1	0	0	0	1	2	1	2	0	0.116008	0	0	0	0	0.163653	0	0	0	0.136511	0.14026	0.114641	0.457244
novel_245	4	0	1	0	0	4	0	0	0	6	0	4	0	0	0.44167	0	0.178554	0	0	0.563142	0	0	0	0.940132	0	0.28052	0	0
novel_250	0	2	0	1	1	0	1	0	3	2	0	3	0	0	0	0.232015	0	0.0720121	0.146665	0	0.163653	0	0.222736	0.313377	0	0.21039	0	0
novel_252	0	0	1	3	0	0	1	0	0	1	0	0	0	0	0	0	0.178554	0.216036	0	0	0.163653	0	0	0.156689	0	0	0	0
novel_255	3	0	3	0	5	0	8	0	9	0	1	0	2	0	0.331252	0	0.535661	0	0.733323	0	1.30923	0	0.668209	0	0.136511	0	0.229281	0
novel_256	2	0	0	0	4	0	0	6	0	1	3	1	1	2	0.220835	0	0	0	0.586658	0	0	2.88047	0	0.156689	0.409534	0.0701299	0.114641	0.457244
novel_260	4	0	1	1	2	1	0	0	0	1	1	10	0	0	0.44167	0	0.178554	0.0720121	0.293329	0.140786	0	0	0	0.156689	0.136511	0.701299	0	0
novel_261	0	2	0	0	0	0	0	0	0	1	0	0	0	0	0	0.232015	0	0	0	0	0	0	0	0.156689	0	0	0	0
novel_265	0	0	0	0	0	0	0	3	0	1	1	0	0	1	0	0	0	0	0	0	0	1.44023	0	0.156689	0.136511	0	0	0.228622
novel_268	6	0	0	2	2	0	0	0	0	1	2	0	0	0	0.662505	0	0	0.144024	0.293329	0	0	0	0	0.156689	0.273022	0	0	0
novel_271	0	0	0	0	2	0	0	0	0	0	0	7	2	0	0	0	0	0	0.293329	0	0	0	0	0	0	0.490909	0.229281	0
novel_279	1	0	0	9	2	12	1	0	0	1	1	1	0	0	0.110417	0	0	0.648109	0.293329	1.68943	0.163653	0	0	0.156689	0.136511	0.0701299	0	0
novel_283	1	0	1	3	0	0	2	1	0	3	0	0	0	0	0.110417	0	0.178554	0.216036	0	0	0.327307	0.480078	0	0.470066	0	0	0	0
novel_295	0	1	3	18	0	6	1	1	1	5	3	7	2	0	0	0.116008	0.535661	1.29622	0	0.844713	0.163653	0.480078	0.0742454	0.783443	0.409534	0.490909	0.229281	0
novel_304	2	1	2	4	0	0	0	0	2	2	0	1	0	0	0.220835	0.116008	0.357107	0.288048	0	0	0	0	0.148491	0.313377	0	0.0701299	0	0
novel_305	1	0	0	0	0	0	0	0	0	2	0	0	0	0	0.110417	0	0	0	0	0	0	0	0	0.313377	0	0	0	0
novel_308	1	0	0	2	0	0	11	0	1	0	0	0	0	0	0.110417	0	0	0.144024	0	0	1.80019	0	0.0742454	0	0	0	0	0
novel_323	0	1	0	0	0	0	0	0	0	3	0	1	0	0	0	0.116008	0	0	0	0	0	0	0	0.470066	0	0.0701299	0	0
novel_324	0	0	1	1	1	2	0	0	1	1	0	0	0	2	0	0	0.178554	0.0720121	0.146665	0.281571	0	0	0.0742454	0.156689	0	0	0	0.457244
novel_333	0	0	0	0	0	0	0	0	0	0	0	1	0	0	0	0	0	0	0	0	0	0	0	0	0	0.0701299	0	0
novel_338	1	0	3	5	0	0	0	0	0	0	1	4	0	0	0.110417	0	0.535661	0.360061	0	0	0	0	0	0	0.136511	0.28052	0	0
novel_340	3	3	1	3	3	3	8	0	4	3	0	5	0	1	0.331252	0.348023	0.178554	0.216036	0.439994	0.422357	1.30923	0	0.296982	0.470066	0	0.350649	0	0.228622
novel_345	0	0	0	0	0	0	1	2	0	0	0	0	0	1	0	0	0	0	0	0	0.163653	0.960156	0	0	0	0	0	0.228622
novel_347	0	0	0	0	0	0	0	6	0	0	0	0	0	0	0	0	0	0	0	0	0	2.88047	0	0	0	0	0	0
novel_352	0	0	4	3	1	5	0	0	0	0	1	0	0	0	0	0	0.714214	0.216036	0.146665	0.703928	0	0	0	0	0.136511	0	0	0
novel_355	1	0	0	0	1	0	2	0	1	1	0	1	0	0	0.110417	0	0	0	0.146665	0	0.327307	0	0.0742454	0.156689	0	0.0701299	0	0
novel_367	0	1	0	0	0	0	0	0	0	0	0	1	0	0	0	0.116008	0	0	0	0	0	0	0	0	0	0.0701299	0	0
novel_370	0	0	1	2	1	1	7	5	1	1	0	0	0	0	0	0	0.178554	0.144024	0.146665	0.140786	1.14557	2.40039	0.0742454	0.156689	0	0	0	0
novel_373	0	0	4	2	3	0	9	0	0	0	0	6	4	0	0	0	0.714214	0.144024	0.439994	0	1.47288	0	0	0	0	0.420779	0.458563	0
novel_375	8	26	3	25	4	3	7	4	14	0	2	40	11	3	0.88334	3.0162	0.535661	1.8003	0.586658	0.422357	1.14557	1.92031	1.03944	0	0.273022	2.8052	1.26105	0.685867
novel_378	39	44	51	103	34	167	51	31	144	129	31	168	49	50	4.30628	5.10434	9.10623	7.41725	4.9866	23.5112	8.34632	14.8824	10.6913	20.2128	4.23185	11.7818	5.61739	11.4311
novel_381	3	5	8	23	1	5	6	2	3	1	0	13	2	2	0.331252	0.580039	1.42843	1.65628	0.146665	0.703928	0.98192	0.960156	0.222736	0.156689	0	0.911689	0.229281	0.457244
novel_382	0	1	1	8	7	0	0	4	2	1	0	0	1	1	0	0.116008	0.178554	0.576097	1.02665	0	0	1.92031	0.148491	0.156689	0	0	0.114641	0.228622
novel_384	0	0	0	0	0	0	4	1	0	0	0	0	3	2	0	0	0	0	0	0	0.654613	0.480078	0	0	0	0	0.343922	0.457244
novel_393	0	0	0	1	0	0	0	0	0	0	0	0	0	0	0	0	0	0.0720121	0	0	0	0	0	0	0	0	0	0
novel_398	1	1	0	0	0	0	0	0	0	0	0	0	0	0	0.110417	0.116008	0	0	0	0	0	0	0	0	0	0	0	0
novel_401	0	0	3	0	1	0	3	0	5	1	0	3	0	0	0	0	0.535661	0	0.146665	0	0.49096	0	0.371227	0.156689	0	0.21039	0	0
novel_402	0	0	0	0	1	0	1	0	0	0	0	1	1	0	0	0	0	0	0.146665	0	0.163653	0	0	0	0	0.0701299	0.114641	0
novel_409	0	7	0	0	5	1	0	0	0	0	0	2	12	3	0	0.812054	0	0	0.733323	0.140786	0	0	0	0	0	0.14026	1.37569	0.685867
novel_416	0	0	0	10	6	2	0	0	0	0	0	0	0	0	0	0	0	0.720121	0.879988	0.281571	0	0	0	0	0	0	0	0
novel_417	0	0	0	0	0	0	0	0	0	0	2	0	1	0	0	0	0	0	0	0	0	0	0	0	0.273022	0	0.114641	0
novel_418	0	0	0	0	0	1	0	0	0	0	0	0	0	0	0	0	0	0	0	0.140786	0	0	0	0	0	0	0	0
novel_426	6	0	0	0	3	0	8	4	2	5	0	2	4	3	0.662505	0	0	0	0.439994	0	1.30923	1.92031	0.148491	0.783443	0	0.14026	0.458563	0.685867
novel_429	3	4	0	4	6	0	2	0	5	4	4	4	1	0	0.331252	0.464031	0	0.288048	0.879988	0	0.327307	0	0.371227	0.626754	0.546045	0.28052	0.114641	0
novel_433	3	0	5	9	0	3	1	1	7	2	1	9	0	2	0.331252	0	0.892768	0.648109	0	0.422357	0.163653	0.480078	0.519718	0.313377	0.136511	0.631169	0	0.457244
novel_437	0	0	0	0	0	0	7	0	0	0	0	0	0	0	0	0	0	0	0	0	1.14557	0	0	0	0	0	0	0
novel_438	2	0	3	5	1	3	1	0	1	0	1	3	1	0	0.220835	0	0.535661	0.360061	0.146665	0.422357	0.163653	0	0.0742454	0	0.136511	0.21039	0.114641	0
novel_440	3	1	0	2	0	0	0	0	2	0	2	1	1	0	0.331252	0.116008	0	0.144024	0	0	0	0	0.148491	0	0.273022	0.0701299	0.114641	0
novel_442	3	2	4	1	0	0	3	1	0	2	0	7	5	2	0.331252	0.232015	0.714214	0.0720121	0	0	0.49096	0.480078	0	0.313377	0	0.490909	0.573203	0.457244
novel_455	0	0	0	0	0	0	5	0	0	0	0	0	0	1	0	0	0	0	0	0	0.818267	0	0	0	0	0	0	0.228622
novel_456	0	2	1	0	1	2	0	0	2	0	0	0	0	1	0	0.232015	0.178554	0	0.146665	0.281571	0	0	0.148491	0	0	0	0	0.228622
novel_462	1	1	0	0	0	0	0	0	0	4	0	1	0	0	0.110417	0.116008	0	0	0	0	0	0	0	0.626754	0	0.0701299	0	0
novel_467	2	2	0	0	1	0	1	0	0	0	1	0	1	2	0.220835	0.232015	0	0	0.146665	0	0.163653	0	0	0	0.136511	0	0.114641	0.457244
novel_468	0	0	0	0	0	0	2	0	0	0	0	0	4	0	0	0	0	0	0	0	0.327307	0	0	0	0	0	0.458563	0
novel_469	0	0	0	0	0	2	1	1	0	3	2	0	3	5	0	0	0	0	0	0.281571	0.163653	0.480078	0	0.470066	0.273022	0	0.343922	1.14311
novel_470	0	0	0	0	10	0	0	0	0	0	0	0	0	0	0	0	0	0	1.46665	0	0	0	0	0	0	0	0	0
novel_474	67	5	74	43	8	107	3	7	26	43	44	37	11	0	7.39797	0.580039	13.213	3.09652	1.17332	15.0641	0.49096	3.36055	1.93038	6.73761	6.00649	2.59481	1.26105	0
novel_477	0	0	0	0	4	0	0	2	0	0	0	0	3	0	0	0	0	0	0.586658	0	0	0.960156	0	0	0	0	0.343922	0
novel_485	0	0	1	0	0	0	0	0	0	0	0	0	0	0	0	0	0.178554	0	0	0	0	0	0	0	0	0	0	0
novel_486	0	0	0	0	4	0	0	4	0	3	0	1	0	10	0	0	0	0	0.586658	0	0	1.92031	0	0.470066	0	0.0701299	0	2.28622
novel_488	2	0	0	0	0	0	5	0	0	0	0	0	2	0	0.220835	0	0	0	0	0	0.818267	0	0	0	0	0	0.229281	0
novel_489	0	0	0	0	0	0	0	0	2	5	0	0	0	0	0	0	0	0	0	0	0	0	0.148491	0.783443	0	0	0	0
novel_490	0	0	0	0	0	0	0	9	0	1	0	0	0	0	0	0	0	0	0	0	0	4.3207	0	0.156689	0	0	0	0
novel_503	0	0	0	1	3	4	0	0	1	0	0	3	0	0	0	0	0	0.0720121	0.439994	0.563142	0	0	0.0742454	0	0	0.21039	0	0
novel_505	2	3	2	0	2	0	4	0	3	0	0	0	0	0	0.220835	0.348023	0.357107	0	0.293329	0	0.654613	0	0.222736	0	0	0	0	0
novel_507	27	8	26	69	25	12	17	6	6	5	8	39	10	2	2.98127	0.928062	4.64239	4.96884	3.66661	1.68943	2.78211	2.88047	0.445472	0.783443	1.09209	2.73507	1.14641	0.457244
novel_510	0	0	0	0	0	0	3	0	0	1	0	0	3	0	0	0	0	0	0	0	0.49096	0	0	0.156689	0	0	0.343922	0
novel_516	0	0	0	0	0	0	0	0	0	0	0	3	0	0	0	0	0	0	0	0	0	0	0	0	0	0.21039	0	0
novel_519	0	0	0	0	0	0	2	0	0	0	0	1	2	1	0	0	0	0	0	0	0.327307	0	0	0	0	0.0701299	0.229281	0.228622
novel_521	0	0	0	0	0	2	0	0	0	0	0	1	6	0	0	0	0	0	0	0.281571	0	0	0	0	0	0.0701299	0.687844	0
novel_523	0	0	0	0	0	0	0	1	0	0	0	0	0	0	0	0	0	0	0	0	0	0.480078	0	0	0	0	0	0
novel_524	4	0	3	0	0	0	0	0	2	0	0	0	0	0	0.44167	0	0.535661	0	0	0	0	0	0.148491	0	0	0	0	0
novel_525	0	0	0	0	0	0	0	0	0	0	0	0	0	1	0	0	0	0	0	0	0	0	0	0	0	0	0	0.228622
novel_526	0	13	0	0	15	0	0	1	0	2	1	0	3	13	0	1.5081	0	0	2.19997	0	0	0.480078	0	0.313377	0.136511	0	0.343922	2.97209
novel_527	0	0	4	0	0	1	0	0	0	0	0	2	0	0	0	0	0.714214	0	0	0.140786	0	0	0	0	0	0.14026	0	0
novel_533	0	0	0	0	0	0	0	0	0	0	0	0	3	0	0	0	0	0	0	0	0	0	0	0	0	0	0.343922	0
novel_536	0	0	0	0	4	0	0	0	0	0	0	0	0	1	0	0	0	0	0.586658	0	0	0	0	0	0	0	0	0.228622
novel_538	0	1	0	0	1	1	0	23	1	17	0	4	17	2	0	0.116008	0	0	0.146665	0.140786	0	11.0418	0.0742454	2.66371	0	0.28052	1.94889	0.457244
novel_542	1	0	0	0	11	0	2	0	1	0	2	2	8	1	0.110417	0	0	0	1.61331	0	0.327307	0	0.0742454	0	0.273022	0.14026	0.917125	0.228622
novel_548	0	0	0	0	10	0	0	0	1	0	0	0	0	3	0	0	0	0	1.46665	0	0	0	0.0742454	0	0	0	0	0.685867
novel_95	103	18	111	146	30	43	49	81	41	67	86	425	76	5	11.373	2.08814	19.8195	10.5138	4.39994	6.05378	8.01901	38.8863	3.04406	10.4981	11.74	29.8052	8.71269	1.14311
nve-miR-100-5p	129	173	207	262	60	137	59	33	179	132	179	287	119	53	14.2439	20.0693	36.9606	18.8672	8.79988	19.2876	9.65555	15.8426	13.2899	20.6829	24.4355	20.1273	13.6422	12.117
nve-miR-2032a-3p	0	0	0	0	0	0	0	0	0	0	0	0	2	0	0	0	0	0	0	0	0	0	0	0	0	0	0.229281	0
nvi-miR-263b	0	0	6	0	0	0	0	0	2	0	0	0	5	2	0	0	1.07132	0	0	0	0	0	0.148491	0	0	0	0.573203	0.457244
oan-let-7d-3p	0	0	0	0	0	0	0	0	0	0	0	0	0	1	0	0	0	0	0	0	0	0	0	0	0	0	0	0.228622
oan-let-7f-1-3p	13	16	12	10	4	12	18	3	21	9	19	6	13	14	1.43543	1.85612	2.14264	0.720121	0.586658	1.68943	2.94576	1.44023	1.55915	1.4102	2.59371	0.420779	1.49033	3.20071
oan-let-7g-3p	12	23	2	5	19	3	77	0	14	4	9	15	5	0	1.32501	2.66818	0.357107	0.360061	2.78663	0.422357	12.6013	0	1.03944	0.626754	1.2286	1.05195	0.573203	0
oan-miR-106-5p	73	61	35	136	43	17	72	11	131	8	18	62	60	40	8.06048	7.07647	6.24938	9.79365	6.30658	2.39335	11.783	5.28086	9.72615	1.25351	2.4572	4.34805	6.87844	9.14489
oan-miR-107-5p	0	0	0	0	0	0	1	0	0	1	0	0	0	0	0	0	0	0	0	0	0.163653	0	0	0.156689	0	0	0	0
oan-miR-10a-3p	109	146	217	382	47	196	59	67	118	161	103	432	134	51	12.0355	16.9371	38.7461	27.5086	6.89324	27.594	9.65555	32.1652	8.76096	25.2269	14.0607	30.2961	15.3619	11.6597
oan-miR-10b-3p	3	5	8	36	2	7	0	2	1	4	9	26	4	4	0.331252	0.580039	1.42843	2.59244	0.293329	0.985499	0	0.960156	0.0742454	0.626754	1.2286	1.82338	0.458563	0.914489
oan-miR-122-3p	2	1	3	1	0	2	1	5	7	1	0	3	5	6	0.220835	0.116008	0.535661	0.0720121	0	0.281571	0.163653	2.40039	0.519718	0.156689	0	0.21039	0.573203	1.37173
oan-miR-125-3p	0	0	0	0	0	0	0	0	0	0	1	0	0	0	0	0	0	0	0	0	0	0	0	0	0.136511	0	0	0
oan-miR-130a	10	19	17	4	1	2	10	1	9	6	1	23	6	2	1.10417	2.20415	3.03541	0.288048	0.146665	0.281571	1.63653	0.480078	0.668209	0.940132	0.136511	1.61299	0.687844	0.457244
oan-miR-1357	5	4	0	4	5	1	5	16	3	19	8	4	3	1	0.552087	0.464031	0	0.288048	0.733323	0.140786	0.818267	7.68125	0.222736	2.97708	1.09209	0.28052	0.343922	0.228622
oan-miR-135a-3p	0	1	0	0	0	0	0	0	0	0	1	0	0	0	0	0.116008	0	0	0	0	0	0	0	0	0.136511	0	0	0
oan-miR-1386	10	8	28	63	11	26	4	4	10	6	10	26	19	3	1.10417	0.928062	4.9995	4.53676	1.61331	3.66042	0.654613	1.92031	0.742454	0.940132	1.36511	1.82338	2.17817	0.685867
oan-miR-1388-3p	10	13	1	9	23	18	25	5	9	9	20	7	11	2	1.10417	1.5081	0.178554	0.648109	3.37329	2.53414	4.09133	2.40039	0.668209	1.4102	2.73022	0.490909	1.26105	0.457244
oan-miR-1388-5p	1	2	0	0	0	0	8	0	6	2	1	2	6	2	0.110417	0.232015	0	0	0	0	1.30923	0	0.445472	0.313377	0.136511	0.14026	0.687844	0.457244
oan-miR-139-5p	0	3	0	7	1	1	1	2	0	2	2	1	0	0	0	0.348023	0	0.504085	0.146665	0.140786	0.163653	0.960156	0	0.313377	0.273022	0.0701299	0	0
oan-miR-140-5p	229	327	132	404	337	127	213	29	371	84	154	239	651	376	25.2856	37.9345	23.5691	29.0929	49.426	17.8798	34.8582	13.9223	27.545	13.1618	21.0227	16.761	74.6311	85.962
oan-miR-145-5p	304	310	81	508	139	461	428	86	352	185	194	660	136	48	33.5669	35.9624	14.4628	36.5821	20.3864	64.9021	70.0436	41.2867	26.1344	28.9874	26.4832	46.2857	15.5911	10.9739
oan-miR-146a-5p	26	45	22	135	90	46	61	11	50	37	17	76	59	82	2.87085	5.22035	3.92818	9.72163	13.1998	6.47614	9.98285	5.28086	3.71227	5.79748	2.32069	5.32987	6.7638	18.747
oan-miR-15b-3p	3	10	0	6	6	2	16	1	10	8	7	6	4	9	0.331252	1.16008	0	0.432073	0.879988	0.281571	2.61845	0.480078	0.742454	1.25351	0.955579	0.420779	0.458563	2.0576
oan-miR-15b-5p	13	26	17	167	29	39	7	56	37	69	42	79	55	58	1.43543	3.0162	3.03541	12.026	4.25327	5.49064	1.14557	26.8844	2.74708	10.8115	5.73347	5.54026	6.30524	13.2601
oan-miR-15c-5p	15	25	16	166	29	37	7	58	35	71	38	77	55	56	1.65626	2.90019	2.85686	11.954	4.25327	5.20907	1.14557	27.8445	2.59859	11.1249	5.18743	5.4	6.30524	12.8028
oan-miR-16b-3p	6	1	4	15	3	7	1	4	8	5	11	14	5	9	0.662505	0.116008	0.714214	1.08018	0.439994	0.985499	0.163653	1.92031	0.593963	0.783443	1.50162	0.981818	0.573203	2.0576
oan-miR-181a-2-3p	3	5	0	8	5	1	4	4	1	3	4	6	0	0	0.331252	0.580039	0	0.576097	0.733323	0.140786	0.654613	1.92031	0.0742454	0.470066	0.546045	0.420779	0	0
oan-miR-181b-5p	479	568	600	1400	348	776	324	308	404	878	380	1224	494	210	52.89	65.8924	107.132	100.817	51.0393	109.25	53.0237	147.864	29.9951	137.573	51.8743	85.839	56.6325	48.0107
oan-miR-181c-5p	2	1	1	3	0	0	0	0	0	0	0	0	0	0	0.220835	0.116008	0.178554	0.216036	0	0	0	0	0	0	0	0	0	0
oan-miR-182-3p	1	0	1	2	0	1	0	0	0	0	0	1	1	0	0.110417	0	0.178554	0.144024	0	0.140786	0	0	0	0	0	0.0701299	0.114641	0
oan-miR-18-5p	8	11	0	2	2	0	10	1	19	3	6	2	8	1	0.88334	1.27608	0	0.144024	0.293329	0	1.63653	0.480078	1.41066	0.470066	0.819067	0.14026	0.917125	0.228622
oan-miR-194-3p	0	0	0	1	0	0	0	0	0	1	0	0	0	0	0	0	0	0.0720121	0	0	0	0	0	0.156689	0	0	0	0
oan-miR-19a-5p	0	1	0	0	0	0	1	0	1	0	0	0	0	0	0	0.116008	0	0	0	0	0.163653	0	0.0742454	0	0	0	0	0
oan-miR-19b-1-5p	0	0	0	1	0	0	0	0	0	0	1	0	0	0	0	0	0	0.0720121	0	0	0	0	0	0	0.136511	0	0	0
oan-miR-200b-5p	188	159	450	833	187	200	259	108	240	289	190	601	74	78	20.7585	18.4452	80.3491	59.9861	27.4263	28.1571	42.3862	51.8484	17.8189	45.283	25.9371	42.1481	8.48341	17.8325
oan-miR-205-5p	0	0	0	3	0	0	0	8	0	0	0	1	0	0	0	0	0	0.216036	0	0	0	3.84063	0	0	0	0.0701299	0	0
oan-miR-20a-5p	3465	2464	2293	9412	1348	1173	1105	437	4987	1036	2960	4212	3146	1836	382.597	285.843	409.423	677.778	197.704	165.141	180.837	209.794	370.262	162.329	404.073	295.387	360.66	419.75
oan-miR-214-5p	31	28	48	66	13	42	33	6	24	54	8	69	43	7	3.42294	3.24822	8.57057	4.7528	1.90664	5.91299	5.40056	2.88047	1.78189	8.46118	1.09209	4.83896	4.92955	1.60036
oan-miR-215-3p	336	438	161	279	418	364	239	342	290	466	428	721	524	301	37.1003	50.8114	28.7471	20.0914	61.3058	51.2459	39.1131	164.187	21.5312	73.0169	58.4268	50.5636	60.0717	68.8153
oan-miR-221-5p	5	9	7	23	4	8	0	2	9	5	5	13	3	6	0.552087	1.04407	1.24988	1.65628	0.586658	1.12628	0	0.960156	0.668209	0.783443	0.682556	0.911689	0.343922	1.37173
oan-miR-223-3p	12	31	6	43	12	19	4	3	38	15	23	26	23	10	1.32501	3.59624	1.07132	3.09652	1.75998	2.67493	0.654613	1.44023	2.82133	2.35033	3.13976	1.82338	2.63674	2.28622
oan-miR-23b-3p	10	20	16	52	9	47	7	13	10	35	15	38	16	5	1.10417	2.32015	2.85686	3.74463	1.31998	6.61692	1.14557	6.24102	0.742454	5.4841	2.04767	2.66494	1.83425	1.14311
oan-miR-24-1-5p	96	101	37	111	90	62	188	13	78	33	56	119	61	13	10.6001	11.7168	6.60648	7.99334	13.1998	8.7287	30.7668	6.24102	5.79114	5.17072	7.64463	8.34546	6.99308	2.97209
oan-miR-24-2-5p	18	9	16	58	21	25	17	3	31	18	9	29	24	1	1.98751	1.04407	2.85686	4.1767	3.07996	3.51964	2.78211	1.44023	2.30161	2.82039	1.2286	2.03377	2.75138	0.228622
oan-miR-29a-2-5p	0	0	1	0	0	0	1	0	0	0	0	0	0	0	0	0	0.178554	0	0	0	0.163653	0	0	0	0	0	0	0
oan-miR-29b-5p	7	1	9	16	1	8	0	0	5	14	7	10	6	1	0.772922	0.116008	1.60698	1.15219	0.146665	1.12628	0	0	0.371227	2.19364	0.955579	0.701299	0.687844	0.228622
oan-miR-30d-3p	8	1	1	7	5	5	7	1	3	4	8	3	10	2	0.88334	0.116008	0.178554	0.504085	0.733323	0.703928	1.14557	0.480078	0.222736	0.626754	1.09209	0.21039	1.14641	0.457244
oan-miR-32-5p	527	333	9	42	412	9	361	8	335	7	115	38	625	329	58.19	38.6306	1.60698	3.02451	60.4258	1.26707	59.0789	3.84063	24.8722	1.09682	15.6988	2.66494	71.6504	75.2167
oan-miR-383-5p	0	0	1	1	0	0	0	0	0	0	0	0	0	0	0	0	0.178554	0.0720121	0	0	0	0	0	0	0	0	0	0
oan-miR-454-5p	0	1	8	2	0	2	0	0	0	3	1	2	0	1	0	0.116008	1.42843	0.144024	0	0.281571	0	0	0	0.470066	0.136511	0.14026	0	0.228622
oan-miR-460-5p	0	0	0	0	0	0	0	1	0	0	0	0	0	0	0	0	0	0	0	0	0	0.480078	0	0	0	0	0	0
oan-miR-499-5p	1	0	0	0	1	1	4	0	1	2	0	0	2	2	0.110417	0	0	0	0.146665	0.140786	0.654613	0	0.0742454	0.313377	0	0	0.229281	0.457244
oan-miR-590-5p	2	0	0	0	0	0	0	0	0	0	0	0	0	0	0.220835	0	0	0	0	0	0	0	0	0	0	0	0	0
oan-miR-7-1-3p	1	0	0	3	5	0	0	0	2	0	0	0	0	0	0.110417	0	0	0.216036	0.733323	0	0	0	0.148491	0	0	0	0	0
oan-miR-873-5p	25	31	3	46	9	12	2	2	47	17	15	15	11	8	2.76044	3.59624	0.535661	3.31256	1.31998	1.68943	0.327307	0.960156	3.48953	2.66371	2.04767	1.05195	1.26105	1.82898
oan-miR-92b	2	10	28	33	8	26	0	6	10	16	8	27	11	3	0.220835	1.16008	4.9995	2.3764	1.17332	3.66042	0	2.88047	0.742454	2.50702	1.09209	1.89351	1.26105	0.685867
oar-let-7b	3621	6226	7615	18278	7025	8373	2995	5282	4584	10514	4830	13443	7072	6230	399.822	722.264	1359.69	1316.24	1030.32	1178.8	490.142	2535.77	340.341	1647.42	659.349	942.756	810.739	1424.32
oar-let-7d	0	0	3	79	0	1	0	45	2	0	2	47	8	1	0	0	0.535661	5.68896	0	0.140786	0	21.6035	0.148491	0	0.273022	3.2961	0.917125	0.228622
oar-miR-10a	62158	74939	84805	110725	20891	108518	60337	24124	67869	71969	69366	281614	34592	12950	6863.33	8693.5	15142.2	7973.54	3063.97	15277.8	9874.35	11581.4	5038.96	11276.7	9469.24	19749.6	3965.65	2960.66
oar-miR-10b	8866	13025	12808	15562	3905	13527	8103	2578	7990	7107	8591	31882	4145	2990	978.961	1511	2286.91	1120.65	572.725	1904.41	1326.08	1237.64	593.221	1113.59	1172.77	2235.88	475.186	683.58
oar-miR-154b-3p	0	0	0	0	0	0	0	0	0	0	0	1	0	0	0	0	0	0	0	0	0	0	0	0	0	0.0701299	0	0
oar-miR-23b	1986	2223	3449	5839	1859	3132	1132	1038	2062	3355	1779	6487	2128	1059	219.289	257.885	615.831	420.479	272.649	440.94	185.256	498.321	153.094	525.69	242.853	454.933	243.955	242.111
[truncated: 672 more rows]

## Sheet: Analysis of miRNA expression di
sRNA	DPI_6_readcount	C_readcount	log2FoldChange	pval	padj	significant
aae-bantam-3p	0	0	NA	NA	NA	NA
aae-miR-124	6.39128	4.91584	0.12347	0.80849	0.97388	FALSE
aae-miR-275-3p	0	0	NA	NA	NA	NA
aae-miR-276-3p	0	0	NA	NA	NA	NA
aae-miR-283	0	0	NA	NA	NA	NA
aae-miR-317	0	0	NA	NA	NA	NA
aae-miR-92a-3p	197.727	126.509	0.50359	0.25116	0.95758	FALSE
abu-let-7f	257.803	199.424	0.34481	0.1883	0.95758	FALSE
abu-miR-10545-5p	0	0	NA	NA	NA	NA
abu-miR-146	6.64249	7.81716	-0.18804	0.71008	0.97317	FALSE
abu-miR-181b	0.683064	0	0.17577	0.48345	0.95758	FALSE
abu-miR-19c	0.749034	0.346581	0.08929	0.76944	0.97388	FALSE
abu-miR-23c	0.530948	0	0.24943	0.40003	0.95758	FALSE
abu-miR-24c	7.26961	11.0773	-0.37109	0.45989	0.95758	FALSE
abu-miR-27d-3p	228.205	200.331	0.14948	0.71999	0.97388	FALSE
abu-miR-29d	6.63094	5.27153	0.15394	0.77168	0.97388	FALSE
abu-miR-722	0	0.355683	-0.11883	0.56274	0.95758	FALSE
abu-miR-7552	0	0	NA	NA	NA	NA
aca-let-7d-3p	0	0	NA	NA	NA	NA
aca-let-7e-3p	37.3963	40.9566	-0.092171	0.85532	0.97388	FALSE
aca-let-7f-1-3p	37.3963	40.2452	-0.075865	0.88063	0.98384	FALSE
aca-miR-103-5p	2.18545	1.41206	0.20119	0.69237	0.96657	FALSE
aca-miR-107-5p	0.341532	0	0.10697	0.5935	0.95758	FALSE
aca-miR-10c-5p	13.9594	14.0012	0.023112	0.96229	0.99925	FALSE
aca-miR-125a-3p	0.683064	0.346581	0.079306	0.79287	0.97388	FALSE
aca-miR-129a-3p	7.17775	1.06548	1.2708	0.016603	0.68889	TRUE
aca-miR-129b-5p	13.203	1.41206	1.3893	0.0087915	0.53952	TRUE
aca-miR-1306	38.7773	58.5279	-0.44702	0.32554	0.95758	FALSE
aca-miR-130a-1-5p	0	0	NA	NA	NA	NA
aca-miR-130b-3p	0	0.355683	-0.11883	0.56274	0.95758	FALSE
aca-miR-132-3p	32.2957	15.2557	0.60727	0.24877	0.95758	FALSE
aca-miR-132-5p	9.27565	8.81015	0.016953	0.97174	0.99994	FALSE
aca-miR-142-3p	600.043	3012.81	-1.1575	0.029116	0.79181	TRUE
aca-miR-144-5p	6.00522	4.95068	0.094236	0.85414	0.97388	FALSE
aca-miR-147	517.377	513.968	0.0071497	0.98695	0.99994	FALSE
aca-miR-148b-5p	1.12787	1.40453	-0.091651	0.84546	0.97388	FALSE
aca-miR-182-3p	0.189416	0.727997	-0.21396	0.55384	0.95758	FALSE
aca-miR-193-3p	4.00932	9.16426	-0.60622	0.25271	0.95758	FALSE
aca-miR-193-5p	46.8432	54.1254	-0.15404	0.73194	0.97388	FALSE
aca-miR-194-1-3p	1.74064	3.51132	-0.28801	0.54376	0.95758	FALSE
aca-miR-196c-5p	0	0	NA	NA	NA	NA
aca-miR-199a-5p	3461.13	4103.38	-0.23325	0.31194	0.95758	FALSE
aca-miR-199b-5p	17.1652	17.6699	-0.018839	0.96848	0.99978	FALSE
aca-miR-19a-3p	59.54	151.491	-0.6177	0.24306	0.95758	FALSE
aca-miR-19b	485.99	839.901	-0.36417	0.49131	0.95758	FALSE
aca-miR-1a-2-5p	1.1365	0	0.25484	0.38599	0.95758	FALSE
aca-miR-200b-5p	283.7	289.516	-0.021995	0.95977	0.99925	FALSE
aca-miR-20b-5p	31.2937	67.9906	-0.82657	0.073671	0.95758	FALSE
aca-miR-210-3p	7.017	13.1536	-0.63535	0.2043	0.95758	FALSE
aca-miR-212-5p	6.14884	6.09178	-0.024062	0.96173	0.99925	FALSE
aca-miR-215-3p	122.313	94.2333	0.31483	0.43147	0.95758	FALSE
aca-miR-219-2-3p	0.341532	0	0.10697	0.5935	0.95758	FALSE
aca-miR-24-1-5p	0.341532	0.727997	-0.15657	0.66896	0.95758	FALSE
aca-miR-26-5p	97852.5	93858.2	0.050214	0.89852	0.98683	FALSE
aca-miR-301a-5p	0	0.372314	-0.1226	0.5562	0.95758	FALSE
aca-miR-31-3p	0	0.346581	-0.11671	0.56649	0.95758	FALSE
aca-miR-338-3p	19.1942	11.6857	0.52962	0.2603	0.95758	FALSE
aca-miR-34b-5p	638.801	560.181	0.15282	0.71722	0.97388	FALSE
aca-miR-383-5p	0	0.372314	-0.1226	0.5562	0.95758	FALSE
aca-miR-425-5p	10.7624	4.23931	0.6705	0.20628	0.95758	FALSE
aca-miR-449a	0.530948	2.47753	-0.54248	0.24872	0.95758	FALSE
aca-miR-451-3p	1.05758	0.693161	0.084137	0.82911	0.97388	FALSE
aca-miR-727-3p	0	0	NA	NA	NA	NA
aca-miR-9-1-3p	18.531	13.4519	0.31381	0.52192	0.95758	FALSE
aca-miR-9-5p	898.939	919.242	-0.023878	0.95962	0.99925	FALSE
aca-miR-98-3p	3.56007	3.16474	0.033294	0.9425	0.99925	FALSE
aca-miR-98-5p	1618.57	3336.82	-0.74539	NA	NA	NA
aca-miR-99b-3p	13.6122	8.62236	0.51595	0.25619	0.95758	FALSE
aca-miR-99b-5p	1128.83	926.287	0.25321	0.44882	0.95758	FALSE
aga-let-7	4.06666	1.81921	0.53545	0.31236	0.95758	FALSE
aga-miR-184	4.11119	135.032	-1.1043	NA	NA	NA
aga-miR-263a	0	0	NA	NA	NA	NA
aga-miR-34	0	1.48926	-0.30039	0.33315	0.95758	FALSE
aga-miR-92a	197.727	126.509	0.50359	0.25116	0.95758	FALSE
aga-miR-92b	86.2692	55.6144	0.46276	0.3242	0.95758	FALSE
ame-miR-11-3p	0	0.372314	-0.1226	0.5562	0.95758	FALSE
ame-miR-125-5p	7.27684	4.41788	0.27964	0.58815	0.95758	FALSE
ame-miR-13b-3p	0	0	NA	NA	NA	NA
ame-miR-263a-5p	0	0	NA	NA	NA	NA
ame-miR-279c-3p	0	0	NA	NA	NA	NA
ame-miR-281-3p	0	0.744629	-0.20116	0.4413	0.95758	FALSE
ame-miR-283-5p	0	0	NA	NA	NA	NA
ame-miR-306-5p	0	0	NA	NA	NA	NA
ame-miR-317-3p	0	0	NA	NA	NA	NA
ame-miR-3718a-3p	0	0	NA	NA	NA	NA
ame-miR-3718b-5p	0	0	NA	NA	NA	NA
ame-miR-375-3p	1.05758	1.46352	-0.12487	0.78071	0.97388	FALSE
ame-miR-3786-5p	0	0	NA	NA	NA	NA
ame-miR-750-3p	0	0	NA	NA	NA	NA
ame-miR-92a-3p	197.196	126.137	0.50466	0.24921	0.95758	FALSE
ame-miR-92c-3p	0.905465	0.744629	0.055438	0.89802	0.98683	FALSE
ame-miR-989-3p	0	0.372314	-0.1226	0.5562	0.95758	FALSE
ami-let-7a-4-3p	0	0	NA	NA	NA	NA
ami-miR-125b-2-3p	29.3266	21.8789	0.36245	0.33839	0.95758	FALSE
ami-miR-1306-5p	28.2806	30.25	-0.051335	0.92052	0.99032	FALSE
ami-miR-15a-3p	0.568248	0.711366	-0.022175	0.9442	0.99925	FALSE
ami-miR-192-5p	437.594	436.786	0.0022021	0.99522	0.99994	FALSE
ami-miR-193a-5p	0	0.372314	-0.1226	0.5562	0.95758	FALSE
ami-miR-203-3p	680.925	426.582	0.53439	0.21359	0.95758	FALSE
ami-miR-212-5p	6.14884	6.09178	-0.024062	0.96173	0.99925	FALSE
ami-miR-215-3p	12081.2	7598.64	0.61899	0.026562	0.79181	TRUE
ami-miR-24-2-5p	1.63014	0.727997	0.30883	0.50628	0.95758	FALSE
ami-miR-29a-2-5p	0	0.372314	-0.1226	0.5562	0.95758	FALSE
ami-miR-29b-5p	9.29723	6.18719	0.33322	0.52471	0.95758	FALSE
ami-miR-30c-3p	1.66744	0.346581	0.38203	0.35727	0.95758	FALSE
ami-miR-30d-3p	16.4605	25.6298	-0.44386	0.36228	0.95758	FALSE
ami-miR-338-5p	0.378832	0.727997	-0.1063	0.7751	0.97388	FALSE
ami-miR-383-5p	0	0.372314	-0.1226	0.5562	0.95758	FALSE
ami-miR-456-3p	1.80661	1.38632	0.059286	0.88503	0.98515	FALSE
ami-miR-551-3p	0	2.44427	-0.68736	0.10458	0.95758	FALSE
ami-miR-599-5p	25.3104	15.5752	0.39923	0.44696	0.95758	FALSE
ami-miR-7a-3p	0	0.355683	-0.11883	0.56274	0.95758	FALSE
ami-miR-98-5p	4.12845	15.9005	-1.1353	0.02895	0.79181	TRUE
api-miR-184b	0	0.372314	-0.1226	0.5562	0.95758	FALSE
api-miR-263b	0	2.23389	-0.36136	0.27991	0.95758	FALSE
api-miR-29	0	0	NA	NA	NA	NA
asu-miR-46-3p	0	0	NA	NA	NA	NA
asu-miR-7-5p	183.292	171.773	0.071471	0.87166	0.98194	FALSE
bbe-miR-29b-3p	58.6153	48.4212	0.20104	0.66404	0.95758	FALSE
bbe-miR-92c-3p	23.5997	11.663	0.62845	0.22235	0.95758	FALSE
bfl-let-7b	30692.8	18527.8	0.5931	0.15043	0.95758	FALSE
bfl-miR-125b	443.208	598.485	-0.34272	0.42673	0.95758	FALSE
bfl-miR-133	194.969	143.383	0.34953	0.4202	0.95758	FALSE
bfl-miR-19-3p	0	0	NA	NA	NA	NA
bfl-miR-200a	9.93576	4.03646	0.75252	0.15028	0.95758	FALSE
bfl-miR-200b	3.59319	3.30846	0.060737	0.90854	0.98683	FALSE
bfl-miR-200c	3.69646	1.39542	0.57828	0.27041	0.95758	FALSE
bfl-miR-29b-3p	58.2738	48.4212	0.19449	0.67483	0.95758	FALSE
bfl-miR-375	725.057	443.177	0.58261	0.15173	0.95758	FALSE
bfl-miR-92c	26.7108	13.4474	0.66079	0.18541	0.95758	FALSE
bma-miR-92	4.23172	1.41206	0.68436	0.19405	0.95758	FALSE
bma-miR-9-5p	24.459	17.8652	0.22809	0.6671	0.95758	FALSE
bmo-miR-13a-3p	0	0	NA	NA	NA	NA
bmo-miR-13b-3p	0	0	NA	NA	NA	NA
bmo-miR-1b-5p	45.5107	68.0713	-0.33915	0.51733	0.95758	FALSE
bmo-miR-210	0	0.372314	-0.1226	0.5562	0.95758	FALSE
bmo-miR-263a-5p	0	0	NA	NA	NA	NA
bmo-miR-2779	498.148	390.185	0.25971	0.57797	0.95758	FALSE
bmo-miR-281-3p	0	0.744629	-0.20116	0.4413	0.95758	FALSE
bmo-miR-317-3p	0	0	NA	NA	NA	NA
bmo-miR-71-3p	0	0.744629	-0.20116	0.4413	0.95758	FALSE
bta-let-7e	5569.5	3558.46	0.53846	0.17361	0.95758	FALSE
bta-miR-10172-3p	0	0	NA	NA	NA	NA
bta-miR-10185-5p	1.81956	0.744629	0.26303	0.53795	0.95758	FALSE
bta-miR-107	426.141	524.144	-0.24066	0.56765	0.95758	FALSE
bta-miR-11971	0	0.346581	-0.11671	0.56649	0.95758	FALSE
bta-miR-1247-5p	0.189416	0	0.068829	0.67212	0.95758	FALSE
bta-miR-125a	708.282	696.799	0.018223	0.96748	0.99925	FALSE
bta-miR-126-3p	29803.8	36494.2	-0.24855	0.511	0.95758	FALSE
bta-miR-1271	1.0619	0.718895	0.1343	0.76394	0.97388	FALSE
bta-miR-1291	3.27601	0.355683	0.84054	0.091109	0.95758	FALSE
bta-miR-1301	0	0.346581	-0.11671	0.56649	0.95758	FALSE
bta-miR-133c	3.68352	1.43026	0.51397	0.32466	0.95758	FALSE
bta-miR-134	0.189416	1.03974	-0.2094	0.51654	0.95758	FALSE
bta-miR-1343-3p	83.6475	82.3321	0.021071	0.96047	0.99925	FALSE
bta-miR-1343-5p	0.720364	3.24947	-0.79214	0.12839	0.95758	FALSE
bta-miR-1388-5p	385.882	1050.36	-1.0898	0.016838	0.68889	TRUE
bta-miR-142-3p	318.308	1692.37	-1.2027	0.023367	0.78975	TRUE
bta-miR-1468	0	0	NA	NA	NA	NA
bta-miR-148c	923.616	2270.16	-0.93583	0.048944	0.95059	TRUE
bta-miR-148d	245.274	338.522	-0.31975	0.51615	0.95758	FALSE
bta-miR-1584-3p	0	0	NA	NA	NA	NA
bta-miR-1814c	29.9607	33.557	-0.13867	0.72185	0.97388	FALSE
bta-miR-193a	2.69204	5.67115	-0.41953	0.42099	0.95758	FALSE
bta-miR-194b	42223.7	43006.3	-0.020699	0.96239	0.99925	FALSE
bta-miR-194b-3p	8114.89	9869.67	-0.22611	0.5939	0.95758	FALSE
bta-miR-199a-5p	3461.13	4103.38	-0.23325	0.31194	0.95758	FALSE
bta-miR-200b	9842.46	5107.58	0.72293	0.10852	0.95758	FALSE
bta-miR-20b	23.2106	12.3033	0.35696	0.49192	0.95758	FALSE
bta-miR-211	1.5067	1.06548	0.13894	0.76671	0.97388	FALSE
bta-miR-21-3p	20.6533	43.4934	-0.68452	0.1813	0.95758	FALSE
bta-miR-219-3p	1.13218	0.693161	0.12906	0.74831	0.97388	FALSE
bta-miR-221	1178.89	915.002	0.30944	0.41931	0.95758	FALSE
bta-miR-22-3p	1161.64	1051.23	0.10891	0.81087	0.97388	FALSE
bta-miR-2284x	0.341532	0	0.10697	0.5935	0.95758	FALSE
bta-miR-2285bn	0.189416	0	0.068829	0.67212	0.95758	FALSE
bta-miR-2285ce	0.189416	0	0.068829	0.67212	0.95758	FALSE
bta-miR-2285f	0.189416	0	0.068829	0.67212	0.95758	FALSE
bta-miR-2310	4.60193	3.17979	0.2824	0.59377	0.95758	FALSE
bta-miR-2387	253.162	277.607	-0.096634	0.83678	0.97388	FALSE
bta-miR-2404	0.189416	0	0.068829	0.67212	0.95758	FALSE
bta-miR-2424	0	1.07458	-0.55771	0.15979	0.95758	FALSE
bta-miR-2478	181.131	152.534	0.17517	0.71835	0.97388	FALSE
bta-miR-26c	97668.8	93711.7	0.049823	0.89935	0.98683	FALSE
bta-miR-27a-3p	2626.77	2867.52	-0.11233	0.73896	0.97388	FALSE
bta-miR-2887	25.7518	41.7452	-0.54033	0.21685	0.95758	FALSE
bta-miR-2889	44.4423	37.6376	0.14806	0.77457	0.97388	FALSE
bta-miR-2898	678.189	542.704	0.23207	0.62589	0.95758	FALSE
bta-miR-2904	104.327	163.013	-0.40509	NA	NA	NA
bta-miR-296-3p	0.189416	0	0.068829	0.67212	0.95758	FALSE
bta-miR-299-2	2.99336	5.49246	-0.27379	0.5871	0.95758	FALSE
bta-miR-29d-3p	0	0.355683	-0.11883	0.56274	0.95758	FALSE
bta-miR-29d-5p	255.549	324.258	-0.28016	0.48892	0.95758	FALSE
bta-miR-29e	0	0.727997	-0.3265	0.3095	0.95758	FALSE
bta-miR-30b-3p	14.06	15.8327	-0.10068	0.84491	0.97388	FALSE
bta-miR-30f	15.7602	9.59085	0.47825	0.3341	0.95758	FALSE
bta-miR-3141	0.530948	0	0.24943	0.40003	0.95758	FALSE
bta-miR-32	0	0	NA	NA	NA	NA
bta-miR-331-5p	114.415	126.455	-0.1067	0.81237	0.97388	FALSE
bta-miR-339a	915.672	634.529	0.47431	0.14171	0.95758	FALSE
bta-miR-342	10.5456	9.47443	0.093043	0.85862	0.97388	FALSE
bta-miR-345-3p	6.44875	5.59833	0.073217	0.88966	0.98683	FALSE
bta-miR-345-5p	23.4173	46.6758	-0.62114	0.2261	0.95758	FALSE
bta-miR-34c	0.683064	0.372314	0.073488	0.80823	0.97388	FALSE
bta-miR-3578	4.41682	9.17481	-0.44429	0.39793	0.95758	FALSE
bta-miR-3596	7946.1	6280.91	0.28348	0.47115	0.95758	FALSE
bta-miR-3600	1161.64	1051.23	0.10891	0.81087	0.97388	FALSE
bta-miR-3601	9.10198	24.1779	-0.97658	0.041032	0.9381	TRUE
bta-miR-3604	6756.68	5335.13	0.32105	0.19455	0.95758	FALSE
bta-miR-362-3p	3.56438	23.8754	-0.93482	0.067816	0.95758	FALSE
bta-miR-363	21.137	26.5738	-0.25526	0.55535	0.95758	FALSE
bta-miR-369-5p	0.189416	2.18399	-0.58501	0.18262	0.95758	FALSE
bta-miR-374c	1.62583	2.53057	-0.27268	0.60484	0.95758	FALSE
bta-miR-376d	0	0	NA	NA	NA	NA
bta-miR-378b	6.31099	6.81068	-0.029189	0.95465	0.99925	FALSE
bta-miR-378c	2743.82	2919.9	-0.078363	0.8248	0.97388	FALSE
bta-miR-380-3p	0.94708	0	0.22916	0.41508	0.95758	FALSE
bta-miR-409b	51.6519	84.8267	-0.45612	0.37083	0.95758	FALSE
bta-miR-412	0.189416	0	0.068829	0.67212	0.95758	FALSE
bta-miR-424-5p	68.3885	149.998	-0.7618	0.12618	0.95758	FALSE
bta-miR-425-5p	4946.79	8564.27	-0.67087	0.078706	0.95758	FALSE
bta-miR-455-5p	1467.39	1864.19	-0.30849	0.34563	0.95758	FALSE
bta-miR-487a	2.91013	4.59342	-0.35863	0.49607	0.95758	FALSE
bta-miR-503-3p	0.189416	0	0.068829	0.67212	0.95758	FALSE
bta-miR-504	15.1864	3.97746	1.2056	0.017804	0.69197	TRUE
bta-miR-542-5p	9.10198	24.1779	-0.97658	0.041032	0.9381	TRUE
bta-miR-544b	0.189416	0.346581	-0.047849	0.85641	0.97388	FALSE
bta-miR-584	0.189416	0	0.068829	0.67212	0.95758	FALSE
bta-miR-6516	0.905465	1.42273	-0.15121	0.73151	0.97388	FALSE
bta-miR-6529a	231.884	308.133	-0.31661	0.47616	0.95758	FALSE
bta-miR-6529b	230.254	305.636	-0.31543	0.47778	0.95758	FALSE
bta-miR-655	0.189416	0	0.068829	0.67212	0.95758	FALSE
bta-miR-660	3.39654	2.45337	0.15652	0.75022	0.97388	FALSE
bta-miR-664b	22.6753	19.8176	0.15945	0.68871	0.96634	FALSE
bta-miR-669	0	0.355683	-0.11883	0.56274	0.95758	FALSE
bta-miR-677	0.341532	0	0.10697	0.5935	0.95758	FALSE
bta-miR-93	1680.78	1778.13	-0.070194	0.84629	0.97388	FALSE
bta-miR-9-3p	14.3897	12.7587	0.11244	0.81479	0.97388	FALSE
bta-miR-9851	1.36613	2.14005	-0.17983	0.6987	0.968	FALSE
bta-miR-99a-3p	0	0.718895	-0.32475	0.31101	0.95758	FALSE
bta-miR-99a-5p	4134.78	3712.8	0.11113	0.81647	0.97388	FALSE
ccr-miR-124a	0	0.355683	-0.11883	0.56274	0.95758	FALSE
ccr-miR-124b	0.341532	0	0.10697	0.5935	0.95758	FALSE
ccr-miR-132b	104.994	69.9348	0.4713	NA	NA	NA
ccr-miR-142-5p	0	0	NA	NA	NA	NA
ccr-miR-15a	7.77758	4.90674	0.18609	0.6995	0.968	FALSE
ccr-miR-16c	5.82735	4.56016	0.092995	0.84646	0.97388	FALSE
ccr-miR-187	21.1701	16.9844	0.20635	0.67405	0.95758	FALSE
ccr-miR-200a	16588.3	15726.8	0.071523	0.79211	0.97388	FALSE
ccr-miR-210	7.017	13.1536	-0.63535	0.2043	0.95758	FALSE
ccr-miR-221	1178.89	915.002	0.30944	0.41931	0.95758	FALSE
ccr-miR-27d	2449.86	1898.89	0.31817	0.37804	0.95758	FALSE
ccr-miR-454a	2.83121	4.20448	-0.1797	0.71026	0.97317	FALSE
ccr-miR-454b	38.5187	25.26	0.50664	0.1975	0.95758	FALSE
ccr-miR-722	0	0.355683	-0.11883	0.56274	0.95758	FALSE
cel-let-7-5p	31519.7	18994.2	0.59511	0.14905	0.95758	FALSE
cel-miR-1-3p	1245.9	1412.6	-0.099037	0.85131	0.97388	FALSE
cel-miR-72-5p	0.374517	0	0.11363	0.58145	0.95758	FALSE
cel-miR-81-3p	0	2.6062	-0.3839	0.26221	0.95758	FALSE
cel-miR-82-3p	0	1.11694	-0.25757	0.37604	0.95758	FALSE
cfa-let-7d	27.853	31.5801	-0.11038	0.8299	0.97388	FALSE
cfa-miR-101	7157	11297.2	-0.32906	0.53515	0.95758	FALSE
cfa-miR-106a	5.58631	7.09983	-0.18135	0.72797	0.97388	FALSE
cfa-miR-107	295.428	428.74	-0.40464	0.37717	0.95758	FALSE
cfa-miR-125a	708.282	696.799	0.018223	0.96748	0.99925	FALSE
cfa-miR-1271	543.621	346.597	0.57605	0.086501	0.95758	FALSE
cfa-miR-1296	39.822	39.4338	0.011361	0.97411	0.99994	FALSE
cfa-miR-1306	28.2806	30.25	-0.051335	0.92052	0.99032	FALSE
cfa-miR-137	0.530948	0	0.24943	0.40003	0.95758	FALSE
cfa-miR-139	4.6306	3.64594	0.14429	0.78349	0.97388	FALSE
cfa-miR-140	7382.89	4689.66	0.61908	0.010094	0.60359	TRUE
cfa-miR-142	1091.79	1475.22	-0.24769	0.63728	0.95758	FALSE
cfa-miR-15b	429.077	320.054	0.36112	0.33715	0.95758	FALSE
cfa-miR-181a	4723.34	4018.66	0.18949	0.64712	0.95758	FALSE
cfa-miR-181b	660.69	583.479	0.15709	0.65504	0.95758	FALSE
cfa-miR-1839	290.223	398.033	-0.40065	0.24426	0.95758	FALSE
cfa-miR-1843	0.341532	0	0.10697	0.5935	0.95758	FALSE
cfa-miR-19b	205.088	480.331	-0.57897	0.27463	0.95758	FALSE
cfa-miR-23a	1478.57	650.002	1.0982	7.6143e-05	0.012683	TRUE
cfa-miR-23b	728.832	375.417	0.84089	0.01543	0.68889	TRUE
cfa-miR-300	0	0.346581	-0.11671	0.56649	0.95758	FALSE
cfa-miR-302b	0	0	NA	NA	NA	NA
cfa-miR-339	915.672	634.529	0.47431	0.14171	0.95758	FALSE
cfa-miR-374a	627.884	999.415	-0.45665	0.35582	0.95758	FALSE
cfa-miR-380	8.47499	13.2672	-0.46951	0.30565	0.95758	FALSE
cfa-miR-450a	847.63	1343.2	-0.6099	0.034178	0.86633	TRUE
cfa-miR-450b	1295.38	2638.59	-0.72882	0.12984	0.95758	FALSE
cfa-miR-486	307.04	72.4336	1.048	0.048184	0.95059	TRUE
cfa-miR-491	0	0	NA	NA	NA	NA
cfa-miR-500	55.9625	33.4103	0.62101	0.10454	0.95758	FALSE
cfa-miR-503	92.7774	89.6092	0.044134	0.91108	0.98815	FALSE
cfa-miR-514	0.341532	0.693161	-0.094572	0.7557	0.97388	FALSE
cfa-miR-582	0.374517	0	0.11363	0.58145	0.95758	FALSE
cfa-miR-632	7.10886	3.96836	0.55686	0.27572	0.95758	FALSE
cfa-miR-6516	0.905465	1.42273	-0.15121	0.73151	0.97388	FALSE
cfa-miR-8800	0	0	NA	NA	NA	NA
cfa-miR-8858	0.716049	0	0.28695	0.36075	0.95758	FALSE
cfa-miR-8885	0	0	NA	NA	NA	NA
cfa-miR-8903	4.49865	6.86057	-0.36165	0.48792	0.95758	FALSE
cgr-let-7i	37.5387	16.606	0.85287	0.073017	0.95758	FALSE
cgr-miR-122	1955.91	1750.68	0.14187	0.67071	0.95758	FALSE
cgr-miR-125a-3p	11.2387	13.75	-0.15859	0.755	0.97388	FALSE
cgr-miR-1260	896.228	785.766	0.11998	0.81469	0.97388	FALSE
cgr-miR-1285	19.4955	17.0146	0.12088	0.80679	0.97388	FALSE
cgr-miR-1343	83.6475	82.3321	0.021071	0.96047	0.99925	FALSE
cgr-miR-138	2.44515	4.55859	-0.3555	0.49336	0.95758	FALSE
cgr-miR-142-3p	600.043	3012.81	-1.1575	0.029116	0.79181	TRUE
cgr-miR-147	517.377	513.968	0.0071497	0.98695	0.99994	FALSE
cgr-miR-149-5p	203.566	340.496	-0.60801	0.1348	0.95758	FALSE
cgr-miR-15b-3p	55.3266	34.5651	0.59144	0.089383	0.95758	FALSE
cgr-miR-181b-3p	3.24303	4.23931	-0.22587	0.67033	0.95758	FALSE
cgr-miR-183	2910.36	3061.7	-0.057457	0.8949	0.98683	FALSE
cgr-miR-1839-3p	6.63526	10.5383	-0.40293	0.43875	0.95758	FALSE
cgr-miR-188	2.07495	6.0692	-0.64426	0.22162	0.95758	FALSE
cgr-miR-191-3p	12.0998	18.33	-0.44906	0.34391	0.95758	FALSE
cgr-miR-1973	1.31728	1.77684	-0.14727	0.77164	0.97388	FALSE
cgr-miR-199a-5p	0	0.372314	-0.1226	0.5562	0.95758	FALSE
cgr-miR-205	0.189416	0	0.068829	0.67212	0.95758	FALSE
cgr-miR-214-3p	343.227	322.51	0.068141	0.88174	0.98384	FALSE
cgr-miR-222-5p	2.68341	0	0.99329	0.039717	0.9381	TRUE
cgr-miR-23b-5p	17.5785	9.55308	0.50331	0.33757	0.95758	FALSE
cgr-miR-24-5p	19.8888	18.7205	0.075449	0.86407	0.97722	FALSE
cgr-miR-296	1.0246	1.09121	-0.021511	0.95641	0.99925	FALSE
cgr-miR-322-5p	13.5461	38.2245	-0.89455	0.085172	0.95758	FALSE
cgr-miR-325-3p	0	0.355683	-0.11883	0.56274	0.95758	FALSE
cgr-miR-325-5p	0.189416	0	0.068829	0.67212	0.95758	FALSE
cgr-miR-331-5p	114.946	128.3	-0.11723	0.79507	0.97388	FALSE
cgr-miR-345	23.4173	46.6758	-0.62114	0.2261	0.95758	FALSE
cgr-miR-412-3p	0	0.372314	-0.1226	0.5562	0.95758	FALSE
cgr-miR-425-3p	66.9587	89.1689	-0.36427	0.24324	0.95758	FALSE
cgr-miR-486-3p	0.378832	0	0.12127	0.56748	0.95758	FALSE
cgr-miR-499-3p	0	0.346581	-0.11671	0.56649	0.95758	FALSE
cgr-miR-500	0	0.372314	-0.1226	0.5562	0.95758	FALSE
cgr-miR-532-3p	0	0	NA	NA	NA	NA
cgr-miR-632	0.720364	0	0.31805	0.33144	0.95758	FALSE
cgr-miR-674	0	0	NA	NA	NA	NA
cgr-miR-708	30.3146	21.1815	0.23652	0.65492	0.95758	FALSE
cgr-miR-744-3p	2.23138	5.75431	-0.66237	0.21074	0.95758	FALSE
cgr-miR-744-5p	292.233	558.827	-0.65831	0.17378	0.95758	FALSE
chi-let-7d-3p	27.853	31.5801	-0.11038	0.8299	0.97388	FALSE
chi-miR-103-5p	2.18545	1.41206	0.20119	0.69237	0.96657	FALSE
chi-miR-106a-3p	0.189416	1.75111	-0.50481	0.23632	0.95758	FALSE
chi-miR-106b-3p	1779.74	1200.92	0.47205	0.23435	0.95758	FALSE
chi-miR-1224	11.3606	14.7521	-0.27383	0.55524	0.95758	FALSE
chi-miR-1248-5p	1.58853	2.18399	-0.16896	0.73617	0.97388	FALSE
chi-miR-125b-5p	428.238	593.241	-0.36881	0.39775	0.95758	FALSE
chi-miR-1271-3p	0.189416	2.12342	-0.74915	0.1166	0.95758	FALSE
chi-miR-1271-5p	1.0619	0.718895	0.1343	0.76394	0.97388	FALSE
chi-miR-127-3p	619.057	1003.47	-0.50434	NA	NA	NA
chi-miR-127-5p	7.96548	16.7089	-0.74906	0.11266	0.95758	FALSE
chi-miR-1307-5p	69.4256	81.1083	-0.1908	0.59822	0.95758	FALSE
chi-miR-136-3p	17.5624	50.7524	-0.97054	0.057945	0.95758	FALSE
chi-miR-137	0.905465	0.355683	0.23739	0.57215	0.95758	FALSE
chi-miR-1388-3p	37.499	29.6751	0.26436	0.54241	0.95758	FALSE
chi-miR-144-5p	6.00522	4.95068	0.094236	0.85414	0.97388	FALSE
chi-miR-147-3p	516.286	513.968	0.0047687	0.9913	0.99994	FALSE
chi-miR-147-5p	0.749034	0	0.18485	0.47101	0.95758	FALSE
chi-miR-154b-3p	0.189416	0	0.068829	0.67212	0.95758	FALSE
chi-miR-16a-3p	6.68828	16.5897	-0.48331	0.34596	0.95758	FALSE
chi-miR-1814	29.9607	33.557	-0.13867	0.72185	0.97388	FALSE
chi-miR-181c-5p	4.18579	1.82831	0.53627	0.311	0.95758	FALSE
chi-miR-182	8858.65	7685.31	0.16204	0.70751	0.97296	FALSE
chi-miR-1839	0.189416	1.05795	-0.32195	0.40693	0.95758	FALSE
chi-miR-186-3p	0	1.42273	-0.29504	0.33824	0.95758	FALSE
chi-miR-18b-5p	3.65053	6.65785	-0.36217	0.48632	0.95758	FALSE
chi-miR-195-3p	48.5149	28.1297	0.5448	0.2659	0.95758	FALSE
chi-miR-197-5p	0.378832	1.78594	-0.47904	0.30163	0.95758	FALSE
chi-miR-204-3p	0.87248	1.03974	-0.045632	0.90794	0.98683	FALSE
chi-miR-20a-3p	8.10897	6.27486	0.1691	0.74929	0.97388	FALSE
chi-miR-221-5p	14.0197	12.4953	0.14381	0.73917	0.97388	FALSE
chi-miR-22-3p	1161.64	1051.23	0.10891	0.81087	0.97388	FALSE
chi-miR-2404	0.189416	0	0.068829	0.67212	0.95758	FALSE
chi-miR-24-5p	73.7055	101.416	-0.39658	0.27095	0.95758	FALSE
chi-miR-28-3p	0.749034	2.48663	-0.49667	0.29877	0.95758	FALSE
chi-miR-29a-5p	6.00535	12.8011	-0.80608	0.082544	0.95758	FALSE
chi-miR-30e-3p	841.778	698.642	0.24423	0.42654	0.95758	FALSE
chi-miR-30f-3p	0	0	NA	NA	NA	NA
chi-miR-330-3p	57.8883	62.8329	-0.08429	0.85855	0.97388	FALSE
chi-miR-330-5p	38.0713	42.5216	-0.12071	0.75998	0.97388	FALSE
chi-miR-331-3p	101.062	204.173	-0.86075	0.022464	0.77038	TRUE
chi-miR-335-5p	16.8677	14.4433	0.094386	0.85774	0.97388	FALSE
chi-miR-33b-3p	26.6749	11.4496	0.91383	0.046359	0.95059	TRUE
chi-miR-33b-5p	0.563933	0.346581	0.085029	0.81182	0.97388	FALSE
chi-miR-342-3p	10.5456	9.47443	0.093043	0.85862	0.97388	FALSE
chi-miR-342-5p	0	0.346581	-0.11671	0.56649	0.95758	FALSE
chi-miR-361-3p	2303.69	1180.97	0.84999	0.013035	0.68889	TRUE
chi-miR-376a	0.374517	1.03974	-0.14812	0.6442	0.95758	FALSE
chi-miR-376b-3p	1.12355	3.13743	-0.28905	0.49351	0.95758	FALSE
chi-miR-411a-5p	34.4289	98.9063	-1.0029	0.045764	0.95059	TRUE
chi-miR-449a-5p	2.19839	3.51885	-0.2358	0.64932	0.95758	FALSE
chi-miR-450-3p	0.378832	2.08859	-0.40473	0.33558	0.95758	FALSE
chi-miR-450-5p	849.796	1347.82	-0.61064	0.034634	0.86846	TRUE
chi-miR-451-5p	14467.4	6257.72	0.92047	0.041704	0.94421	TRUE
chi-miR-454-5p	1.77794	3.3251	-0.2894	0.55923	0.95758	FALSE
chi-miR-483	0	0	NA	NA	NA	NA
chi-miR-497-5p	158.86	232.786	-0.4979	0.1028	0.95758	FALSE
chi-miR-504	15.1864	3.97746	1.2056	0.017804	0.69197	TRUE
chi-miR-532-3p	57.8652	64.3327	-0.11488	0.7793	0.97388	FALSE
chi-miR-542-3p	716.264	2215.35	-0.71741	0.17405	0.95758	FALSE
chi-miR-708-3p	0.568248	0	0.16413	0.49982	0.95758	FALSE
chi-miR-7-3p	86.2826	59.5999	0.41903	0.33851	0.95758	FALSE
chi-miR-873-5p	14.265	20.753	-0.33899	0.5125	0.95758	FALSE
chi-miR-876-3p	1.88553	3.60515	-0.37487	0.47655	0.95758	FALSE
chi-miR-876-5p	0	0	NA	NA	NA	NA
chi-miR-93-3p	0	0	NA	NA	NA	NA
chi-miR-96	1720.86	1575.33	0.092078	0.84619	0.97388	FALSE
chi-miR-99b-3p	0.378832	0	0.12127	0.56748	0.95758	FALSE
cin-let-7b-5p	0.189416	0.372314	-0.053547	0.84125	0.97388	FALSE
cin-let-7c	1.58853	0.718895	0.29749	0.53415	0.95758	FALSE
cin-let-7d-5p	0	0.372314	-0.1226	0.5562	0.95758	FALSE
cin-let-7e	0	0.372314	-0.1226	0.5562	0.95758	FALSE
cin-miR-101	2.062	1.40453	0.12008	0.79328	0.97388	FALSE
cin-miR-126-3p	27.2315	15.4453	0.66726	0.10441	0.95758	FALSE
cin-miR-1-3p	165.852	175.894	-0.043828	0.93416	0.99925	FALSE
cin-miR-199-3p	139.237	87.5337	0.51786	0.24213	0.95758	FALSE
cin-miR-200-3p	49.8466	36.2131	0.36227	0.40048	0.95758	FALSE
cin-miR-281-3p	0	0	NA	NA	NA	NA
cin-miR-3575-5p	49.8466	36.2131	0.36227	0.40048	0.95758	FALSE
cin-miR-375-3p	13.0883	9.0794	0.35873	0.46089	0.95758	FALSE
cin-miR-92a-3p	3.78261	1.47263	0.57459	0.27372	0.95758	FALSE
cin-miR-92b-3p	147.873	107.268	0.37077	0.38326	0.95758	FALSE
cin-miR-92c-3p	0	0	NA	NA	NA	NA
cja-miR-1327	1.63014	1.84494	-0.029823	0.94965	0.99925	FALSE
cja-miR-2114	0.749034	0	0.18485	0.47101	0.95758	FALSE
cja-miR-28	0.94708	2.15826	-0.2812	0.55468	0.95758	FALSE
cja-miR-299	16.2753	63.0586	-1.5026	0.00076898	0.099626	TRUE
cja-miR-3065	5.41275	3.65504	0.30192	0.56931	0.95758	FALSE
cja-miR-335-3p	42.2136	39.3416	0.068941	0.89136	0.98683	FALSE
cja-miR-345	0.530948	0.372314	0.071639	0.84087	0.97388	FALSE
cja-miR-371b-3p	3.3463	3.3342	-0.0025232	0.99597	0.99994	FALSE
cja-miR-379	7.76606	0.372314	0.47036	NA	NA	NA
cja-miR-450a	0	0.355683	-0.11883	0.56274	0.95758	FALSE
cja-miR-450c	0.749034	0	0.18485	0.47101	0.95758	FALSE
cja-miR-499b	262.346	260.306	0.00841	0.97845	0.99994	FALSE
cja-miR-542-5p	0	0	NA	NA	NA	NA
cja-miR-654	0	0.372314	-0.1226	0.5562	0.95758	FALSE
cja-miR-670	1.6545	1.39542	0.047489	0.92253	0.99049	FALSE
cja-miR-95	1249.85	714.951	0.67391	0.085961	0.95758	FALSE
cja-miR-9922	0	0	NA	NA	NA	NA
cja-miR-9933	7.83201	6.09493	0.17621	0.73887	0.97388	FALSE
cja-miR-9983	0.374517	0.693161	-0.086848	0.77573	0.97388	FALSE
cja-miR-9984	0	0	NA	NA	NA	NA
cli-miR-142-3p	600.043	3012.81	-1.1575	0.029116	0.79181	TRUE
cli-miR-146b-5p	29.2348	48.3724	-0.59063	0.15633	0.95758	FALSE
cli-miR-148b-3p	33.1712	16.5575	0.66518	0.1832	0.95758	FALSE
cli-miR-223-5p	19.0233	26.2119	-0.3399	0.48229	0.95758	FALSE
cli-miR-23b-3p	3506.45	3164.76	0.12331	0.75543	0.97388	FALSE
cli-miR-302b-3p	0	8.56323	-0.096037	NA	NA	NA
cli-miR-3618-5p	0	0.346581	-0.11671	0.56649	0.95758	FALSE
cli-miR-363-5p	2.46532	2.82411	-0.058267	0.90457	0.98683	FALSE
cli-miR-551a-3p	0	0.372314	-0.1226	0.5562	0.95758	FALSE
cpi-let-7a-4-3p	0	0	NA	NA	NA	NA
cpi-miR-106b-5p	11.88	23.5106	-0.48686	0.35885	0.95758	FALSE
cpi-miR-10a-3p	175.921	170.162	0.042793	0.91545	0.98972	FALSE
cpi-miR-10c-5p	13.9594	14.0012	0.023112	0.96229	0.99925	FALSE
cpi-miR-125a-3p	0.683064	0.346581	0.079306	0.79287	0.97388	FALSE
cpi-miR-129-3p	7.17775	1.06548	1.2708	0.016603	0.68889	TRUE
cpi-miR-130a-3p	0	0	NA	NA	NA	NA
cpi-miR-135-5p	1.12787	0.355683	0.26053	0.5155	0.95758	FALSE
cpi-miR-1388-3p	11.89	8.43469	0.24223	0.64777	0.95758	FALSE
cpi-miR-1388-5p	1.43641	1.04884	0.13114	0.79041	0.97388	FALSE
cpi-miR-144-5p	25.7118	19.2804	0.10805	0.8174	0.97388	FALSE
cpi-miR-146a-5p	17.349	28.9018	-0.47433	0.34769	0.95758	FALSE
cpi-miR-15a-5p	87.4593	132.082	-0.36915	0.47332	0.95758	FALSE
cpi-miR-15c-3p	6.49037	4.53285	0.22202	0.67445	0.95758	FALSE
cpi-miR-15c-5p	54.2593	19.9643	1.1938	0.0025939	0.27922	TRUE
cpi-miR-17-3p	19.8629	18.5855	0.063793	0.88086	0.98384	FALSE
cpi-miR-17-5p	1432.87	1993.6	-0.43693	0.13468	0.95758	FALSE
cpi-miR-194-2-3p	54.5418	31.5535	0.54806	0.26074	0.95758	FALSE
cpi-miR-194-3p	551.9	564.386	-0.022889	0.96286	0.99925	FALSE
cpi-miR-199-5p	3461.13	4103.38	-0.23325	0.31194	0.95758	FALSE
cpi-miR-214-5p	34.5086	38.6015	-0.10712	0.82762	0.97388	FALSE
cpi-miR-215-3p	45.6521	22.0016	0.90374	0.016196	0.68889	TRUE
cpi-miR-2184-5p	0	0.346581	-0.11671	0.56649	0.95758	FALSE
cpi-miR-26-3p	0	0	NA	NA	NA	NA
cpi-miR-30a-5p	14825	16184.8	-0.10726	0.77858	0.97388	FALSE
cpi-miR-363-3p	391.99	596.676	-0.50763	0.19203	0.95758	FALSE
cpi-miR-451-3p	0	0	NA	NA	NA	NA
cpi-miR-451-5p	305.792	113.881	1.0981	0.013705	0.68889	TRUE
cpi-miR-459-5p	1.88122	3.50221	-0.28541	0.56436	0.95758	FALSE
cpi-miR-551-3p	0	2.44427	-0.68736	0.10458	0.95758	FALSE
cpi-miR-727-3p	0	0	NA	NA	NA	NA
cpi-miR-98-5p	0.189416	0.355683	-0.049898	0.85092	0.97388	FALSE
cpi-miR-99b-3p	13.6122	8.62236	0.51595	0.25619	0.95758	FALSE
cpi-miR-99b-5p	1128.83	926.287	0.25321	0.44882	0.95758	FALSE
cpo-miR-10a-5p	401.488	343.16	0.18897	0.63855	0.95758	FALSE
cpo-miR-1388-3p	0.378832	0.355683	0.017324	0.95154	0.99925	FALSE
cpo-miR-152-5p	0	0	NA	NA	NA	NA
cpo-miR-15b-5p	1.31297	0.372314	0.26801	0.49709	0.95758	FALSE
cpo-miR-181b-3p	0	0.346581	-0.11671	0.56649	0.95758	FALSE
cpo-miR-1842-3p	12.8818	11.4587	0.101	0.83335	0.97388	FALSE
cpo-miR-215-3p	0.189416	0.355683	-0.049898	0.85092	0.97388	FALSE
cpo-miR-24-2-5p	0	0.346581	-0.11671	0.56649	0.95758	FALSE
cpo-miR-28-3p	0.189416	0.744629	-0.15007	0.62136	0.95758	FALSE
cpo-miR-32-5p	0	0	NA	NA	NA	NA
cpo-miR-328-3p	2.65042	3.20553	-0.13813	0.79395	0.97388	FALSE
cpo-miR-345-5p	0	0	NA	NA	NA	NA
cpo-miR-350-5p	11.8629	16.7845	-0.38423	0.36681	0.95758	FALSE
cpo-miR-374-3p	0.189416	0	0.068829	0.67212	0.95758	FALSE
cpo-miR-409-5p	0	0.372314	-0.1226	0.5562	0.95758	FALSE
cpo-miR-431-3p	1.05758	0	0.37093	0.28541	0.95758	FALSE
cpo-miR-450b-5p	4.59761	19.8783	-1.415	0.004479	0.37334	TRUE
cpo-miR-493-3p	0	0.346581	-0.11671	0.56649	0.95758	FALSE
cpo-miR-493-5p	0	1.03974	-0.24915	0.38509	0.95758	FALSE
cpo-miR-502a-5p	2.78668	1.75864	0.23633	0.64418	0.95758	FALSE
cpo-miR-542-5p	0.189416	0	0.068829	0.67212	0.95758	FALSE
cpo-miR-760-3p	0.374517	0.346581	2.2437e-05	0.99994	0.99994	FALSE
cpo-miR-802-3p	6.40422	6.02211	0.028803	0.95564	0.99925	FALSE
cpo-miR-802-5p	0	1.742	-0.54767	0.16272	0.95758	FALSE
cqu-bantam-3p	0	0	NA	NA	NA	NA
cqu-miR-283	0	0	NA	NA	NA	NA
cqu-miR-92	197.727	126.509	0.50359	0.25116	0.95758	FALSE
crm-miR-1-3p	1245.9	1412.6	-0.099037	0.85131	0.97388	FALSE
csa-miR-281	0	0	NA	NA	NA	NA
csa-miR-92a	3.78261	1.47263	0.57459	0.27372	0.95758	FALSE
cte-miR-216b	0	0	NA	NA	NA	NA
cte-miR-263	2.97178	1.46352	0.35697	0.48414	0.95758	FALSE
cte-miR-31	0.374517	0	0.11363	0.58145	0.95758	FALSE
cte-miR-317	0	0	NA	NA	NA	NA
cte-miR-375	3.09091	0.346581	0.87306	0.083051	0.95758	FALSE
cte-miR-7	45.5656	40.3559	0.13007	0.77349	0.97388	FALSE
cte-miR-750	0	0	NA	NA	NA	NA
dma-miR-10a	19480.6	17961.8	0.10249	0.7704	0.97388	FALSE
dma-miR-296	1.0246	0.346581	0.13992	0.65977	0.95758	FALSE
dma-miR-708	55.4296	43.2727	0.24726	0.61372	0.95758	FALSE
dme-bantam-3p	0	0	NA	NA	NA	NA
dme-let-7-5p	6681.49	3712.55	0.68841	0.096726	0.95758	FALSE
dme-miR-100-5p	5.20316	6.81068	-0.23316	0.64665	0.95758	FALSE
dme-miR-10-5p	83219.3	56523.5	0.47064	0.2224	0.95758	FALSE
dme-miR-124-3p	6.39128	4.91584	0.12347	0.80849	0.97388	FALSE
dme-miR-133-3p	195.158	143.383	0.35063	0.41875	0.95758	FALSE
dme-miR-1-3p	45.5107	68.0713	-0.33915	0.51733	0.95758	FALSE
dme-miR-14-3p	0	0.744629	-0.20116	0.4413	0.95758	FALSE
dme-miR-184-3p	4.11119	135.032	-1.1043	NA	NA	NA
dme-miR-210-3p	0	0.372314	-0.1226	0.5562	0.95758	FALSE
dme-miR-263a-5p	0	0	NA	NA	NA	NA
dme-miR-275-3p	0	0	NA	NA	NA	NA
dme-miR-276a-3p	0	0	NA	NA	NA	NA
dme-miR-279-3p	0	0	NA	NA	NA	NA
dme-miR-283-5p	0	0	NA	NA	NA	NA
dme-miR-315-5p	0	0	NA	NA	NA	NA
dme-miR-317-3p	0	0	NA	NA	NA	NA
dme-miR-34-5p	0	1.48926	-0.30039	0.33315	0.95758	FALSE
dme-miR-4968-3p	0.749034	0	0.18485	0.47101	0.95758	FALSE
dme-miR-7-5p	57599.9	57941.6	-0.0065572	0.98832	0.99994	FALSE
dme-miR-8-5p	0	0	NA	NA	NA	NA
dme-miR-92a-3p	4.68376	2.91952	0.3575	0.49933	0.95758	FALSE
dme-miR-9a-5p	898.939	919.242	-0.023878	0.95962	0.99925	FALSE
dmo-miR-317	0	0	NA	NA	NA	NA
dno-miR-106a-5p	0.189416	0.346581	-0.047849	0.85641	0.97388	FALSE
dno-miR-1271-5p	30.0412	16.3139	0.66878	0.13869	0.95758	FALSE
dno-miR-138-3p	0	0	NA	NA	NA	NA
dno-miR-1388-3p	2.49831	2.15073	0.077466	0.87889	0.98384	FALSE
dno-miR-147-5p	266.988	102.162	1.1109	0.0083985	0.53952	TRUE
dno-miR-153a-3p	0	0.693161	-0.1934	0.45123	0.95758	FALSE
dno-miR-16b-3p	0.374517	0.355683	-0.0019542	0.99446	0.99994	FALSE
dno-miR-181a-2-3p	0	0.372314	-0.1226	0.5562	0.95758	FALSE
dno-miR-18b-3p	0.189416	0	0.068829	0.67212	0.95758	FALSE
dno-miR-192-5p	130634	130049	0.0053666	0.98928	0.99994	FALSE
dno-miR-194-3p	163.635	138.423	0.18487	0.67892	0.95896	FALSE
dno-miR-197-3p	1.09488	0.744629	0.1332	0.76589	0.97388	FALSE
dno-miR-200b-3p	80.9238	61.4294	0.26723	0.59374	0.95758	FALSE
dno-miR-24b-3p	1635.62	1867.47	-0.17938	0.47809	0.95758	FALSE
dno-miR-296-3p	24.2011	39.5021	-0.47217	0.3435	0.95758	FALSE
dno-miR-326-5p	0	0	NA	NA	NA	NA
dno-miR-342-5p	5.47872	4.30899	0.20357	0.69953	0.968	FALSE
dno-miR-345-5p	0	0	NA	NA	NA	NA
dno-miR-376d-3p	0	0	NA	NA	NA	NA
dno-miR-450c-5p	0.378832	7.2103	-1.5794	0.0028769	0.29169	TRUE
dno-miR-500a-3p	35.4266	23.4364	0.50071	0.19153	0.95758	FALSE
dno-miR-500b-3p	66.399	47.6402	0.43341	0.15666	0.95758	FALSE
dno-miR-502-3p	0	0	NA	NA	NA	NA
dno-miR-590-3p	0	0.702263	-0.32153	0.31382	0.95758	FALSE
dno-miR-654-3p	0.90978	3.95173	-0.84911	0.10763	0.95758	FALSE
dno-miR-802-3p	6.40422	6.02211	0.028803	0.95564	0.99925	FALSE
dno-miR-95-3p	3.81559	2.90289	0.22138	0.67548	0.95758	FALSE
dno-miR-98-3p	0.374517	0	0.11363	0.58145	0.95758	FALSE
dps-miR-10	83219.3	56523.5	0.47064	0.2224	0.95758	FALSE
dps-miR-14	0	0.744629	-0.20116	0.4413	0.95758	FALSE
dps-miR-210a	0	0.372314	-0.1226	0.5562	0.95758	FALSE
dps-miR-263a	0	0	NA	NA	NA	NA
dps-miR-283	0	0	NA	NA	NA	NA
dps-miR-317	0	0	NA	NA	NA	NA
dps-miR-34	0	1.48926	-0.30039	0.33315	0.95758	FALSE
dpu-miR-281	0.341532	0	0.10697	0.5935	0.95758	FALSE
dpu-miR-92	0.905465	0.744629	0.055438	0.89802	0.98683	FALSE
dqu-miR-100-5p	7950.06	8042.5	-0.014512	0.96755	0.99925	FALSE
dqu-miR-11-3p	0	0.372314	-0.1226	0.5562	0.95758	FALSE
dqu-miR-184-3p	4.11119	135.032	-1.1043	NA	NA	NA
dqu-miR-1b-5p	45.5107	68.0713	-0.33915	0.51733	0.95758	FALSE
dqu-miR-305-3p	0	0.372314	-0.1226	0.5562	0.95758	FALSE
dqu-miR-306-5p	0	0	NA	NA	NA	NA
dqu-miR-3786-5p	0	0	NA	NA	NA	NA
dre-let-7d-5p	18.1508	12.3108	0.30423	0.56368	0.95758	FALSE
dre-let-7g	514.942	362.372	0.4475	0.18674	0.95758	FALSE
dre-let-7h	26.8639	25.5672	0.036228	0.9447	0.99925	FALSE
dre-let-7j	104.545	62.4679	0.5689	0.20085	0.95758	FALSE
dre-miR-100-2-3p	9.87257	7.70669	0.11991	0.81358	0.97388	FALSE
dre-miR-101b	26.1735	25.634	0.011563	0.98261	0.99994	FALSE
dre-miR-107a-5p	0.374517	0.702263	-0.14272	0.69685	0.968	FALSE
dre-miR-107b	22.0656	13.3187	0.59514	0.14621	0.95758	FALSE
dre-miR-10a-3p	0.341532	0	0.10697	0.5935	0.95758	FALSE
dre-miR-10b-3p	0.374517	0.372314	-0.0054702	0.98455	0.99994	FALSE
dre-miR-10c-3p	8.16644	6.04189	0.30573	0.53691	0.95758	FALSE
dre-miR-10c-5p	348.67	296.92	0.21209	0.49636	0.95758	FALSE
dre-miR-10d-5p	6.47883	7.17389	-0.10202	0.84036	0.97388	FALSE
dre-miR-124-4-5p	0	0.346581	-0.11671	0.56649	0.95758	FALSE
dre-miR-124-6-5p	0.341532	0	0.10697	0.5935	0.95758	FALSE
dre-miR-125a	0.374517	0	0.11363	0.58145	0.95758	FALSE
dre-miR-125b-1-3p	0.374517	0	0.11363	0.58145	0.95758	FALSE
dre-miR-125c-5p	7.64691	6.3869	0.13072	0.79875	0.97388	FALSE
dre-miR-126a-3p	26406.8	29308.1	-0.1293	0.72559	0.97388	FALSE
dre-miR-126b-3p	94.5844	100.171	-0.072952	0.82711	0.97388	FALSE
dre-miR-130b	0.568248	0.355683	0.067967	0.82113	0.97388	FALSE
dre-miR-133a-2-5p	3.68352	1.43026	0.51397	0.32466	0.95758	FALSE
dre-miR-135c	1.05758	0	0.37093	0.28541	0.95758	FALSE
dre-miR-137-3p	0.905465	0.355683	0.23739	0.57215	0.95758	FALSE
dre-miR-138-3p	0.341532	0	0.10697	0.5935	0.95758	FALSE
dre-miR-1388-5p	388.44	1037.27	-1.0766	0.01737	0.69197	TRUE
dre-miR-139-3p	0.341532	0	0.10697	0.5935	0.95758	FALSE
dre-miR-139-5p	14.9121	8.77059	0.44189	0.39665	0.95758	FALSE
dre-miR-141-3p	2993.67	2427.69	0.25879	0.48689	0.95758	FALSE
dre-miR-142b-5p	0	0	NA	NA	NA	NA
dre-miR-144-5p	25.7118	19.2804	0.10805	0.8174	0.97388	FALSE
dre-miR-145-5p	11648.1	10850.5	0.085606	0.82758	0.97388	FALSE
dre-miR-146a	7.017	7.81716	-0.13654	0.78749	0.97388	FALSE
dre-miR-146b	15.3786	7.34191	0.2916	0.54118	0.95758	FALSE
dre-miR-148	690.089	988.302	-0.4464	0.22375	0.95758	FALSE
dre-miR-150	12.0049	7.71422	0.29141	0.58256	0.95758	FALSE
dre-miR-152	136.36	218.927	-0.52792	0.23739	0.95758	FALSE
dre-miR-153c-3p	1.05758	0.355683	0.2141	0.5769	0.95758	FALSE
dre-miR-15a-5p	7.77758	4.90674	0.18609	0.6995	0.968	FALSE
dre-miR-15b-5p	53.0654	19.9568	1.1662	0.0033334	0.31094	TRUE
dre-miR-16b	214.506	171.055	0.27192	0.48686	0.95758	FALSE
dre-miR-16c-5p	5.82735	4.56016	0.092995	0.84646	0.97388	FALSE
dre-miR-17a-5p	1441.06	2000.55	-0.43413	0.13659	0.95758	FALSE
dre-miR-181a-2-3p	3.65916	2.79995	0.17032	0.74768	0.97388	FALSE
dre-miR-181c-5p	7.48198	8.88421	-0.18962	0.7071	0.97296	FALSE
dre-miR-182-5p	8949.48	7765.11	0.16191	0.7077	0.97296	FALSE
dre-miR-18b-5p	0	0.355683	-0.11883	0.56274	0.95758	FALSE
dre-miR-18c	2.55565	2.12499	0.052908	0.90834	0.98683	FALSE
dre-miR-192	94792.7	99194	-0.057398	0.86938	0.98037	FALSE
dre-miR-193b-3p	0.189416	0	0.068829	0.67212	0.95758	FALSE
dre-miR-194a	63472	59996.4	0.065682	0.87501	0.98268	FALSE
dre-miR-199-3-3p	36.2602	30.53	0.18984	0.64677	0.95758	FALSE
dre-miR-19a-5p	0	0.346581	-0.11671	0.56649	0.95758	FALSE
dre-miR-19c-3p	55.5983	108.469	-0.46579	0.37978	0.95758	FALSE
dre-miR-19d-3p	2.03333	3.14653	-0.25384	0.623	0.95758	FALSE
dre-miR-200c-3p	2404.18	1356.97	0.63315	0.15783	0.95758	FALSE
dre-miR-202-5p	0.749034	0.346581	0.08929	0.76944	0.97388	FALSE
dre-miR-203a-5p	1.12355	0.711366	0.062682	0.84711	0.97388	FALSE
dre-miR-203b-3p	0.341532	1.84494	-0.39961	0.33119	0.95758	FALSE
dre-miR-20a-3p	0	0	NA	NA	NA	NA
dre-miR-20b-5p	23.2106	12.3033	0.35696	0.49192	0.95758	FALSE
dre-miR-21	157.333	130.064	0.14852	0.77868	0.97388	FALSE
dre-miR-210-3p	7.017	13.1536	-0.63535	0.2043	0.95758	FALSE
dre-miR-216b	15.9138	11.9203	0.15492	0.76415	0.97388	FALSE
dre-miR-217	42.5398	27.0778	0.35187	0.50523	0.95758	FALSE
dre-miR-2184	0	0.346581	-0.11671	0.56649	0.95758	FALSE
dre-miR-2188-5p	7.40306	4.21358	0.22821	0.63612	0.95758	FALSE
dre-miR-218b	57.3158	178.052	-1.43	4.1682e-05	0.0074771	TRUE
dre-miR-222a-5p	0	0	NA	NA	NA	NA
dre-miR-22a-3p	551.734	288.649	0.32771	0.51843	0.95758	FALSE
dre-miR-22a-5p	4.40819	2.79085	0.27847	0.59762	0.95758	FALSE
dre-miR-22b-3p	5.99672	6.70774	-0.12693	0.80433	0.97388	FALSE
dre-miR-24b-3p	1583.84	1794.56	-0.16899	0.50429	0.95758	FALSE
dre-miR-26b	7362.75	10648.3	-0.40324	0.3752	0.95758	FALSE
dre-miR-27c-3p	39.7027	40.881	-0.043261	0.89944	0.98683	FALSE
dre-miR-27d	2449.86	1898.89	0.31817	0.37804	0.95758	FALSE
dre-miR-27e	384.28	295.455	0.3248	0.3755	0.95758	FALSE
dre-miR-29b	360.862	798.841	-0.63505	0.22838	0.95758	FALSE
dre-miR-301a	0.189416	1.75111	-0.50481	0.23632	0.95758	FALSE
dre-miR-301b-3p	0	0	NA	NA	NA	NA
dre-miR-301c-3p	0.374517	0	0.11363	0.58145	0.95758	FALSE
dre-miR-301c-5p	0.374517	0	0.11363	0.58145	0.95758	FALSE
dre-miR-30a-3p	0	0	NA	NA	NA	NA
dre-miR-30a-5p	0.563933	1.10031	-0.20433	0.63907	0.95758	FALSE
dre-miR-30c-5p	3422.98	2543.63	0.39941	0.13336	0.95758	FALSE
dre-miR-375	774.891	470.365	0.59195	0.14397	0.95758	FALSE
dre-miR-429b	1.47371	3.88363	-0.60229	0.2546	0.95758	FALSE
dre-miR-430a-3p	0	0	NA	NA	NA	NA
dre-miR-454a	2.83121	4.20448	-0.1797	0.71026	0.97317	FALSE
dre-miR-454b	38.5187	25.26	0.50664	0.1975	0.95758	FALSE
dre-miR-455-3p	291.439	218.342	0.33835	0.41737	0.95758	FALSE
dre-miR-455-5p	7.65262	7.71265	-0.0016227	0.99756	0.99994	FALSE
dre-miR-456	1.80661	1.38632	0.059286	0.88503	0.98515	FALSE
dre-miR-460-5p	0	0	NA	NA	NA	NA
dre-miR-722	0	0.355683	-0.11883	0.56274	0.95758	FALSE
dre-miR-727-3p	0	0	NA	NA	NA	NA
dre-miR-731	0.905465	1.75111	-0.30773	0.53	0.95758	FALSE
dre-miR-7b	44.3833	50.2755	-0.14754	0.73192	0.97388	FALSE
dre-miR-92b-3p	14.3153	11.5569	0.23195	0.61219	0.95758	FALSE
dre-miR-9-3p	18.531	13.4519	0.31381	0.52192	0.95758	FALSE
dre-miR-9-7-3p	0	0.372314	-0.1226	0.5562	0.95758	FALSE
dvi-miR-100-5p	5.20316	6.81068	-0.23316	0.64665	0.95758	FALSE
dvi-miR-125-5p	426.052	585.414	-0.36145	0.40391	0.95758	FALSE
eca-miR-1244	0.189416	0	0.068829	0.67212	0.95758	FALSE
eca-miR-1248	0.374517	0	0.11363	0.58145	0.95758	FALSE
eca-miR-1261	0	0	NA	NA	NA	NA
eca-miR-1301	36.0279	24.1718	0.46936	0.2642	0.95758	FALSE
eca-miR-1307	166.176	267.973	-0.45058	0.37212	0.95758	FALSE
eca-miR-1468	0	0	NA	NA	NA	NA
eca-miR-1543	9.42054	7.2194	0.21188	0.68223	0.96073	FALSE
eca-miR-191b	11.0422	16.4941	-0.43099	0.36583	0.95758	FALSE
eca-miR-296	29.1274	61.9349	-0.6784	0.18644	0.95758	FALSE
eca-miR-302d	0	2.6062	-0.3839	0.26221	0.95758	FALSE
eca-miR-361-3p	7.18638	2.85142	0.80483	0.11936	0.95758	FALSE
eca-miR-376b	1.12355	3.13743	-0.28905	0.49351	0.95758	FALSE
eca-miR-384	0	0	NA	NA	NA	NA
eca-miR-425	0	0	NA	NA	NA	NA
eca-miR-450b-3p	0	0.346581	-0.11671	0.56649	0.95758	FALSE
eca-miR-450c	719.449	1135.97	-0.60347	0.038429	0.9381	TRUE
eca-miR-483	0	0	NA	NA	NA	NA
eca-miR-507a	0	1.48926	-0.30039	0.33315	0.95758	FALSE
eca-miR-514	0.341532	0.693161	-0.094572	0.7557	0.97388	FALSE
eca-miR-590-5p	4.51146	13.3248	-0.4786	0.33181	0.95758	FALSE
eca-miR-615-3p	26.3637	16.4045	0.3667	0.48821	0.95758	FALSE
eca-miR-675	0	0.744629	-0.20116	0.4413	0.95758	FALSE
eca-miR-703	0.341532	0.372314	-0.012466	0.96452	0.99925	FALSE
eca-miR-876-3p	1.88553	3.60515	-0.37487	0.47655	0.95758	FALSE
eca-miR-8915	0	0	NA	NA	NA	NA
eca-miR-8983	0	0	NA	NA	NA	NA
eca-miR-8986a	0	0	NA	NA	NA	NA
eca-miR-9027	0.189416	0	0.068829	0.67212	0.95758	FALSE
eca-miR-9051	0	0	NA	NA	NA	NA
eca-miR-9182	0	0	NA	NA	NA	NA
eel-miR-11050-3p	0	0.346581	-0.11671	0.56649	0.95758	FALSE
efu-let-7c	1225.47	823.171	0.45831	0.28158	0.95758	FALSE
efu-let-7f	78668.6	71731.8	0.12787	0.53762	0.95758	FALSE
efu-miR-101	20504.8	26391.5	-0.1661	0.75335	0.97388	FALSE
efu-miR-106	1779.74	1201.26	0.47181	0.23438	0.95758	FALSE
efu-miR-124	8.84797	7.03926	0.1275	0.80813	0.97388	FALSE
efu-miR-1271	1.96736	3.23126	-0.3358	0.52594	0.95758	FALSE
efu-miR-130	75.231	199.138	-1.0372	0.025623	0.79181	TRUE
efu-miR-1307	71.9942	90.0182	-0.2767	0.43918	0.95758	FALSE
efu-miR-1388	0	0	NA	NA	NA	NA
efu-miR-143	153011	162853	-0.074033	0.85492	0.97388	FALSE
efu-miR-151	35.6088	22.8142	0.22387	NA	NA	NA
efu-miR-152	923.616	2270.16	-0.93583	0.048944	0.95059	TRUE
efu-miR-153	3.15257	13.7957	-0.8887	0.090434	0.95758	FALSE
efu-miR-17	19.8629	18.5855	0.063793	0.88086	0.98384	FALSE
efu-miR-1842	86.8171	63.4668	0.39074	0.27418	0.95758	FALSE
efu-miR-192	270769	319187	-0.20269	0.58859	0.95758	FALSE
efu-miR-211	2.41216	1.06548	0.41722	0.41372	0.95758	FALSE
efu-miR-218a	368.48	1163.51	-1.4955	2.0096e-06	0.0011858	TRUE
efu-miR-218b	363.927	1136.01	-1.4759	3.6471e-06	0.0014513	TRUE
efu-miR-22	1161.64	1051.23	0.10891	0.81087	0.97388	FALSE
efu-miR-221	14.0197	12.4953	0.14381	0.73917	0.97388	FALSE
efu-miR-23a	4607.25	3051.52	0.54932	0.050606	0.95758	FALSE
efu-miR-23b	3177.3	2929.01	0.099834	0.79261	0.97388	FALSE
efu-miR-26a	97669.8	93712	0.04983	0.89934	0.98683	FALSE
efu-miR-26b	25040.2	15413.9	0.59189	0.12268	0.95758	FALSE
efu-miR-26c	97693.8	93734.7	0.049834	0.89933	0.98683	FALSE
efu-miR-27a	612.909	397.809	0.52256	0.18118	0.95758	FALSE
efu-miR-27b	33936.2	30003.4	0.1645	0.55441	0.95758	FALSE
efu-miR-29c	65.3808	85.6802	-0.22309	0.67134	0.95758	FALSE
efu-miR-320	3925.5	4500.84	-0.15319	0.72884	0.97388	FALSE
efu-miR-379	7.76606	0.372314	0.47036	NA	NA	NA
efu-miR-383	0	0.372314	-0.1226	0.5562	0.95758	FALSE
efu-miR-449	2.19839	3.51885	-0.2358	0.64932	0.95758	FALSE
efu-miR-452	0.189416	0	0.068829	0.67212	0.95758	FALSE
efu-miR-490	136	68.7631	0.76305	0.084687	0.95758	FALSE
efu-miR-493	7.13753	8.38309	-0.10269	0.84614	0.97388	FALSE
efu-miR-499	283.355	284.853	-0.0085254	0.97661	0.99994	FALSE
efu-miR-502	96.0126	91.4102	0.062678	0.84268	0.97388	FALSE
efu-miR-504	312.654	209.372	0.49975	0.17001	0.95758	FALSE
efu-miR-574	0.341532	0.372314	-0.012466	0.96452	0.99925	FALSE
efu-miR-652	80.0659	95.1856	-0.2057	0.6173	0.95758	FALSE
efu-miR-9221	0	0.702263	-0.32153	0.31382	0.95758	FALSE
efu-miR-9222	0.189416	0	0.068829	0.67212	0.95758	FALSE
efu-miR-9277	0.374517	0.693161	-0.086848	0.77573	0.97388	FALSE
efu-miR-9298	24.7735	31.2688	-0.27016	0.52004	0.95758	FALSE
efu-miR-9341	2.59295	2.48821	-0.0055105	0.9916	0.99994	FALSE
efu-miR-99a	4134.78	3712.8	0.11113	0.81647	0.97388	FALSE
efu-miR-99b	1169.09	1705.59	-0.50681	0.059433	0.95758	FALSE
egr-miR-9-5p	14.3426	11.492	0.20131	0.67984	0.95967	FALSE
fru-miR-135b	2.30458	0.702263	0.48412	0.32642	0.95758	FALSE
fru-miR-138	2.82398	4.55859	-0.26936	0.60397	0.95758	FALSE
fru-miR-152	28.978	1.38632	1.4854	0.0044554	0.37334	TRUE
fru-miR-15b	1.36613	0	0.26498	0.37486	0.95758	FALSE
fru-miR-216a	0	0	NA	NA	NA	NA
fru-miR-30c	86.5138	71.4913	0.235	0.50571	0.95758	FALSE
gga-let-7a-2-3p	0	0	NA	NA	NA	NA
gga-let-7d	180.662	125.397	0.38752	0.40856	0.95758	FALSE
gga-let-7g-5p	65938.4	45326.5	0.49236	0.10408	0.95758	FALSE
gga-let-7i	70205.1	58570.2	0.24664	0.31428	0.95758	FALSE
gga-let-7j-3p	0	0	NA	NA	NA	NA
gga-let-7k-5p	791.299	531.169	0.28595	0.58994	0.95758	FALSE
gga-miR-106-5p	33.0114	85.4066	-1.0596	0.015285	0.68889	TRUE
gga-miR-10b-3p	9.6616	5.77847	0.48485	0.34458	0.95758	FALSE
gga-miR-10b-5p	11684.1	12435.6	-0.074957	0.8494	0.97388	FALSE
gga-miR-124b	0	0	NA	NA	NA	NA
gga-miR-124c-3p	0	0.355683	-0.11883	0.56274	0.95758	FALSE
gga-miR-124c-5p	7.75741	6.337	0.1108	0.83316	0.97388	FALSE
gga-miR-128-1-5p	0	0	NA	NA	NA	NA
gga-miR-129-3p	0.341532	0	0.10697	0.5935	0.95758	FALSE
gga-miR-1306-3p	38.7773	58.5279	-0.44702	0.32554	0.95758	FALSE
gga-miR-1306-5p	28.2806	30.25	-0.051335	0.92052	0.99032	FALSE
gga-miR-130a-3p	0.749034	0	0.18485	0.47101	0.95758	FALSE
gga-miR-130b-3p	0	0.355683	-0.11883	0.56274	0.95758	FALSE
gga-miR-130b-5p	0.189416	0	0.068829	0.67212	0.95758	FALSE
gga-miR-132b-3p	9.27565	8.81015	0.016953	0.97174	0.99994	FALSE
gga-miR-132b-5p	17.8038	9.59838	0.44315	0.40356	0.95758	FALSE
gga-miR-132c-3p	6.14884	6.09178	-0.024062	0.96173	0.99925	FALSE
gga-miR-133b	9.89554	4.94	0.66746	0.18341	0.95758	FALSE
gga-miR-133c-3p	39.1634	29.9031	0.25968	0.60267	0.95758	FALSE
gga-miR-137-3p	0.905465	0.355683	0.23739	0.57215	0.95758	FALSE
gga-miR-138-1-3p	1.21401	0.693161	0.12771	0.74774	0.97388	FALSE
gga-miR-138-5p	1.6918	1.08368	0.16734	0.72154	0.97388	FALSE
gga-miR-1388b-3p	1.43641	1.04884	0.13114	0.79041	0.97388	FALSE
gga-miR-1388b-5p	11.5485	8.08811	0.25067	0.63641	0.95758	FALSE
gga-miR-140-3p	8902.41	5958.47	0.5445	0.030723	0.805	TRUE
gga-miR-140-5p	131.635	243.929	-0.73356	0.06959	0.95758	FALSE
gga-miR-142-3p	600.043	3012.81	-1.1575	0.029116	0.79181	TRUE
gga-miR-142-5p	1091.98	1475.93	-0.24796	0.63691	0.95758	FALSE
gga-miR-146b-5p	21.5505	38.4548	-0.69784	0.081325	0.95758	FALSE
gga-miR-147	517.377	513.968	0.0071497	0.98695	0.99994	FALSE
gga-miR-153-3p	3.15257	13.7957	-0.8887	0.090434	0.95758	FALSE
gga-miR-155	2056.29	1517.51	0.31892	0.49977	0.95758	FALSE
gga-miR-15a	87.4593	132.082	-0.36915	0.47332	0.95758	FALSE
gga-miR-15b-3p	6.49037	4.53285	0.22202	0.67445	0.95758	FALSE
gga-miR-15b-5p	54.2593	19.9643	1.1938	0.0025939	0.27922	TRUE
gga-miR-16-2-3p	0.374517	0	0.11363	0.58145	0.95758	FALSE
gga-miR-16-5p	401.926	297.158	0.38919	0.23273	0.95758	FALSE
gga-miR-1668-3p	0.378832	0	0.12127	0.56748	0.95758	FALSE
gga-miR-17-3p	19.8629	18.5855	0.063793	0.88086	0.98384	FALSE
gga-miR-181b-1-3p	3.24303	4.23931	-0.22587	0.67033	0.95758	FALSE
gga-miR-181b-2-3p	0	0.346581	-0.11671	0.56649	0.95758	FALSE
gga-miR-181b-5p	677.06	595.958	0.16151	0.64459	0.95758	FALSE
gga-miR-182-3p	0.189416	0.727997	-0.21396	0.55384	0.95758	FALSE
gga-miR-184b-5p	0.341532	31.9509	-1.0854	NA	NA	NA
gga-miR-187-3p	22.6395	17.6958	0.23637	0.62668	0.95758	FALSE
gga-miR-18a-5p	92.1897	184.921	-0.59185	0.25686	0.95758	FALSE
gga-miR-18b-5p	3.65053	6.65785	-0.36217	0.48632	0.95758	FALSE
gga-miR-190b-3p	0	0	NA	NA	NA	NA
gga-miR-193b-3p	52.3138	45.6936	0.15367	0.72805	0.97388	FALSE
gga-miR-196-5p	7.07574	6.10842	0.12211	0.81399	0.97388	FALSE
gga-miR-199-3p	6758.75	5335.83	0.3213	0.19416	0.95758	FALSE
gga-miR-19a-5p	0	0.346581	-0.11671	0.56649	0.95758	FALSE
gga-miR-1b-3p	1.5067	2.19152	-0.17019	0.73604	0.97388	FALSE
gga-miR-200b-5p	282.576	289.516	-0.026438	0.95174	0.99925	FALSE
gga-miR-203a	680.925	426.582	0.53439	0.21359	0.95758	FALSE
gga-miR-205c-3p	0.189416	0	0.068829	0.67212	0.95758	FALSE
gga-miR-210b-5p	7.017	13.1536	-0.63535	0.2043	0.95758	FALSE
gga-miR-214b-5p	63.1433	66.8203	-0.059181	0.88784	0.98683	FALSE
gga-miR-215-3p	0.378832	0.372314	0.013749	0.96169	0.99925	FALSE
gga-miR-216a	3.51859	2.86805	0.11552	0.82748	0.97388	FALSE
gga-miR-222a	668.929	504.612	0.3035	0.51142	0.95758	FALSE
gga-miR-222b-5p	0	0	NA	NA	NA	NA
gga-miR-26a-5p	97671.6	93715.2	0.049812	0.89937	0.98683	FALSE
gga-miR-29a-3p	65.3808	85.6802	-0.22309	0.67134	0.95758	FALSE
gga-miR-29a-5p	6.00535	12.4545	-0.77761	0.093599	0.95758	FALSE
gga-miR-29b-2-5p	8.5624	9.60153	-0.09315	0.85267	0.97388	FALSE
gga-miR-29c-3p	65.3808	85.6802	-0.22309	0.67134	0.95758	FALSE
gga-miR-29c-5p	0	0.372314	-0.1226	0.5562	0.95758	FALSE
gga-miR-302d	0	1.11694	-0.25757	0.37604	0.95758	FALSE
gga-miR-3064-5p	1.77363	0	0.51281	0.18911	0.95758	FALSE
gga-miR-30c-2-3p	49.5625	55.8246	-0.11594	0.81349	0.97388	FALSE
gga-miR-30e-3p	885.635	720.134	0.27282	0.36043	0.95758	FALSE
gga-miR-30e-5p	6169.57	7494.43	-0.22553	0.59266	0.95758	FALSE
gga-miR-31-3p	0	0.702263	-0.32153	0.31382	0.95758	FALSE
gga-miR-31-5p	0.374517	0.346581	2.2437e-05	0.99994	0.99994	FALSE
gga-miR-32-5p	52.658	306.207	-0.95924	0.065009	0.95758	FALSE
gga-miR-33-5p	0.563933	1.75111	-0.39999	0.38593	0.95758	FALSE
gga-miR-338-5p	5.41275	4.00163	0.24477	0.64415	0.95758	FALSE
gga-miR-34b-5p	0.87248	1.10031	-0.076994	0.86271	0.97614	FALSE
gga-miR-3535	0	0	NA	NA	NA	NA
gga-miR-365-1-5p	13.4428	10.4143	0.28151	0.52682	0.95758	FALSE
gga-miR-365b-5p	31.5549	27.075	0.17538	0.69358	0.96737	FALSE
gga-miR-460a-5p	0	0	NA	NA	NA	NA
gga-miR-499-5p	0.683064	0.355683	0.077211	0.7984	0.97388	FALSE
gga-miR-6651-5p	0.189416	1.10031	-0.32835	0.39905	0.95758	FALSE
gga-miR-7	57825.9	58072.2	-0.0047073	0.99163	0.99994	FALSE
gga-miR-7469-3p	0.189416	0	0.068829	0.67212	0.95758	FALSE
gga-miR-7b	3.80696	4.92495	-0.18068	0.73146	0.97388	FALSE
gga-miR-96-5p	1721.05	1575.33	0.092195	0.84599	0.97388	FALSE
gga-miR-99a-3p	0	0.718895	-0.32475	0.31101	0.95758	FALSE
ggo-let-7f	78651.2	71721.1	0.12777	0.53793	0.95758	FALSE
ggo-miR-1255a	0.189416	0	0.068829	0.67212	0.95758	FALSE
ggo-miR-125a	708.282	696.799	0.018223	0.96748	0.99925	FALSE
ggo-miR-1260b	3.21867	8.05472	-0.6262	0.23774	0.95758	FALSE
ggo-miR-127	619.057	1003.47	-0.50434	NA	NA	NA
ggo-miR-1277	0.749034	2.48068	-0.30942	0.45237	0.95758	FALSE
ggo-miR-1287	0	0.372314	-0.1226	0.5562	0.95758	FALSE
ggo-miR-1291	3.46543	1.43026	0.53472	0.31134	0.95758	FALSE
ggo-miR-1298	0.568248	0	0.16413	0.49982	0.95758	FALSE
ggo-miR-1301	0.189416	0.372314	-0.053547	0.84125	0.97388	FALSE
ggo-miR-130b	24.8178	41.4305	-0.59547	0.13598	0.95758	FALSE
ggo-miR-134	0.530948	0.711366	-0.058964	0.87491	0.98268	FALSE
ggo-miR-1343	1.62151	1.08368	0.15812	0.74767	0.97388	FALSE
ggo-miR-146a	11867.9	13169	-0.11765	0.78761	0.97388	FALSE
ggo-miR-148a	458472	808488	-0.69223	0.070797	0.95758	FALSE
ggo-miR-148b	23148.8	11741.8	0.74188	0.10263	0.95758	FALSE
ggo-miR-191	6397.12	5992.76	0.086246	0.76916	0.97388	FALSE
ggo-miR-296	1.0246	1.09121	-0.021511	0.95641	0.99925	FALSE
ggo-miR-299	3.37219	6.6094	-0.29958	0.54924	0.95758	FALSE
ggo-miR-29a	2385	1645.63	0.49286	0.084716	0.95758	FALSE
ggo-miR-320b	1.21401	2.88625	-0.44833	0.37806	0.95758	FALSE
ggo-miR-323a	11.837	14.5901	-0.19978	0.6961	0.968	FALSE
ggo-miR-328	84.1673	75.1095	0.11218	0.82227	0.97388	FALSE
ggo-miR-329b	1.93438	2.55631	-0.11916	0.80735	0.97388	FALSE
ggo-miR-340	469.357	941.94	-0.73213	0.12066	0.95758	FALSE
ggo-miR-342	869.626	987.606	-0.16746	0.57104	0.95758	FALSE
ggo-miR-346	0.341532	0	0.10697	0.5935	0.95758	FALSE
ggo-miR-365a	104.451	64.596	0.57737	0.14962	0.95758	FALSE
ggo-miR-374a	0.568248	1.48926	-0.14287	0.67277	0.95758	FALSE
ggo-miR-376a	2.15246	4.61006	-0.60511	0.25351	0.95758	FALSE
ggo-miR-376b	1.12355	3.13743	-0.28905	0.49351	0.95758	FALSE
ggo-miR-376c	3.68352	17.7926	-1.45	0.0046428	0.37334	TRUE
ggo-miR-377	0	0.744629	-0.20116	0.4413	0.95758	FALSE
ggo-miR-381	616.072	2114.26	-1.5388	2.17e-05	0.0050604	TRUE
ggo-miR-409	4.34654	14.8745	-1.1582	0.020812	0.75256	TRUE
ggo-miR-410	6.91945	5.05957	0.31416	0.53645	0.95758	FALSE
ggo-miR-423	6801.47	4883.55	0.40356	0.29419	0.95758	FALSE
ggo-miR-429	0.374517	0	0.11363	0.58145	0.95758	FALSE
ggo-miR-431	1.05758	0.346581	0.21683	0.57193	0.95758	FALSE
ggo-miR-433	0.757664	5.04294	-0.96643	0.064565	0.95758	FALSE
ggo-miR-484	270.665	266.41	0.020224	0.95873	0.99925	FALSE
ggo-miR-485	1.247	1.82831	-0.1909	0.70027	0.968	FALSE
ggo-miR-487b	4.90184	14.7807	-1.1303	0.020783	0.75256	TRUE
ggo-miR-495	18.9559	24.4443	-0.27966	0.49506	0.95758	FALSE
ggo-miR-496	0	0	NA	NA	NA	NA
ggo-miR-497	158.86	232.786	-0.4979	0.1028	0.95758	FALSE
ggo-miR-499a	282.976	284.853	-0.010318	0.97176	0.99994	FALSE
ggo-miR-504	312.654	209.025	0.50194	0.16787	0.95758	FALSE
ggo-miR-532	9303.2	7266.55	0.3294	0.24131	0.95758	FALSE
ggo-miR-548d	0	0	NA	NA	NA	NA
ggo-miR-582	0.374517	0	0.11363	0.58145	0.95758	FALSE
ggo-miR-584	0.757664	0	0.19936	0.45172	0.95758	FALSE
ggo-miR-589	0	0	NA	NA	NA	NA
ggo-miR-592	0.189416	2.82726	-0.65697	0.14059	0.95758	FALSE
ggo-miR-656	2.89718	6.38847	-0.52818	0.316	0.95758	FALSE
ggo-miR-7	57638.2	57988	-0.006709	0.98805	0.99994	FALSE
ggo-miR-873	14.265	20.753	-0.33899	0.5125	0.95758	FALSE
ggo-miR-877	50.0362	96.9968	-0.58433	0.25724	0.95758	FALSE
ggo-miR-885	1.09057	0.744629	0.078166	0.84114	0.97388	FALSE
ggo-miR-889	25.4837	68.8205	-1.1266	0.0086515	0.53952	TRUE
ggo-miR-92b	0	0.355683	-0.11883	0.56274	0.95758	FALSE
ggo-miR-93	1680.78	1778.13	-0.070194	0.84629	0.97388	FALSE
gmo-let-7c-3p	0.683064	0	0.17577	0.48345	0.95758	FALSE
gmo-miR-100b-5p	8.94415	11.8354	-0.3092	0.49825	0.95758	FALSE
gmo-miR-10545-5p	0	0	NA	NA	NA	NA
gmo-miR-10a-3p	0	0.372314	-0.1226	0.5562	0.95758	FALSE
gmo-miR-11202-5p	0	0.711366	-0.1962	0.44761	0.95758	FALSE
gmo-miR-125b-3p	1.0992	0.744629	0.11217	0.78022	0.97388	FALSE
gmo-miR-148-5p	0.749034	0.711366	0.0010192	0.99743	0.99994	FALSE
gmo-miR-152-5p	0.374517	0	0.11363	0.58145	0.95758	FALSE
gmo-miR-187-5p	0.749034	0	0.18485	0.47101	0.95758	FALSE
gmo-miR-190a-5p	0	0	NA	NA	NA	NA
gmo-miR-20b-5p	1.87259	0	0.30585	0.33352	0.95758	FALSE
gmo-miR-221-5p	544.008	376.729	0.44527	0.25502	0.95758	FALSE
gmo-miR-222-2-5p	0	0	NA	NA	NA	NA
gmo-miR-29a-5p	0	1.03974	-0.24915	0.38509	0.95758	FALSE
gmo-miR-30d-5p	5.09989	2.14005	0.69482	0.18714	0.95758	FALSE
gmo-miR-363-3p	0.530948	0.355683	0.075931	0.83111	0.97388	FALSE
gmo-miR-722-5p	0.341532	0	0.10697	0.5935	0.95758	FALSE
gmo-miR-727b-3p	0	0	NA	NA	NA	NA
gmo-miR-7b-5p	17.3759	27.4881	-0.41628	0.41399	0.95758	FALSE
gmo-miR-8159-5p	0	0	NA	NA	NA	NA
gsa-miR-10b-5p	3.58887	2.14163	0.33645	0.52564	0.95758	FALSE
gsa-miR-124b-3p	0	0.372314	-0.1226	0.5562	0.95758	FALSE
gsa-miR-96a-3p	0	0	NA	NA	NA	NA
hco-miR-5941	0.341532	0	0.10697	0.5935	0.95758	FALSE
hhi-miR-147b	2.06632	1.42116	0.16894	0.73659	0.97388	FALSE
hme-miR-9b	0	0.372314	-0.1226	0.5562	0.95758	FALSE
hpo-miR-10067-3p	0.189416	0	0.068829	0.67212	0.95758	FALSE
hru-miR-1985	0	0.355683	-0.11883	0.56274	0.95758	FALSE
hsa-let-7a-2-3p	0	0	NA	NA	NA	NA
hsa-let-7a-3p	37.3963	40.2452	-0.075865	0.88063	0.98384	FALSE
hsa-let-7b-3p	17.8927	12.0231	0.38615	0.44286	0.95758	FALSE
hsa-let-7b-5p	7946.48	6280.91	0.28353	0.47106	0.95758	FALSE
hsa-let-7c-3p	1.39911	0.355683	0.28548	0.47028	0.95758	FALSE
hsa-let-7c-5p	1225.47	823.171	0.45831	0.28158	0.95758	FALSE
hsa-let-7d-3p	27.853	31.5801	-0.11038	0.8299	0.97388	FALSE
hsa-let-7d-5p	9.65159	1.11694	0.55923	NA	NA	NA
hsa-let-7e-3p	9.5497	7.13905	0.29725	0.54494	0.95758	FALSE
hsa-let-7e-5p	5569.88	3558.46	0.53856	0.17349	0.95758	FALSE
hsa-let-7f-1-3p	11.3261	14.6369	-0.26737	0.59703	0.95758	FALSE
hsa-let-7f-2-3p	4.11551	7.73243	-0.48559	0.35996	0.95758	FALSE
hsa-let-7f-5p	80727.5	73366.5	0.13257	0.51795	0.95758	FALSE
hsa-let-7g-3p	7.57802	12.9842	-0.44471	0.39695	0.95758	FALSE
hsa-miR-100-5p	7950.06	8042.86	-0.01457	0.96741	0.99925	FALSE
hsa-miR-101-3p	21131.1	27211.3	-0.167	0.75212	0.97388	FALSE
hsa-miR-101-5p	4.61765	9.44712	-0.41623	0.42182	0.95758	FALSE
hsa-miR-10395-3p	11.5101	4.98237	0.58515	0.27012	0.95758	FALSE
hsa-miR-103a-1-5p	0	0	NA	NA	NA	NA
hsa-miR-103a-2-5p	2.18545	1.41206	0.20119	0.69237	0.96657	FALSE
hsa-miR-103a-3p	7300.44	7275.37	0.0046615	0.98676	0.99994	FALSE
hsa-miR-103b	6862.2	6867.68	-0.00098803	0.99712	0.99994	FALSE
hsa-miR-105-5p	0	0	NA	NA	NA	NA
hsa-miR-106a-5p	21.4068	60.8304	-1.0833	0.021457	0.75814	TRUE
hsa-miR-107	426.141	524.144	-0.24066	0.56765	0.95758	FALSE
hsa-miR-10a-3p	175.39	170.162	0.039217	0.92247	0.99049	FALSE
hsa-miR-10a-5p	103901	79655.4	0.3254	0.39204	0.95758	FALSE
hsa-miR-10b-3p	10.2255	5.77847	0.53336	0.29852	0.95758	FALSE
hsa-miR-11399	0.341532	0	0.10697	0.5935	0.95758	FALSE
hsa-miR-1185-1-3p	1.78226	4.01983	-0.44709	0.39005	0.95758	FALSE
hsa-miR-1185-2-3p	0	0	NA	NA	NA	NA
hsa-miR-122-3p	0.90978	1.82831	-0.24249	0.6068	0.95758	FALSE
hsa-miR-1224-3p	0	0	NA	NA	NA	NA
hsa-miR-1224-5p	11.3606	14.059	-0.21181	0.66142	0.95758	FALSE
hsa-miR-122b-5p	0.90978	2.17489	-0.38778	0.44307	0.95758	FALSE
hsa-miR-1244	0.942765	1.44689	-0.15991	0.74376	0.97388	FALSE
hsa-miR-1246	0	0	NA	NA	NA	NA
hsa-miR-1247-3p	11.2173	1.77841	0.78597	0.1143	0.95758	FALSE
hsa-miR-1248	2.52698	2.18399	0.066435	0.8983	0.98683	FALSE
hsa-miR-1249-5p	19.8988	9.86044	0.58226	0.26797	0.95758	FALSE
hsa-miR-1255a	0.189416	0	0.068829	0.67212	0.95758	FALSE
hsa-miR-1255b-5p	0.189416	0	0.068829	0.67212	0.95758	FALSE
hsa-miR-125b-1-3p	31.9557	37.1197	-0.13959	0.78182	0.97388	FALSE
hsa-miR-125b-2-3p	29.3266	21.8789	0.36245	0.33839	0.95758	FALSE
hsa-miR-1260a	0	0.372314	-0.1226	0.5562	0.95758	FALSE
hsa-miR-1260b	3.21867	8.05472	-0.6262	0.23774	0.95758	FALSE
hsa-miR-1271-3p	0.189416	2.12342	-0.74915	0.1166	0.95758	FALSE
hsa-miR-1271-5p	3.46543	0.372314	0.91813	0.069626	0.95758	FALSE
hsa-miR-1277-3p	0.749034	2.48068	-0.30942	0.45237	0.95758	FALSE
hsa-miR-1277-5p	4.60193	13.9998	-0.68303	0.19415	0.95758	FALSE
hsa-miR-1278	0	0	NA	NA	NA	NA
hsa-miR-128-2-5p	0	0.355683	-0.11883	0.56274	0.95758	FALSE
hsa-miR-1285-3p	0	0	NA	NA	NA	NA
hsa-miR-1287-5p	0	0.372314	-0.1226	0.5562	0.95758	FALSE
hsa-miR-1289	0	0	NA	NA	NA	NA
hsa-miR-1291	3.46543	1.43026	0.53472	0.31134	0.95758	FALSE
hsa-miR-129-2-3p	49.3911	9.93148	1.4124	0.0059773	0.4356	TRUE
hsa-miR-1294	0	0	NA	NA	NA	NA
hsa-miR-1296-5p	37.2663	39.4338	-0.068149	0.8501	0.97388	FALSE
hsa-miR-1298-5p	0.568248	0	0.16413	0.49982	0.95758	FALSE
hsa-miR-1301-3p	0.189416	0.372314	-0.053547	0.84125	0.97388	FALSE
hsa-miR-1306-3p	33.2742	44.5509	-0.28515	0.56293	0.95758	FALSE
hsa-miR-1306-5p	28.2806	30.25	-0.051335	0.92052	0.99032	FALSE
hsa-miR-1307-3p	166.176	267.973	-0.45058	0.37212	0.95758	FALSE
hsa-miR-1307-5p	71.9942	90.0182	-0.2767	0.43918	0.95758	FALSE
hsa-miR-130b-5p	83.4384	102.021	-0.20273	0.67732	0.95843	FALSE
hsa-miR-132-5p	66.8298	54.5474	0.24722	0.53584	0.95758	FALSE
hsa-miR-1343-5p	0	0	NA	NA	NA	NA
hsa-miR-135a-2-3p	0.374517	0.346581	2.2437e-05	0.99994	0.99994	FALSE
hsa-miR-136-3p	17.5624	50.7524	-0.97054	0.057945	0.95758	FALSE
hsa-miR-138-1-3p	0	0	NA	NA	NA	NA
hsa-miR-139-3p	34.4696	20.759	0.49947	0.31559	0.95758	FALSE
hsa-miR-139-5p	1504.35	949.195	0.52688	0.22048	0.95758	FALSE
hsa-miR-141-5p	133.712	203.583	-0.38479	0.45183	0.95758	FALSE
hsa-miR-144-5p	6.00522	4.95068	0.094236	0.85414	0.97388	FALSE
hsa-miR-145-3p	716.22	738.272	-0.039815	0.90481	0.98683	FALSE
hsa-miR-146b-3p	0	0.744629	-0.20116	0.4413	0.95758	FALSE
hsa-miR-146b-5p	1194.7	1622.84	-0.33484	0.46134	0.95758	FALSE
hsa-miR-147a	0.189416	1.39542	-0.40459	0.31703	0.95758	FALSE
hsa-miR-147b-5p	268.762	102.874	1.1107	0.0083905	0.53952	TRUE
hsa-miR-148a-3p	458472	808488	-0.69223	0.070797	0.95758	FALSE
hsa-miR-148a-5p	511.769	1149.95	-0.87476	0.056994	0.95758	FALSE
hsa-miR-148b-5p	85.9544	79.1177	0.1076	0.7458	0.97388	FALSE
hsa-miR-151a-3p	35.6088	22.8142	0.22387	NA	NA	NA
hsa-miR-151b	56.9959	40.964	0.40457	0.29898	0.95758	FALSE
hsa-miR-152-5p	17.9443	32.1391	-0.62338	0.16336	0.95758	FALSE
hsa-miR-153-5p	0.189416	0	0.068829	0.67212	0.95758	FALSE
hsa-miR-155-5p	2056.29	1517.51	0.31892	0.49977	0.95758	FALSE
hsa-miR-15a-3p	0.568248	0.711366	-0.022175	0.9442	0.99925	FALSE
hsa-miR-15a-5p	99.6722	156.466	-0.41594	0.41422	0.95758	FALSE
hsa-miR-1-5p	1.1365	0	0.25484	0.38599	0.95758	FALSE
hsa-miR-16-1-3p	5.56473	16.5897	-0.59379	0.24979	0.95758	FALSE
hsa-miR-16-2-3p	0	0	NA	NA	NA	NA
hsa-miR-16-5p	2171.41	2655.07	-0.23995	0.54964	0.95758	FALSE
hsa-miR-17-3p	19.8629	18.5855	0.063793	0.88086	0.98384	FALSE
hsa-miR-17-5p	1432.87	1993.6	-0.43693	0.13468	0.95758	FALSE
hsa-miR-181a-2-3p	0.378832	0	0.12127	0.56748	0.95758	FALSE
hsa-miR-181a-3p	169.303	116.764	0.45333	0.23216	0.95758	FALSE
hsa-miR-181b-2-3p	0	0.346581	-0.11671	0.56649	0.95758	FALSE
hsa-miR-181b-3p	3.24303	4.23931	-0.22587	0.67033	0.95758	FALSE
hsa-miR-181b-5p	664.407	589.166	0.15182	0.66664	0.95758	FALSE
hsa-miR-181c-3p	2.78668	2.20062	0.13417	0.79538	0.97388	FALSE
hsa-miR-181c-5p	4.18579	1.82831	0.53627	0.311	0.95758	FALSE
hsa-miR-181d-5p	29.6564	51.7715	-0.55065	0.26334	0.95758	FALSE
hsa-miR-182-3p	0.189416	0.727997	-0.21396	0.55384	0.95758	FALSE
hsa-miR-182-5p	8956.11	7775.16	0.16133	0.70856	0.97312	FALSE
hsa-miR-1843	9.16097	3.20553	0.77139	0.14543	0.95758	FALSE
hsa-miR-186-3p	0	1.42273	-0.29504	0.33824	0.95758	FALSE
hsa-miR-18a-3p	14.8493	18.7522	-0.22157	0.66055	0.95758	FALSE
hsa-miR-18a-5p	92.1897	184.921	-0.59185	0.25686	0.95758	FALSE
hsa-miR-190a-3p	0.749034	2.82726	-0.37467	0.38112	0.95758	FALSE
hsa-miR-191-3p	0.378832	0	0.12127	0.56748	0.95758	FALSE
hsa-miR-192-3p	186.907	148.416	0.30077	0.35123	0.95758	FALSE
hsa-miR-192-5p	270768	319186	-0.20268	0.5886	0.95758	FALSE
hsa-miR-193a-5p	46.8432	54.1254	-0.15404	0.73194	0.97388	FALSE
hsa-miR-193b-3p	0	0.372314	-0.1226	0.5562	0.95758	FALSE
hsa-miR-193b-5p	2.82398	3.91094	-0.17333	0.73662	0.97388	FALSE
hsa-miR-194-3p	159.713	142.956	0.12623	0.76754	0.97388	FALSE
hsa-miR-196a-3p	0	0	NA	NA	NA	NA
hsa-miR-196a-5p	7.07574	6.10842	0.12211	0.81399	0.97388	FALSE
hsa-miR-196b-5p	1.31728	1.44689	-0.035863	0.94259	0.99925	FALSE
hsa-miR-1973	1.12787	1.77684	-0.23143	0.64581	0.95758	FALSE
hsa-miR-197-3p	559.738	576.039	-0.035305	0.91918	0.99032	FALSE
hsa-miR-197-5p	0.378832	1.41363	-0.29103	0.47388	0.95758	FALSE
hsa-miR-1976	0	0	NA	NA	NA	NA
hsa-miR-199b-5p	302.381	1557.45	-2.1308	1.5012e-11	1.7504e-08	TRUE
hsa-miR-19a-3p	58.0419	146.931	-0.61963	0.24185	0.95758	FALSE
hsa-miR-19a-5p	0	0.346581	-0.11671	0.56649	0.95758	FALSE
hsa-miR-19b-1-5p	17.129	2.48821	0.98619	0.056416	0.95758	FALSE
hsa-miR-19b-3p	491.554	849.089	-0.36607	0.48924	0.95758	FALSE
hsa-miR-200c-3p	14465	10781.9	0.34082	0.41856	0.95758	FALSE
hsa-miR-200c-5p	9.39187	12.8435	-0.36452	0.4395	0.95758	FALSE
hsa-miR-203a-5p	1.12355	0.711366	0.062682	0.84711	0.97388	FALSE
hsa-miR-20a-3p	8.10897	6.27486	0.1691	0.74929	0.97388	FALSE
hsa-miR-20a-5p	2260.41	2940.85	-0.30669	0.4633	0.95758	FALSE
hsa-miR-210-3p	117.238	78.4422	0.47145	0.24783	0.95758	FALSE
hsa-miR-2113	0.374517	0	0.11363	0.58145	0.95758	FALSE
hsa-miR-2114-5p	0.341532	0	0.10697	0.5935	0.95758	FALSE
hsa-miR-2116-3p	0	0	NA	NA	NA	NA
hsa-miR-212-3p	9.94579	12.1503	-0.16835	0.72659	0.97388	FALSE
hsa-miR-212-5p	6.14884	6.09178	-0.024062	0.96173	0.99925	FALSE
hsa-miR-21-3p	0	0	NA	NA	NA	NA
hsa-miR-214-3p	343.227	322.51	0.068141	0.88174	0.98384	FALSE
hsa-miR-214-5p	34.5086	38.6015	-0.10712	0.82762	0.97388	FALSE
hsa-miR-215-3p	0.568248	0.702263	-0.022885	0.95174	0.99925	FALSE
hsa-miR-215-5p	661.079	1054.7	-0.4305	0.3983	0.95758	FALSE
hsa-miR-21-5p	527963	633200	-0.19399	0.67692	0.95843	FALSE
hsa-miR-216a-3p	9.32031	1.10031	0.69379	NA	NA	NA
hsa-miR-216a-5p	3.51859	2.86805	0.11552	0.82748	0.97388	FALSE
hsa-miR-216b-3p	2.00035	0.346581	0.63001	0.19273	0.95758	FALSE
hsa-miR-217-3p	0	0.346581	-0.11671	0.56649	0.95758	FALSE
hsa-miR-217-5p	42.9144	27.0778	0.35858	0.49717	0.95758	FALSE
hsa-miR-218-2-3p	0	1.03974	-0.24915	0.38509	0.95758	FALSE
hsa-miR-218-5p	368.48	1163.16	-1.495	2.034e-06	0.0011858	TRUE
hsa-miR-219a-1-3p	9.81803	9.70761	0.035189	0.9437	0.99925	FALSE
hsa-miR-219a-2-3p	1.13218	0.693161	0.12906	0.74831	0.97388	FALSE
hsa-miR-219a-5p	3.56438	5.29726	-0.2273	0.65802	0.95758	FALSE
hsa-miR-219b-3p	0.378832	0.355683	0.017324	0.95154	0.99925	FALSE
hsa-miR-221-3p	1178.89	915.002	0.30944	0.41931	0.95758	FALSE
hsa-miR-221-5p	14.0197	12.4953	0.14381	0.73917	0.97388	FALSE
hsa-miR-222-3p	668.929	504.257	0.30416	0.51064	0.95758	FALSE
hsa-miR-222-5p	3.708	0.355683	0.91891	0.06737	0.95758	FALSE
hsa-miR-223-3p	217.708	144.467	0.49671	0.20203	0.95758	FALSE
hsa-miR-223-5p	66.4247	53.2322	0.26148	0.50592	0.95758	FALSE
hsa-miR-22-3p	1161.64	1051.23	0.10891	0.81087	0.97388	FALSE
hsa-miR-22-5p	300.832	131.205	0.83162	NA	NA	NA
hsa-miR-23a-3p	4491.82	2971.22	0.55256	0.04581	0.95059	TRUE
hsa-miR-23a-5p	1.62151	1.10031	0.15448	0.75325	0.97388	FALSE
hsa-miR-23c	0.905465	1.06705	-0.060184	0.89062	0.98683	FALSE
hsa-miR-24-1-5p	73.5161	101.772	-0.40421	0.26209	0.95758	FALSE
hsa-miR-24-2-5p	139.833	193.067	-0.41793	0.19086	0.95758	FALSE
hsa-miR-24-3p	3373.98	4681.11	-0.42866	0.16255	0.95758	FALSE
hsa-miR-25-3p	3715.27	3389.55	0.10939	0.78554	0.97388	FALSE
hsa-miR-25-5p	9.9931	11.1696	-0.14288	0.75989	0.97388	FALSE
hsa-miR-26a-1-3p	0	0.718895	-0.32475	0.31101	0.95758	FALSE
hsa-miR-26a-2-3p	4.81138	15.1836	-0.74623	0.15776	0.95758	FALSE
hsa-miR-26a-5p	97693.8	93733	0.049856	0.89929	0.98683	FALSE
hsa-miR-26b-3p	11.9074	11.0258	0.080766	0.86056	0.97434	FALSE
hsa-miR-26b-5p	25033.4	15410.7	0.5918	0.12276	0.95758	FALSE
hsa-miR-27a-3p	2626.77	2867.52	-0.11233	0.73896	0.97388	FALSE
hsa-miR-27a-5p	612.909	397.809	0.52256	0.18118	0.95758	FALSE
hsa-miR-28-3p	4495.22	3145.42	0.45239	0.19289	0.95758	FALSE
hsa-miR-28-5p	260.313	298.6	-0.17422	0.62317	0.95758	FALSE
hsa-miR-299-3p	0	0.372314	-0.1226	0.5562	0.95758	FALSE
hsa-miR-29a-3p	2385	1645.63	0.49286	0.084716	0.95758	FALSE
hsa-miR-29a-5p	6.00535	12.8011	-0.80608	0.082544	0.95758	FALSE
hsa-miR-29b-1-5p	9.29723	6.18719	0.33322	0.52471	0.95758	FALSE
hsa-miR-29b-2-5p	8.5624	9.60153	-0.09315	0.85267	0.97388	FALSE
hsa-miR-29b-3p	361.237	799.543	-0.63474	0.22862	0.95758	FALSE
hsa-miR-301b-3p	2.44515	6.79719	-0.67209	0.20413	0.95758	FALSE
hsa-miR-301b-5p	0.87248	2.18399	-0.35217	0.45604	0.95758	FALSE
hsa-miR-302a-5p	0	13.4033	-0.087889	NA	NA	NA
hsa-miR-302b-3p	0	4.09546	-0.44489	0.21901	0.95758	FALSE
hsa-miR-302c-3p	0	1.48926	-0.30039	0.33315	0.95758	FALSE
hsa-miR-3064-5p	2.49399	1.77841	0.12814	0.7883	0.97388	FALSE
hsa-miR-3065-3p	5.41275	3.65504	0.30192	0.56931	0.95758	FALSE
hsa-miR-3074-5p	3320.02	4609.07	-0.42927	0.16275	0.95758	FALSE
hsa-miR-30a-3p	226.221	201.058	0.15412	0.59669	0.95758	FALSE
hsa-miR-30a-5p	14827.3	16190.3	-0.10748	0.7781	0.97388	FALSE
hsa-miR-30b-3p	14.06	15.8327	-0.10068	0.84491	0.97388	FALSE
hsa-miR-30c-2-3p	52.9088	66.7989	-0.22975	0.64021	0.95758	FALSE
hsa-miR-30c-5p	3436.89	2554.79	0.39906	0.13318	0.95758	FALSE
hsa-miR-30d-3p	26.7836	37.5666	-0.40585	0.30928	0.95758	FALSE
hsa-miR-30d-5p	31197.1	25708.9	0.20459	0.66303	0.95758	FALSE
hsa-miR-3120-3p	34.5086	38.6015	-0.10712	0.82762	0.97388	FALSE
hsa-miR-3120-5p	26.2803	23.462	0.11877	0.80734	0.97388	FALSE
hsa-miR-3133	0.189416	0	0.068829	0.67212	0.95758	FALSE
hsa-miR-31-3p	180.949	135.273	0.28423	0.56598	0.95758	FALSE
hsa-miR-3158-3p	13.6007	0	0.79838	NA	NA	NA
hsa-miR-3158-5p	13.6007	0	0.79838	NA	NA	NA
hsa-miR-31-5p	712.636	405.682	0.70731	0.046923	0.95059	TRUE
hsa-miR-3163	0	0	NA	NA	NA	NA
hsa-miR-3184-3p	6794.21	4879.54	0.40327	0.29451	0.95758	FALSE
hsa-miR-3184-5p	4915.69	2846.41	0.58291	0.21057	0.95758	FALSE
hsa-miR-3200-3p	0.189416	0	0.068829	0.67212	0.95758	FALSE
hsa-miR-3200-5p	0.378832	0	0.12127	0.56748	0.95758	FALSE
hsa-miR-320a-3p	3925.5	4500.48	-0.15311	0.72897	0.97388	FALSE
hsa-miR-320a-5p	2.00466	0.718895	0.48404	0.33351	0.95758	FALSE
hsa-miR-320b	228.718	198.48	0.17653	0.62886	0.95758	FALSE
hsa-miR-320c	49.1648	33.2892	0.4605	0.25525	0.95758	FALSE
hsa-miR-320d	8.95278	11.4936	-0.24625	0.60402	0.95758	FALSE
hsa-miR-320e	0	0	NA	NA	NA	NA
hsa-miR-32-3p	10.7839	11.1165	-0.023811	0.95992	0.99925	FALSE
hsa-miR-324-5p	17.0317	30.8433	-0.69677	0.098384	0.95758	FALSE
hsa-miR-32-5p	52.658	306.207	-0.95924	0.065009	0.95758	FALSE
hsa-miR-326	21.2793	28.1993	-0.34902	0.35867	0.95758	FALSE
hsa-miR-329-3p	1.93438	2.55631	-0.11916	0.80735	0.97388	FALSE
hsa-miR-330-3p	57.8883	62.8329	-0.08429	0.85855	0.97388	FALSE
hsa-miR-335-3p	42.2136	39.3416	0.068941	0.89136	0.98683	FALSE
hsa-miR-33a-3p	3.09954	2.82726	0.063014	0.90425	0.98683	FALSE
hsa-miR-33a-5p	0.563933	1.75111	-0.39999	0.38593	0.95758	FALSE
hsa-miR-33b-3p	26.6749	11.4496	0.91383	0.046359	0.95059	TRUE
hsa-miR-33b-5p	0.563933	0.346581	0.085029	0.81182	0.97388	FALSE
hsa-miR-342-5p	4.03799	3.22531	0.1743	0.74228	0.97388	FALSE
hsa-miR-345-5p	0.530948	0.372314	0.071639	0.84087	0.97388	FALSE
hsa-miR-346	0.341532	0	0.10697	0.5935	0.95758	FALSE
hsa-miR-34a-3p	3.1985	0.355683	0.63078	0.16762	0.95758	FALSE
hsa-miR-34a-5p	639.176	560.181	0.15355	0.71579	0.97388	FALSE
hsa-miR-3529-3p	57174.5	57543.4	-0.0071249	0.98732	0.99994	FALSE
hsa-miR-361-3p	2303.69	1180.97	0.84999	0.013035	0.68889	TRUE
hsa-miR-361-5p	196.894	145.17	0.36682	0.35365	0.95758	FALSE
hsa-miR-3620-5p	0	0	NA	NA	NA	NA
hsa-miR-362-3p	3.56438	23.8754	-0.93482	0.067816	0.95758	FALSE
hsa-miR-362-5p	291.326	298.29	-0.029685	0.91903	0.99032	FALSE
hsa-miR-363-3p	391.99	596.676	-0.50763	0.19203	0.95758	FALSE
hsa-miR-363-5p	2.46532	1.43779	0.23258	0.63249	0.95758	FALSE
hsa-miR-365a-3p	104.451	64.596	0.57737	0.14962	0.95758	FALSE
hsa-miR-365a-5p	13.4428	10.4143	0.28151	0.52682	0.95758	FALSE
hsa-miR-365b-5p	6.75439	8.27578	-0.21682	0.64912	0.95758	FALSE
hsa-miR-3661	0	1.03974	-0.24915	0.38509	0.95758	FALSE
hsa-miR-3688-3p	0	0	NA	NA	NA	NA
hsa-miR-3688-5p	0	0	NA	NA	NA	NA
hsa-miR-369-3p	5.64796	11.5994	-0.4069	0.43337	0.95758	FALSE
hsa-miR-369-5p	0.189416	2.18399	-0.58501	0.18262	0.95758	FALSE
hsa-miR-370-3p	28.1386	45.2775	-0.32752	0.53666	0.95758	FALSE
hsa-miR-370-5p	0	1.43936	-0.4974	0.18948	0.95758	FALSE
hsa-miR-371a-5p	3.3463	3.3342	-0.0025232	0.99597	0.99994	FALSE
hsa-miR-371b-3p	3.3463	3.3342	-0.0025232	0.99597	0.99994	FALSE
hsa-miR-374a-3p	0.568248	1.48926	-0.14287	0.67277	0.95758	FALSE
hsa-miR-374a-5p	627.884	999.415	-0.45665	0.35582	0.95758	FALSE
hsa-miR-374b-3p	0.189416	0	0.068829	0.67212	0.95758	FALSE
hsa-miR-374c-3p	576.111	482.518	0.2202	0.55442	0.95758	FALSE
hsa-miR-375-3p	10851.4	10527.6	0.031858	0.94611	0.99925	FALSE
hsa-miR-375-5p	0	0	NA	NA	NA	NA
hsa-miR-376a-3p	2.15246	4.61006	-0.60511	0.25351	0.95758	FALSE
hsa-miR-376a-5p	0.374517	1.03974	-0.14812	0.6442	0.95758	FALSE
hsa-miR-376b-3p	1.12355	3.13743	-0.28905	0.49351	0.95758	FALSE
hsa-miR-376b-5p	0	3.55525	-1.085	0.024657	0.79181	TRUE
hsa-miR-376c-3p	3.68352	17.7926	-1.45	0.0046428	0.37334	TRUE
hsa-miR-376c-5p	0	3.90184	-1.1777	0.016695	0.68889	TRUE
hsa-miR-377-3p	0	0.744629	-0.20116	0.4413	0.95758	FALSE
hsa-miR-378a-3p	51903.4	51602.1	0.0076654	0.97963	0.99994	FALSE
hsa-miR-378a-5p	612.173	389.285	0.54755	0.1611	0.95758	FALSE
hsa-miR-378b	1.62583	0	0.7231	0.10357	0.95758	FALSE
hsa-miR-378c	3350.99	3528.16	-0.065003	0.85386	0.97388	FALSE
hsa-miR-378d	1526.63	1552.15	-0.02154	0.94747	0.99925	FALSE
hsa-miR-378e	29.0856	30.3682	-0.05624	0.89538	0.98683	FALSE
hsa-miR-378f	10.6848	9.51994	0.091519	0.86048	0.97434	FALSE
hsa-miR-378g	16.3229	15.66	0.028893	0.948	0.99925	FALSE
hsa-miR-378h	0.683064	0	0.17577	0.48345	0.95758	FALSE
hsa-miR-378i	11.655	10.8547	0.054184	0.91654	0.99011	FALSE
hsa-miR-379-3p	0.378832	0.372314	0.013749	0.96169	0.99925	FALSE
hsa-miR-379-5p	7.76606	0.372314	0.47036	NA	NA	NA
hsa-miR-381-3p	616.072	2114.26	-1.5388	2.17e-05	0.0050604	TRUE
hsa-miR-381-5p	0.378832	0	0.12127	0.56748	0.95758	FALSE
hsa-miR-382-3p	18.4191	29.2136	-0.50283	0.27959	0.95758	FALSE
hsa-miR-382-5p	4.75836	10.2751	-0.47532	0.3665	0.95758	FALSE
hsa-miR-383-3p	0	0	NA	NA	NA	NA
hsa-miR-383-5p	0	0.372314	-0.1226	0.5562	0.95758	FALSE
hsa-miR-412-3p	0	0.372314	-0.1226	0.5562	0.95758	FALSE
hsa-miR-412-5p	7.07588	11.7553	-0.35093	0.50834	0.95758	FALSE
hsa-miR-421	2.76233	6.43083	-0.64543	0.21776	0.95758	FALSE
hsa-miR-423-3p	4993.92	2874.16	0.58871	0.20654	0.95758	FALSE
hsa-miR-423-5p	6801.84	4883.92	0.40353	0.29422	0.95758	FALSE
hsa-miR-424-3p	19.8772	20.615	-0.028426	0.9552	0.99925	FALSE
hsa-miR-424-5p	67.6682	149.652	-0.76718	0.1242	0.95758	FALSE
hsa-miR-4286	14.1259	17.5291	-0.26061	0.52973	0.95758	FALSE
hsa-miR-429	0.374517	0	0.11363	0.58145	0.95758	FALSE
hsa-miR-4426	2.26005	0.727997	0.43425	0.36069	0.95758	FALSE
hsa-miR-4430	0.189416	0	0.068829	0.67212	0.95758	FALSE
hsa-miR-4442	1.09488	1.44689	-0.13641	0.7876	0.97388	FALSE
hsa-miR-4443	0	0.346581	-0.11671	0.56649	0.95758	FALSE
hsa-miR-4444	1.13218	0.727997	0.16392	0.71249	0.97377	FALSE
hsa-miR-4454	89.9065	77.239	0.16596	0.71469	0.97388	FALSE
hsa-miR-4477b	0	0	NA	NA	NA	NA
hsa-miR-448	0.189416	0	0.068829	0.67212	0.95758	FALSE
hsa-miR-4484	1.2843	4.62826	-0.89941	0.089931	0.95758	FALSE
hsa-miR-4492	0.716049	0	0.28695	0.36075	0.95758	FALSE
hsa-miR-4497	0	0	NA	NA	NA	NA
hsa-miR-449a	2.19839	3.51885	-0.2358	0.64932	0.95758	FALSE
hsa-miR-4508	0.87248	0.718895	0.055166	0.89841	0.98683	FALSE
hsa-miR-450a-5p	856.92	1354.89	-0.60644	0.036009	0.89334	TRUE
hsa-miR-450b-5p	1302.34	2654.47	-0.73014	0.12888	0.95758	FALSE
hsa-miR-451a	14517.5	6292.13	0.91825	0.042196	0.94616	TRUE
hsa-miR-452-5p	1.32591	0.372314	0.19433	0.5627	0.95758	FALSE
hsa-miR-4539	0	0.372314	-0.1226	0.5562	0.95758	FALSE
hsa-miR-455-3p	289.743	216.956	0.33827	0.41901	0.95758	FALSE
hsa-miR-455-5p	1467.39	1865.57	-0.30935	0.34486	0.95758	FALSE
hsa-miR-4657	1.39911	0.718895	0.18888	0.66684	0.95758	FALSE
hsa-miR-4680-3p	0	0.711366	-0.1962	0.44761	0.95758	FALSE
hsa-miR-4685-3p	0.189416	0	0.068829	0.67212	0.95758	FALSE
hsa-miR-4732-5p	0	0	NA	NA	NA	NA
hsa-miR-4753-5p	0	0	NA	NA	NA	NA
hsa-miR-4797-3p	0	0	NA	NA	NA	NA
hsa-miR-483-3p	0	0	NA	NA	NA	NA
hsa-miR-484	270.665	266.41	0.020224	0.95873	0.99925	FALSE
hsa-miR-485-3p	0.189416	1.86157	-0.31147	0.37415	0.95758	FALSE
hsa-miR-485-5p	1.247	1.82831	-0.1909	0.70027	0.968	FALSE
hsa-miR-486-3p	284.689	60.4636	1.0461	NA	NA	NA
hsa-miR-486-5p	307.04	72.4336	1.048	0.048184	0.95059	TRUE
hsa-miR-487a-3p	2.91013	4.59342	-0.35863	0.49607	0.95758	FALSE
hsa-miR-487b-3p	4.90184	14.7807	-1.1303	0.020783	0.75256	TRUE
hsa-miR-488-3p	0	0	NA	NA	NA	NA
hsa-miR-490-3p	136	68.7631	0.76305	0.084687	0.95758	FALSE
hsa-miR-490-5p	42.6032	23.362	0.62723	0.18493	0.95758	FALSE
hsa-miR-491-3p	0	0.711366	-0.1962	0.44761	0.95758	FALSE
hsa-miR-491-5p	3.06656	8.21835	-0.80257	0.12466	0.95758	FALSE
hsa-miR-492	2.71639	0.372314	0.79647	0.11089	0.95758	FALSE
hsa-miR-493-3p	8.69739	19.7435	-0.71285	0.16789	0.95758	FALSE
hsa-miR-493-5p	7.13753	8.38309	-0.10269	0.84614	0.97388	FALSE
hsa-miR-494-3p	0.378832	0	0.12127	0.56748	0.95758	FALSE
hsa-miR-495-3p	18.9559	24.4443	-0.27966	0.49506	0.95758	FALSE
hsa-miR-495-5p	0	0.702263	-0.32153	0.31382	0.95758	FALSE
hsa-miR-496	0	0	NA	NA	NA	NA
hsa-miR-497-3p	0	0	NA	NA	NA	NA
hsa-miR-497-5p	158.86	232.786	-0.4979	0.1028	0.95758	FALSE
hsa-miR-499a-3p	0	0.346581	-0.11671	0.56649	0.95758	FALSE
hsa-miR-499a-5p	282.976	284.853	-0.010318	0.97176	0.99994	FALSE
hsa-miR-499b-3p	262.346	260.306	0.00841	0.97845	0.99994	FALSE
hsa-miR-499b-5p	0	0.346581	-0.11671	0.56649	0.95758	FALSE
hsa-miR-500a-3p	56.1519	34.1549	0.60482	0.10459	0.95758	FALSE
hsa-miR-500a-5p	1138.56	830.12	0.39423	0.27932	0.95758	FALSE
hsa-miR-500b-5p	63.7166	35.8545	0.67136	0.10856	0.95758	FALSE
hsa-miR-5010-3p	0	0	NA	NA	NA	NA
hsa-miR-501-3p	0.189416	0	0.068829	0.67212	0.95758	FALSE
hsa-miR-502-3p	66.399	48.0126	0.42342	0.16591	0.95758	FALSE
hsa-miR-502-5p	14.6294	8.48458	0.53676	0.27699	0.95758	FALSE
hsa-miR-503-5p	0.189416	0	0.068829	0.67212	0.95758	FALSE
hsa-miR-504-5p	312.654	209.372	0.49975	0.17001	0.95758	FALSE
hsa-miR-505-3p	213.734	221.627	-0.045647	0.90248	0.98683	FALSE
hsa-miR-505-5p	18.4723	8.31814	0.84154	0.070215	0.95758	FALSE
hsa-miR-5100	2.00466	0.744629	0.40593	0.39793	0.95758	FALSE
hsa-miR-520a-3p	0	0	NA	NA	NA	NA
hsa-miR-532-3p	57.8652	64.3327	-0.11488	0.7793	0.97388	FALSE
hsa-miR-532-5p	9303.2	7266.55	0.3294	0.24131	0.95758	FALSE
hsa-miR-539-5p	0	0	NA	NA	NA	NA
hsa-miR-541-5p	0.189416	0	0.068829	0.67212	0.95758	FALSE
hsa-miR-542-5p	9.10198	24.1779	-0.97658	0.041032	0.9381	TRUE
hsa-miR-548ah-3p	0	0	NA	NA	NA	NA
hsa-miR-548am-3p	0	0.372314	-0.1226	0.5562	0.95758	FALSE
hsa-miR-548o-3p	0	0	NA	NA	NA	NA
hsa-miR-548p	0	0	NA	NA	NA	NA
hsa-miR-550a-3-5p	0	0	NA	NA	NA	NA
hsa-miR-550a-5p	0	0	NA	NA	NA	NA
hsa-miR-550b-3p	0	0	NA	NA	NA	NA
hsa-miR-551a	3.36647	6.4732	-0.58384	0.26276	0.95758	FALSE
hsa-miR-551b-3p	0	2.44427	-0.68736	0.10458	0.95758	FALSE
hsa-miR-5703	0.374517	0	0.11363	0.58145	0.95758	FALSE
hsa-miR-574-3p	483.257	597.545	-0.26198	NA	NA	NA
hsa-miR-574-5p	468.004	424.506	0.11401	0.78452	0.97388	FALSE
hsa-miR-576-3p	0.378832	0	0.12127	0.56748	0.95758	FALSE
hsa-miR-576-5p	0.189416	0	0.068829	0.67212	0.95758	FALSE
hsa-miR-582-5p	0.374517	0	0.11363	0.58145	0.95758	FALSE
hsa-miR-584-5p	0.757664	0	0.19936	0.45172	0.95758	FALSE
hsa-miR-589-5p	0	0	NA	NA	NA	NA
hsa-miR-590-3p	109.885	244.018	-0.50354	0.33925	0.95758	FALSE
hsa-miR-592	0.189416	2.82726	-0.65697	0.14059	0.95758	FALSE
hsa-miR-599	0.563933	1.04884	-0.19565	0.65305	0.95758	FALSE
hsa-miR-6125	0	1.11694	-0.25757	0.37604	0.95758	FALSE
hsa-miR-615-3p	28.4673	21.1191	0.26673	0.60403	0.95758	FALSE
hsa-miR-628-3p	2.19408	3.9351	-0.40068	0.44968	0.95758	FALSE
hsa-miR-628-5p	6.2393	5.26995	0.11952	0.82084	0.97388	FALSE
hsa-miR-649	0.189416	0	0.068829	0.67212	0.95758	FALSE
hsa-miR-6511a-3p	0	0	NA	NA	NA	NA
hsa-miR-651-5p	0	0	NA	NA	NA	NA
hsa-miR-6516-3p	1.0619	1.06705	0.0010359	0.99797	0.99994	FALSE
hsa-miR-652-3p	80.0659	95.1856	-0.2057	0.6173	0.95758	FALSE
hsa-miR-652-5p	48.5643	46.7188	0.029766	0.95451	0.99925	FALSE
hsa-miR-654-3p	0	0.372314	-0.1226	0.5562	0.95758	FALSE
hsa-miR-655-3p	0	2.52304	-0.68977	0.10369	0.95758	FALSE
hsa-miR-656-3p	2.89718	6.38847	-0.52818	0.316	0.95758	FALSE
hsa-miR-656-5p	0.341532	0	0.10697	0.5935	0.95758	FALSE
hsa-miR-660-3p	3.31763	3.85632	-0.11181	0.83304	0.97388	FALSE
hsa-miR-660-5p	320.733	237.734	0.33706	0.44092	0.95758	FALSE
hsa-miR-664b-3p	0.189416	0	0.068829	0.67212	0.95758	FALSE
hsa-miR-671-3p	19.2703	21.1888	-0.092256	0.85364	0.97388	FALSE
hsa-miR-6715b-3p	0.378832	0.727997	-0.1063	0.7751	0.97388	FALSE
hsa-miR-671-5p	22.2819	43.365	-0.55728	0.28709	0.95758	FALSE
hsa-miR-675-3p	0	0.372314	-0.1226	0.5562	0.95758	FALSE
hsa-miR-6842-3p	0	0	NA	NA	NA	NA
hsa-miR-7-1-3p	86.2826	59.5999	0.41903	0.33851	0.95758	FALSE
hsa-miR-758-3p	0.757664	3.96836	-0.76688	0.13554	0.95758	FALSE
hsa-miR-766-3p	0	0	NA	NA	NA	NA
hsa-miR-769-5p	0	0.744629	-0.20116	0.4413	0.95758	FALSE
hsa-miR-7976	0.189416	0	0.068829	0.67212	0.95758	FALSE
hsa-miR-7977	0.189416	0	0.068829	0.67212	0.95758	FALSE
hsa-miR-802	348.709	531.117	-0.35863	0.49192	0.95758	FALSE
hsa-miR-8485	0.341532	1.10031	-0.26277	0.50021	0.95758	FALSE
hsa-miR-873-3p	1.05758	2.92705	-0.38549	0.40929	0.95758	FALSE
hsa-miR-875-5p	0	0	NA	NA	NA	NA
hsa-miR-876-3p	1.88553	3.60515	-0.37487	0.47655	0.95758	FALSE
hsa-miR-876-5p	0	0	NA	NA	NA	NA
hsa-miR-877-3p	0	0	NA	NA	NA	NA
hsa-miR-885-3p	1.09057	0.744629	0.078166	0.84114	0.97388	FALSE
hsa-miR-885-5p	2.26436	5.98728	-0.54598	0.29598	0.95758	FALSE
hsa-miR-889-3p	25.4837	68.8205	-1.1266	0.0086515	0.53952	TRUE
hsa-miR-92a-1-5p	1.77363	2.93615	-0.25101	0.61235	0.95758	FALSE
hsa-miR-92a-3p	12329.7	9013.19	0.32816	0.48807	0.95758	FALSE
hsa-miR-92b-5p	0.720364	0	0.31805	0.33144	0.95758	FALSE
hsa-miR-93-3p	11.3519	9.33372	0.15689	0.76254	0.97388	FALSE
hsa-miR-935	0	0	NA	NA	NA	NA
hsa-miR-93-5p	1680.78	1778.13	-0.070194	0.84629	0.97388	FALSE
hsa-miR-940	1.21401	5.04451	-0.84321	0.1079	0.95758	FALSE
hsa-miR-95-3p	1249.85	714.951	0.67391	0.085961	0.95758	FALSE
hsa-miR-96-3p	2.062	0.355683	0.3837	0.34822	0.95758	FALSE
hsa-miR-96-5p	1720.11	1575.68	0.091409	0.84727	0.97388	FALSE
hsa-miR-98-3p	3.56007	3.16474	0.033294	0.9425	0.99925	FALSE
hsa-miR-9851-3p	1.0246	1.78437	-0.15498	0.70771	0.97296	FALSE
hsa-miR-98-5p	1618.57	3336.82	-0.74539	NA	NA	NA
hsa-miR-9985	0	0.346581	-0.11671	0.56649	0.95758	FALSE
hsa-miR-99a-3p	0	0.718895	-0.32475	0.31101	0.95758	FALSE
hsa-miR-99a-5p	4134.78	3712.8	0.11113	0.81647	0.97388	FALSE
ipu-miR-101b	20.6504	21.7761	-0.043064	0.93529	0.99925	FALSE
ipu-miR-107b	12.9334	3.88363	1.1102	0.028811	0.79181	TRUE
ipu-miR-152	135.611	218.927	-0.53472	0.23068	0.95758	FALSE
ipu-miR-18a	92.1897	184.921	-0.59185	0.25686	0.95758	FALSE
ipu-miR-202	0.374517	0.346581	2.2437e-05	0.99994	0.99994	FALSE
ipu-miR-203c	1.12355	0.711366	0.062682	0.84711	0.97388	FALSE
ipu-miR-219a	2.55565	4.57836	-0.25085	0.60071	0.95758	FALSE
ipu-miR-222a	0	0	NA	NA	NA	NA
ipu-miR-27e	384.28	295.455	0.3248	0.3755	0.95758	FALSE
ipu-miR-30d	0.374517	0.355683	-0.0019542	0.99446	0.99994	FALSE
ipu-miR-375	738.613	453.867	0.57769	0.15348	0.95758	FALSE
ipu-miR-429b	1.47371	3.88363	-0.60229	0.2546	0.95758	FALSE
ipu-miR-7565	45.3319	44.8931	0.012522	0.97371	0.99994	FALSE
isc-miR-315	0	0	NA	NA	NA	NA
isc-miR-96	28.1625	12.3757	0.87847	0.056766	0.95758	FALSE
lgi-miR-263b	26.511	27.1158	-0.029667	0.94682	0.99925	FALSE
lgi-miR-317	0	0	NA	NA	NA	NA
lgi-miR-34	0	1.48926	-0.30039	0.33315	0.95758	FALSE
lgi-miR-750	0	0	NA	NA	NA	NA
lla-miR-139	1503.28	948.839	0.52642	0.22099	0.95758	FALSE
mdo-let-7d	9.65159	1.11694	0.55923	NA	NA	NA
mdo-let-7i-3p	37.5387	16.606	0.85287	0.073017	0.95758	FALSE
mdo-miR-100-5p	7950.25	8042.86	-0.01454	0.96748	0.99925	FALSE
mdo-miR-106-5p	2.07926	2.87558	-0.11188	0.81491	0.97388	FALSE
mdo-miR-10a-3p	172.418	169.071	0.02648	0.948	0.99925	FALSE
mdo-miR-122-3p	0.90978	1.82831	-0.24249	0.6068	0.95758	FALSE
mdo-miR-122-5p	1955.91	1750.68	0.14187	0.67071	0.95758	FALSE
mdo-miR-12301-5p	0	0.355683	-0.11883	0.56274	0.95758	FALSE
mdo-miR-125b-1-3p	0	0.711366	-0.1962	0.44761	0.95758	FALSE
mdo-miR-125b-2-3p	4.23604	6.25372	-0.23572	0.65584	0.95758	FALSE
mdo-miR-1306-3p	0.683064	1.48926	-0.1227	0.71279	0.97377	FALSE
mdo-miR-135b-5p	0.189416	0	0.068829	0.67212	0.95758	FALSE
mdo-miR-1388-3p	1.43641	1.04884	0.13114	0.79041	0.97388	FALSE
mdo-miR-141-3p	159.883	237.111	-0.37818	0.45062	0.95758	FALSE
mdo-miR-141-5p	0	0	NA	NA	NA	NA
mdo-miR-143-5p	351.729	735.421	-0.84356	0.049731	0.95059	TRUE
mdo-miR-145-3p	715.879	738.272	-0.040427	0.90335	0.98683	FALSE
mdo-miR-151	1.49807	1.08368	0.067136	0.86502	0.97781	FALSE
mdo-miR-181a-1-3p	166.241	115.715	0.44126	0.24663	0.95758	FALSE
mdo-miR-181a-2-3p	0	0	NA	NA	NA	NA
mdo-miR-186-3p	0	1.42273	-0.29504	0.33824	0.95758	FALSE
mdo-miR-193a-3p	4.00932	9.16426	-0.60622	0.25271	0.95758	FALSE
mdo-miR-195	0.189416	0	0.068829	0.67212	0.95758	FALSE
mdo-miR-196b	1.31728	1.07458	0.095449	0.84519	0.97388	FALSE
mdo-miR-199b-2-5p	10.4465	14.749	-0.39645	0.36564	0.95758	FALSE
mdo-miR-199b-3-5p	1.31728	1.82831	-0.1283	0.78897	0.97388	FALSE
mdo-miR-199b-3p	6756.68	5334.78	0.32113	0.19454	0.95758	FALSE
mdo-miR-200c-5p	0	0	NA	NA	NA	NA
mdo-miR-206	1.0992	0.693161	0.12445	0.75691	0.97388	FALSE
mdo-miR-210-3p	6.45307	13.1536	-0.69739	0.16865	0.95758	FALSE
mdo-miR-210b-5p	6.45307	13.1536	-0.69739	0.16865	0.95758	FALSE
mdo-miR-221-5p	6.04265	7.50384	-0.2006	0.68117	0.95997	FALSE
mdo-miR-223-5p	66.6142	53.5878	0.25834	0.50581	0.95758	FALSE
mdo-miR-22-5p	0	1.09121	-0.42704	0.23288	0.95758	FALSE
mdo-miR-23a-3p	4492.58	2971.22	0.55277	0.045747	0.95059	TRUE
mdo-miR-24-3p	2257.12	2605.56	-0.19421	0.4449	0.95758	FALSE
mdo-miR-26-2-3p	0.189416	0	0.068829	0.67212	0.95758	FALSE
mdo-miR-302a	0	5.2124	-0.47309	NA	NA	NA
mdo-miR-302c	0	1.48926	-0.30039	0.33315	0.95758	FALSE
mdo-miR-30a-3p	226.221	201.058	0.15412	0.59669	0.95758	FALSE
mdo-miR-30c-2-3p	0.341532	0.718895	-0.15483	0.67213	0.95758	FALSE
mdo-miR-33-3p	1.09488	0	0.54203	0.18087	0.95758	FALSE
mdo-miR-34d-3p	0.341532	0	0.10697	0.5935	0.95758	FALSE
mdo-miR-3600-3p	0	1.09121	-0.42704	0.23288	0.95758	FALSE
mdo-miR-429	200.882	185.648	0.099008	0.75217	0.97388	FALSE
mdo-miR-449a-3p	0	0.346581	-0.11671	0.56649	0.95758	FALSE
mdo-miR-451	189.641	71.4248	0.9686	0.048753	0.95059	TRUE
mdo-miR-455-3p	291.439	218.342	0.33835	0.41737	0.95758	FALSE
mdo-miR-551c-5p	0	2.44427	-0.68736	0.10458	0.95758	FALSE
mdo-miR-7282-3p	0	0	NA	NA	NA	NA
mdo-miR-93-3p	2.43652	0.702263	0.37069	0.40729	0.95758	FALSE
mle-miR-317-3p	0	0	NA	NA	NA	NA
mle-miR-7-5p	25.2452	36.6584	-0.40865	0.36578	0.95758	FALSE
mle-miR-92b-3p	0.530948	0.372314	0.071639	0.84087	0.97388	FALSE
mml-miR-100-3p	0.374517	3.89869	-0.95441	0.055529	0.95758	FALSE
mml-miR-106a-3p	0.189416	1.75111	-0.50481	0.23632	0.95758	FALSE
mml-miR-106b-3p	1779.74	1201.26	0.47181	0.23438	0.95758	FALSE
mml-miR-1185-3p	1.78226	4.01983	-0.44709	0.39005	0.95758	FALSE
mml-miR-1271-3p	0	0	NA	NA	NA	NA
mml-miR-127-5p	7.96548	16.7089	-0.74906	0.11266	0.95758	FALSE
mml-miR-130a-3p	75.231	199.138	-1.0372	0.025623	0.79181	TRUE
mml-miR-138-3p	0.378832	0	0.12127	0.56748	0.95758	FALSE
mml-miR-139-3p	34.4696	20.759	0.49947	0.31559	0.95758	FALSE
mml-miR-141-3p	176.548	289.85	-0.46125	0.36388	0.95758	FALSE
mml-miR-141-5p	123.592	175.257	-0.29376	0.57475	0.95758	FALSE
mml-miR-147b	1.27998	0.744629	0.16755	0.70758	0.97296	FALSE
mml-miR-153-1-5p	0.753349	0.702263	0.028051	0.94818	0.99925	FALSE
mml-miR-181b-1-3p	0.683064	0	0.17577	0.48345	0.95758	FALSE
mml-miR-181c-3p	2.78668	1.82831	0.23768	0.64627	0.95758	FALSE
mml-miR-188-3p	0.374517	0	0.11363	0.58145	0.95758	FALSE
mml-miR-190b	3.84858	6.11752	-0.42707	0.40071	0.95758	FALSE
mml-miR-192-3p	159.623	124.62	0.31728	0.35639	0.95758	FALSE
mml-miR-194-3p	159.339	142.584	0.12666	0.76643	0.97388	FALSE
mml-miR-196a-3p	0	0	NA	NA	NA	NA
mml-miR-197-5p	0.378832	1.41363	-0.29103	0.47388	0.95758	FALSE
mml-miR-200c-3p	14464.7	10781.9	0.34079	0.4186	0.95758	FALSE
mml-miR-20b-3p	1.65881	2.13252	-0.15828	0.76298	0.97388	FALSE
mml-miR-212-3p	0	1.03974	-0.24915	0.38509	0.95758	FALSE
mml-miR-216a-3p	0	0.372314	-0.1226	0.5562	0.95758	FALSE
mml-miR-222-5p	2.68341	0	0.99329	0.039717	0.9381	TRUE
mml-miR-23a-5p	1.62151	0.372314	0.45531	0.31947	0.95758	FALSE
mml-miR-29c-5p	134.309	180.106	-0.32825	0.4505	0.95758	FALSE
mml-miR-301a-5p	5.0296	7.62341	-0.37001	0.47242	0.95758	FALSE
mml-miR-302a-5p	0	13.4033	-0.087889	NA	NA	NA
mml-miR-30b-5p	2756.03	2729.65	0.011053	0.97911	0.99994	FALSE
mml-miR-30c-1-3p	25.9185	19.553	0.27756	0.5754	0.95758	FALSE
mml-miR-30d-3p	26.7836	37.5666	-0.40585	0.30928	0.95758	FALSE
mml-miR-31-3p	180.949	135.273	0.28423	0.56598	0.95758	FALSE
mml-miR-31-5p	712.636	405.682	0.70731	0.046923	0.95059	TRUE
mml-miR-3200-5p	0.378832	0	0.12127	0.56748	0.95758	FALSE
mml-miR-32-3p	10.7839	11.1165	-0.023811	0.95992	0.99925	FALSE
mml-miR-324-3p	0.942765	2.13095	-0.30293	0.52319	0.95758	FALSE
mml-miR-328	2.12379	2.09769	0.0073644	0.98798	0.99994	FALSE
mml-miR-33a	0.563933	1.75111	-0.39999	0.38593	0.95758	FALSE
mml-miR-33b-3p	25.9172	11.4496	0.87583	0.057672	0.95758	FALSE
mml-miR-374b-3p	0.189416	0	0.068829	0.67212	0.95758	FALSE
mml-miR-378d	2484.19	2749.72	-0.12869	0.7111	0.97374	FALSE
mml-miR-379-3p	0.378832	0.372314	0.013749	0.96169	0.99925	FALSE
mml-miR-380-3p	8.47499	13.2672	-0.46951	0.30565	0.95758	FALSE
mml-miR-412-5p	7.07588	11.7553	-0.35093	0.50834	0.95758	FALSE
[truncated: 1,145 more rows]

## Sheet: miRNA_target_gene
miRNA	target_mRNA	target_gene		Note: It should be noted in advance that, due to the absence of a cat miRNA database, we employed a merged miRNA database approach for sequence matching. The presence of human, mouse, or other animal miRNAs here is merely because their sequences in the database matched, and thus previously named miRNAs were used.
[truncated: 65,535 more rows]
