# Supplementary material for: Dynamic landscape of microRNA expression in the feline small intestine during Toxoplasma gondii infection
Source: Parasit Vectors. 2026 Apr 11;19:220. doi: 10.1186/s13071-026-07356-7 (PMC13185173; doi:10.1186/s13071-026-07356-7)
Supplement: Supplementary file 3 — Additional file 3. Table S3. Differentially expressed miRNA information [file 13071_2026_7356_MOESM3_ESM.xls]

## Sheet: DPI_6vsC.DE
sRNA	DPI_6_readcount	C_readcount	log2FoldChange	p-value	padj		Note: It should be noted in advance that, due to the absence of a cat miRNA database, we employed a merged miRNA database approach for sequence matching. The presence of human, mouse, or other animal miRNAs here is merely because their sequences in the database matched, and thus previously named miRNAs were used.
hsa-miR-199b-5p	302.381	1557.45	-2.1308	1.5012e-11	1.7504e-08
ssc-miR-199b-5p	302.381	1557.45	-2.1308	1.5012e-11	1.7504e-08
efu-miR-218a	368.48	1163.51	-1.4955	2.0096e-06	0.0011858
hsa-miR-218-5p	368.48	1163.16	-1.495	2.034e-06	0.0011858
efu-miR-218b	363.927	1136.01	-1.4759	3.6471e-06	0.0014513
rno-miR-218b	331.811	1075.22	-1.514	3.7341e-06	0.0014513
rno-miR-361-3p	1071.24	364.29	1.3911	2.0111e-05	0.0050604
ggo-miR-381	616.072	2114.26	-1.5388	2.17e-05	0.0050604
hsa-miR-381-3p	616.072	2114.26	-1.5388	2.17e-05	0.0050604
oar-miR-381-3p	616.072	2114.26	-1.5388	2.17e-05	0.0050604
pma-miR-218b	58.0649	179.499	-1.4349	2.5516e-05	0.0054093
dre-miR-218b	57.3158	178.052	-1.43	4.1682e-05	0.0074771
ola-miR-218b	57.3158	178.052	-1.43	4.1682e-05	0.0074771
cfa-miR-23a	1478.57	650.002	1.0982	7.6143e-05	0.012683
oar-miR-3959-5p	6.10431	26.5725	-1.5902	0.00050115	0.077912
cja-miR-299	16.2753	63.0586	-1.5026	0.00076898	0.099626
mmu-miR-299a-3p	16.2753	63.0586	-1.5026	0.00076898	0.099626
rno-miR-299a-3p	16.2753	63.0586	-1.5026	0.00076898	0.099626
cpi-miR-15c-5p	54.2593	19.9643	1.1938	0.0025939	0.27922
gga-miR-15b-5p	54.2593	19.9643	1.1938	0.0025939	0.27922
oan-miR-15b-5p	54.2593	19.9643	1.1938	0.0025939	0.27922
rno-miR-299b-5p	11.5256	46.6416	-1.4373	0.0026341	0.27922
dno-miR-450c-5p	0.378832	7.2103	-1.5794	0.0028769	0.29169
dre-miR-15b-5p	53.0654	19.9568	1.1662	0.0033334	0.31094
oan-miR-15c-5p	53.0654	19.9568	1.1662	0.0033334	0.31094
fru-miR-152	28.978	1.38632	1.4854	0.0044554	0.37334
cpo-miR-450b-5p	4.59761	19.8783	-1.415	0.004479	0.37334
ggo-miR-376c	3.68352	17.7926	-1.45	0.0046428	0.37334
hsa-miR-376c-3p	3.68352	17.7926	-1.45	0.0046428	0.37334
mmu-miR-129b-5p	10.5068	0.702263	1.471	0.0053693	0.41737
hsa-miR-129-2-3p	49.3911	9.93148	1.4124	0.0059773	0.4356
rno-miR-129-1-3p	49.3911	9.93148	1.4124	0.0059773	0.4356
hsa-miR-147b-5p	268.762	102.874	1.1107	0.0083905	0.53952
dno-miR-147-5p	266.988	102.162	1.1109	0.0083985	0.53952
ggo-miR-889	25.4837	68.8205	-1.1266	0.0086515	0.53952
hsa-miR-889-3p	25.4837	68.8205	-1.1266	0.0086515	0.53952
mmu-miR-147-5p	267.363	102.518	1.1075	0.0086933	0.53952
aca-miR-129b-5p	13.203	1.41206	1.3893	0.0087915	0.53952
cfa-miR-140	7382.89	4689.66	0.61908	0.010094	0.60359
mmu-miR-129b-3p	274.096	66.781	1.3018	0.010353	0.60359
mmu-miR-129-5p	275.414	67.8207	1.2951	0.010679	0.60741
ssc-miR-361-3p	2303.69	1180.23	0.8509	0.012901	0.68889
chi-miR-361-3p	2303.69	1180.97	0.84999	0.013035	0.68889
hsa-miR-361-3p	2303.69	1180.97	0.84999	0.013035	0.68889
cpi-miR-451-5p	305.792	113.881	1.0981	0.013705	0.68889
gga-miR-106-5p	33.0114	85.4066	-1.0596	0.015285	0.68889
cfa-miR-23b	728.832	375.417	0.84089	0.01543	0.68889
ppy-miR-4484	1.2843	7.12557	-1.275	0.015701	0.68889
cpi-miR-215-3p	45.6521	22.0016	0.90374	0.016196	0.68889
ssc-miR-1285	603.646	295.998	0.88302	0.016445	0.68889
aca-miR-129a-3p	7.17775	1.06548	1.2708	0.016603	0.68889
cpi-miR-129-3p	7.17775	1.06548	1.2708	0.016603	0.68889
mmu-miR-129-1-3p	7.17775	1.06548	1.2708	0.016603	0.68889
hsa-miR-376c-5p	0	3.90184	-1.1777	0.016695	0.68889
mmu-miR-376c-5p	0	3.90184	-1.1777	0.016695	0.68889
rno-miR-376c-5p	0	3.90184	-1.1777	0.016695	0.68889
bta-miR-1388-5p	385.882	1050.36	-1.0898	0.016838	0.68889
dre-miR-1388-5p	388.44	1037.27	-1.0766	0.01737	0.69197
bta-miR-504	15.1864	3.97746	1.2056	0.017804	0.69197
chi-miR-504	15.1864	3.97746	1.2056	0.017804	0.69197
ggo-miR-487b	4.90184	14.7807	-1.1303	0.020783	0.75256
hsa-miR-487b-3p	4.90184	14.7807	-1.1303	0.020783	0.75256
ggo-miR-409	4.34654	14.8745	-1.1582	0.020812	0.75256
mmu-miR-409-5p	4.34654	14.8745	-1.1582	0.020812	0.75256
oan-miR-106-5p	21.2174	60.1373	-1.0842	0.020976	0.75256
hsa-miR-106a-5p	21.4068	60.8304	-1.0833	0.021457	0.75814
chi-miR-331-3p	101.062	204.173	-0.86075	0.022464	0.77038
rno-miR-331-3p	101.062	204.173	-0.86075	0.022464	0.77038
bta-miR-142-3p	318.308	1692.37	-1.2027	0.023367	0.78975
hsa-miR-376b-5p	0	3.55525	-1.085	0.024657	0.79181
efu-miR-130	75.231	199.138	-1.0372	0.025623	0.79181
mml-miR-130a-3p	75.231	199.138	-1.0372	0.025623	0.79181
sha-miR-130b	75.231	199.138	-1.0372	0.025623	0.79181
rno-miR-3556a	165.799	92.3893	0.74608	0.026438	0.79181
ami-miR-215-3p	12081.2	7598.64	0.61899	0.026562	0.79181
mmu-miR-3071-3p	2.45378	14.2543	-1.165	0.028107	0.79181
oar-miR-3959-3p	2.41648	10.9577	-1.1563	0.028191	0.79181
ipu-miR-107b	12.9334	3.88363	1.1102	0.028811	0.79181
ami-miR-98-5p	4.12845	15.9005	-1.1353	0.02895	0.79181
aca-miR-142-3p	600.043	3012.81	-1.1575	0.029116	0.79181
cgr-miR-142-3p	600.043	3012.81	-1.1575	0.029116	0.79181
cli-miR-142-3p	600.043	3012.81	-1.1575	0.029116	0.79181
gga-miR-142-3p	600.043	3012.81	-1.1575	0.029116	0.79181
mmu-miR-142a-3p	600.043	3012.45	-1.1574	0.029124	0.79181
mmu-miR-142b	600.043	3012.45	-1.1574	0.029124	0.79181
tgu-miR-142-3p	599.668	3005.75	-1.1569	0.0292	0.79181
ola-miR-140-3p	8904.41	5958.56	0.54481	0.030576	0.805
pal-let-7i-3p	6.3526	0.702263	1.126	0.030665	0.805
gga-miR-140-3p	8902.41	5958.47	0.5445	0.030723	0.805
novel_505	0	2.49574	-1.0333	0.03132	0.81155
cfa-miR-450a	847.63	1343.2	-0.6099	0.034178	0.86633
ppy-miR-450a	847.63	1343.2	-0.6099	0.034178	0.86633
chi-miR-450-5p	849.796	1347.82	-0.61064	0.034634	0.86846
hsa-miR-450a-5p	856.92	1354.89	-0.60644	0.036009	0.89334
eca-miR-450c	719.449	1135.97	-0.60347	0.038429	0.9381
cgr-miR-222-5p	2.68341	0	0.99329	0.039717	0.9381
mml-miR-222-5p	2.68341	0	0.99329	0.039717	0.9381
bta-miR-3601	9.10198	24.1779	-0.97658	0.041032	0.9381
bta-miR-542-5p	9.10198	24.1779	-0.97658	0.041032	0.9381
hsa-miR-542-5p	9.10198	24.1779	-0.97658	0.041032	0.9381
mmu-miR-542-5p	9.10198	24.1779	-0.97658	0.041032	0.9381
ssc-miR-542-5p	9.10198	24.1779	-0.97658	0.041032	0.9381
chi-miR-451-5p	14467.4	6257.72	0.92047	0.041704	0.94421
hsa-miR-451a	14517.5	6292.13	0.91825	0.042196	0.94616
mmu-miR-140-3p	10442.8	7110.5	0.51935	0.044583	0.95059
mdo-miR-23a-3p	4492.58	2971.22	0.55277	0.045747	0.95059
chi-miR-411a-5p	34.4289	98.9063	-1.0029	0.045764	0.95059
mmu-miR-411-5p	34.4289	98.9063	-1.0029	0.045764	0.95059
hsa-miR-23a-3p	4491.82	2971.22	0.55256	0.04581	0.95059
pal-miR-411-5p	13.7354	43.4167	-1.0268	0.046188	0.95059
chi-miR-33b-3p	26.6749	11.4496	0.91383	0.046359	0.95059
hsa-miR-33b-3p	26.6749	11.4496	0.91383	0.046359	0.95059
hsa-miR-31-5p	712.636	405.682	0.70731	0.046923	0.95059
mml-miR-31-5p	712.636	405.682	0.70731	0.046923	0.95059
cfa-miR-486	307.04	72.4336	1.048	0.048184	0.95059
hsa-miR-486-5p	307.04	72.4336	1.048	0.048184	0.95059
mmu-miR-152-3p	922.858	2270.16	-0.93672	0.048723	0.95059
mdo-miR-451	189.641	71.4248	0.9686	0.048753	0.95059
bta-miR-148c	923.616	2270.16	-0.93583	0.048944	0.95059
efu-miR-152	923.616	2270.16	-0.93583	0.048944	0.95059
mdo-miR-143-5p	351.729	735.421	-0.84356	0.049731	0.95059
mmu-miR-143-5p	351.729	735.421	-0.84356	0.049731	0.95059

## Sheet: DPI_10vsC.DE
sRNA	DPI_10_readcount	C_readcount	log2FoldChange	p-value	padj		Note: It should be noted in advance that, due to the absence of a cat miRNA database, we employed a merged miRNA database approach for sequence matching. The presence of human, mouse, or other animal miRNAs here is merely because their sequences in the database matched, and thus previously named miRNAs were used.
hsa-miR-199b-5p	262.543	1574.85	-2.1677	2.3412e-07	0.00013649
ssc-miR-199b-5p	262.543	1574.85	-2.1677	2.3412e-07	0.00013649
rno-miR-299b-5p	7.3921	47.303	-1.9329	0.00017394	0.028889
mmu-miR-130a-5p	1.83784	16.6176	-2.0081	0.00019821	0.028889
oan-miR-130a	1.83784	16.6176	-2.0081	0.00019821	0.028889
pal-miR-130-5p	1.83784	16.6176	-2.0081	0.00019821	0.028889
pbv-miR-130a-5p	1.83784	16.6176	-2.0081	0.00019821	0.028889
rno-miR-3590-3p	1.83784	16.6176	-2.0081	0.00019821	0.028889
rno-miR-3556a	273.879	93.3798	1.364	0.00023703	0.030708
rno-miR-218b	340.779	1086.61	-1.439	0.00027136	0.03164
hsa-miR-218-5p	378.14	1175.4	-1.4036	0.00042239	0.043345
efu-miR-218a	378.998	1175.76	-1.4002	0.00044608	0.043345
efu-miR-218b	375.157	1148	-1.3855	0.00048551	0.043547
xtr-miR-150	57.3381	14.8309	1.5494	0.00067142	0.044546
pma-miR-218b	63.5107	181.36	-1.3112	0.00069882	0.044546
dno-miR-500b-3p	211.497	48.2154	1.6322	0.00071592	0.044546
mmu-miR-129b-3p	264.034	67.4541	1.5613	0.00073498	0.044546
oar-miR-3959-5p	4.88303	26.9124	-1.726	0.0007418	0.044546
hsa-miR-502-3p	211.497	48.5898	1.624	0.00075949	0.044546
dre-miR-218b	63.5107	179.899	-1.2999	0.00080229	0.044546
ola-miR-218b	63.5107	179.899	-1.2999	0.00080229	0.044546
mmu-miR-129-5p	264.377	68.4979	1.5394	0.00092892	0.046998
dno-miR-500a-3p	129.458	23.7139	1.7171	0.00095731	0.046998
hsa-miR-450b-5p	645.594	2686.17	-1.5815	0.0010244	0.046998
cfa-miR-450b	641.896	2670.1	-1.5813	0.0010247	0.046998
cfa-miR-23a	1764.88	656.418	1.2461	0.0010698	0.046998
ocu-miR-500-3p	203.79	46.7972	1.6009	0.0010883	0.046998
hsa-miR-500a-3p	154.292	34.5305	1.6004	0.0013104	0.053051
ocu-miR-502b-3p	79.932	11.7827	1.7507	0.00136	0.053051
cfa-miR-500	153.506	33.7816	1.6059	0.001365	0.053051
oar-miR-3959-3p	0.968886	11.109	-1.7343	0.0023958	NA
cja-miR-299	14.5299	63.9401	-1.5446	0.0027573	0.085018
mmu-miR-299a-3p	14.5299	63.9401	-1.5446	0.0027573	0.085018
rno-miR-299a-3p	14.5299	63.9401	-1.5446	0.0027573	0.085018
ggo-miR-381	646.204	2141.81	-1.3776	0.0027679	0.085018
hsa-miR-381-3p	646.204	2141.81	-1.3776	0.0027679	0.085018
oar-miR-381-3p	646.204	2141.81	-1.3776	0.0027679	0.085018
hsa-miR-382-3p	7.4513	29.6361	-1.4816	0.0028436	0.085018
mmu-miR-382-3p	7.4513	29.6361	-1.4816	0.0028436	0.085018
rno-miR-3592	7.4513	29.6361	-1.4816	0.0028436	0.085018
ggo-miR-889	19.7676	69.8176	-1.4068	0.0033736	0.095942
hsa-miR-889-3p	19.7676	69.8176	-1.4068	0.0033736	0.095942
ggo-miR-29a	3905.72	1664.46	1.0793	0.0040611	0.10762
hsa-miR-29a-3p	3905.72	1664.46	1.0793	0.0040611	0.10762
oar-miR-29a	3905.72	1664.46	1.0793	0.0040611	0.10762
eca-miR-450c	553.837	1148.43	-0.94826	0.0052201	0.13192
cfa-miR-450a	647.542	1357.79	-0.95968	0.0053174	0.13192
ppy-miR-450a	647.542	1357.79	-0.95968	0.0053174	0.13192
dno-miR-147-5p	259.354	103.359	1.1296	0.0056288	0.13572
mmu-miR-147-5p	259.697	103.723	1.1265	0.0057927	0.13572
chi-miR-450-5p	654.406	1362.46	-0.94991	0.0059195	0.13572
hsa-miR-147b-5p	259.697	104.087	1.1218	0.0060443	0.13572
mmu-miR-150-5p	2272.24	790.775	1.2327	0.0060529	0.13572
hsa-miR-450a-5p	658.634	1369.57	-0.94745	0.0062373	0.13722
cpi-miR-451-5p	442.112	115.114	1.3758	0.0080413	0.17363
pal-miR-150-5p	1956.48	712.907	1.1813	0.0083223	0.17643
pal-miR-502-3p	68.3612	10.6594	1.4874	0.0086371	0.17984
cfa-miR-23b	878.384	379.072	1.041	0.0090693	0.18552
novel_416	5.08289	0	1.4489	0.009096	NA
bta-miR-504	16.2334	4.0246	1.3576	0.01044	0.20632
chi-miR-504	16.2334	4.0246	1.3576	0.01044	0.20632
hsa-miR-424-5p	37.1707	151.259	-1.3643	0.010919	0.21061
bta-miR-424-5p	37.3423	151.607	-1.3624	0.011018	0.21061
chi-miR-411a-5p	25.7188	100.426	-1.3297	0.012267	0.22704
mmu-miR-411-5p	25.7188	100.426	-1.3297	0.012267	0.22704
mmu-miR-146a-5p	30358.4	11904.7	1.0996	0.013486	0.2457
novel_279	6.68084	0.36416	1.3884	0.014013	NA
cpi-miR-15c-5p	55.3187	20.1457	1.1458	0.015569	0.26503
gga-miR-15b-5p	55.3187	20.1457	1.1458	0.015569	0.26503
oan-miR-15b-5p	55.3187	20.1457	1.1458	0.015569	0.26503
dre-miR-15b-5p	54.4387	20.1517	1.1353	0.015683	0.26503
oan-miR-15c-5p	54.4387	20.1517	1.1353	0.015683	0.26503
ggo-miR-146a	33109.2	13293.6	1.0712	0.016209	0.27
mmu-miR-211-5p	8.08181	1.07031	1.3737	0.016372	NA
chi-miR-136-3p	12.6135	51.5299	-1.2992	0.017806	0.28441
hsa-miR-136-3p	12.6135	51.5299	-1.2992	0.017806	0.28441
mmu-miR-136-3p	12.6135	51.5299	-1.2992	0.017806	0.28441
mmu-miR-3071-5p	12.4419	50.4698	-1.2943	0.018212	0.28696
efu-miR-211	7.91022	1.07031	1.3439	0.018884	NA
cpo-miR-450b-5p	5.18281	20.167	-1.2795	0.019304	0.30012
hsa-miR-3529-3p	28858.2	58304.2	-0.8832	0.021572	0.31138
efu-miR-502	215.74	92.4017	1.0034	0.021631	0.31138
ssc-miR-381-3p	0.614691	5.74979	-1.3073	0.021694	NA
dno-miR-450c-5p	1.31206	7.30038	-1.3047	0.021749	NA
gga-miR-7	29054.6	58841	-0.88506	0.021776	0.31138
asu-miR-7-5p	78.4126	174.063	-0.96018	0.021777	0.31138
ggo-miR-7	29150.9	58754.8	-0.88047	0.021862	0.31138
dme-miR-7-5p	29119.2	58707.8	-0.88059	0.021952	0.31138
hsa-miR-376c-5p	0	3.96738	-1.2244	0.022084	NA
mmu-miR-376c-5p	0	3.96738	-1.2244	0.022084	NA
rno-miR-376c-5p	0	3.96738	-1.2244	0.022084	NA
mmu-miR-340-3p	38.1006	14.0497	1.1112	0.022165	0.31138
rno-miR-340-3p	38.1006	14.0497	1.1112	0.022165	0.31138
ggo-miR-376c	4.58537	17.9906	-1.2376	0.026493	0.36342
hsa-miR-376c-3p	4.58537	17.9906	-1.2376	0.026493	0.36342
ggo-miR-148a	369940	819410	-0.95052	0.027577	0.3696
hsa-miR-148a-3p	369940	819410	-0.95052	0.027577	0.3696
mmu-miR-129b-5p	6.2495	0.712107	1.2518	0.027871	NA
hsa-miR-652-5p	16.1989	47.3858	-1.1203	0.028198	0.37363
ggo-miR-656	0.957866	6.47215	-1.246	0.029525	NA
hsa-miR-656-3p	0.957866	6.47215	-1.246	0.029525	NA
gmo-miR-7b-5p	8.85083	27.8302	-1.1385	0.030183	0.39373
chi-miR-451-5p	20644.9	6332.7	1.1527	0.031095	0.39373
hsa-miR-376b-5p	0	3.61943	-1.1342	0.031125	NA
hsa-miR-451a	20713.1	6367.39	1.1507	0.031395	0.39373
gga-miR-196-5p	25.0293	6.16522	1.2023	0.031404	0.39373
hsa-miR-196a-5p	25.0293	6.16522	1.2023	0.031404	0.39373
mle-miR-7-5p	15.2333	37.1022	-0.99745	0.032771	0.40573
oan-miR-146a-5p	79.3366	33.3629	0.98616	0.033057	0.40573
rno-miR-450a-5p	440.551	795.236	-0.75637	0.035055	0.4252
pal-miR-411-5p	10.3848	44.1381	-1.1861	0.035373	0.4252
mdo-miR-23a-3p	5094.17	3000.54	0.69338	0.036247	0.42729
hsa-miR-23a-3p	5093.47	3000.54	0.69321	0.036279	0.42729
efu-miR-23a	5244.43	3081.39	0.69474	0.038112	0.44438
ggo-miR-320b	0	2.92783	-1.0789	0.038593	NA
hsa-miR-210-3p	172.6	79.1805	0.91268	0.040128	0.45699
rno-miR-3574	172.6	79.1805	0.91268	0.040128	0.45699
bmo-miR-2779	760.525	394.809	0.81372	0.040682	0.45699
bta-miR-2478	464.6	154.036	1.0883	0.040761	0.45699
bmo-miR-1b-5p	26.4928	69.0624	-1.0234	0.042115	0.45894
dme-miR-1-3p	26.4928	69.0624	-1.0234	0.042115	0.45894
dqu-miR-1b-5p	26.4928	69.0624	-1.0234	0.042115	0.45894
novel_442	0.171587	3.28603	-1.0863	0.047045	NA
cja-miR-95	1722.95	722.594	0.96027	0.04749	0.50801
hsa-miR-95-3p	1722.95	722.594	0.96027	0.04749	0.50801
sme-miR-7d-5p	2.08732	9.4162	-1.1263	0.048013	NA

## Sheet: DPI_14vsC.DE
sRNA	DPI_14_readcount	C_readcount	log2FoldChange	p-value	padj			Note: It should be noted in advance that, due to the absence of a cat miRNA database, we employed a merged miRNA database approach for sequence matching. The presence of human, mouse, or other animal miRNAs here is merely because their sequences in the database matched, and thus previously named miRNAs were used.
hsa-miR-199b-5p	292.162	1149.48	-1.6892	3.2807e-05	0.037793
ssc-miR-199b-5p	292.162	1149.48	-1.6892	3.2807e-05	0.037793
hsa-miR-10395-3p	37.5847	3.69371	1.7761	0.0020446	0.99639
oar-miR-323b	0.666551	12.2527	-1.7051	0.0032626	0.99639
chi-miR-451-5p	19979.1	4626.74	1.5209	0.003412	0.99639
hsa-miR-451a	20077.5	4652.28	1.5206	0.0034133	0.99639
tca-miR-3804a-5p	9.07188	0.259708	1.5695	0.0060095	0.99639
mdo-miR-151	10.138	0.792565	1.5807	0.0064615	0.99639
dno-miR-500a-3p	76.7865	17.3316	1.4356	0.0082177	0.99639
dno-miR-500b-3p	125.79	35.1288	1.3454	0.0085791	0.99639
hsa-miR-502-3p	125.79	35.4019	1.3375	0.0089657	0.99639
ocu-miR-500-3p	124.007	34.0747	1.337	0.010131	0.99639
cfa-miR-500	97.4446	24.7185	1.3661	0.010416	0.99639
ocu-miR-502b-3p	51.6399	8.63393	1.4569	0.011021	0.99639
hsa-miR-500a-3p	97.4446	25.2648	1.3509	0.011042	0.99639
gga-miR-146b-5p	88.171	28.4227	1.2231	0.01572	0.99639
isc-miR-96	31.4892	9.18138	1.2564	0.01622	0.99639
mmu-miR-129b-3p	165.32	49.4684	1.2124	0.022351	0.99639
mmu-miR-129-5p	166.138	50.2493	1.2023	0.023436	0.99639
hsa-miR-885-5p	32.9883	4.46228	1.3065	0.024367	0.99639
pal-miR-502-3p	46.5745	7.81448	1.2618	0.029755	0.99639
eca-miR-296	14.1688	45.5358	-1.1485	0.033281	0.99639
cli-miR-146b-5p	97.389	35.8276	1.0782	0.033703	0.99639
ocu-miR-146b-5p	148.548	56.6072	1.0557	0.034519	0.99639
hsa-miR-132-5p	87.7836	40.394	0.9217	0.036507	0.99639
mmu-miR-132-5p	87.7836	40.394	0.9217	0.036507	0.99639
hsa-miR-130b-5p	25.2103	74.9994	-1.111	0.036738	0.99639
novel_370	5.91953	0.273149	1.1363	0.038222	0.99639
mmu-miR-130b-5p	26.6944	77.6912	-1.0884	0.040707	0.99639
hsa-miR-4426	6.08138	0.532857	1.1308	0.043822	0.99639
efu-miR-151	85.2121	16.7494	1.1691	0.043991	0.99639
hsa-miR-151a-3p	85.2121	16.7494	1.1691	0.043991	0.99639
ggo-miR-342	1319.36	729.346	0.75333	0.045266	0.99639
rno-miR-342-3p	1319.36	729.346	0.75333	0.045266	0.99639
aca-miR-425-5p	12.3496	3.13282	1.1333	0.047633	0.99639
tgu-miR-425-5p	12.3496	3.13282	1.1333	0.047633	0.99639

## Sheet: SIvsC.DE
sRNA	SI_readcount	C_readcount	log2FoldChange	p-value	padj		Note: It should be noted in advance that, due to the absence of a cat miRNA database, we employed a merged miRNA database approach for sequence matching. The presence of human, mouse, or other animal miRNAs here is merely because their sequences in the database matched, and thus previously named miRNAs were used.
hsa-miR-885-5p	202.646	4.82121	3.9994	1.6082e-12	1.256e-09
ggo-miR-885	34.3979	0.62783	3.2976	1.7252e-07	NA
hsa-miR-885-3p	34.3979	0.62783	3.2976	1.7252e-07	NA
ssc-miR-885-3p	34.3979	0.62783	3.2976	1.7252e-07	NA
rno-miR-3556a	316.846	74.7599	1.8762	1.7195e-06	0.00067146
dre-miR-10c-5p	68.2096	240.907	-1.6118	7.1881e-05	0.014341
ggo-miR-29a	3964.93	1328.9	1.4362	0.00012577	0.014341
hsa-miR-29a-3p	3964.93	1328.9	1.4362	0.00012577	0.014341
oar-miR-29a	3964.93	1328.9	1.4362	0.00012577	0.014341
ssc-miR-1285	717.594	240.388	1.4344	0.00015044	0.014341
mml-miR-29c-5p	35.2123	146.329	-1.7514	0.00017471	0.014341
hsa-miR-320a-3p	802.645	3651.75	-1.8161	0.00018359	0.014341
efu-miR-320	802.645	3652.04	-1.8161	0.00018362	0.014341
xtr-miR-150	53.9565	11.9211	1.8169	0.00018646	NA
hsa-miR-147b-5p	244.511	83.2106	1.405	0.00027231	0.018534
cpo-miR-10a-5p	77.2525	279.568	-1.5999	0.00028477	0.018534
dno-miR-147-5p	236.93	82.647	1.3742	0.0003517	0.019636
mmu-miR-147-5p	238.193	82.9288	1.3762	0.000352	0.019636
hsa-miR-382-3p	2.07803	23.4894	-2.1667	0.00039206	NA
mmu-miR-382-3p	2.07803	23.4894	-2.1667	0.00039206	NA
rno-miR-3592	2.07803	23.4894	-2.1667	0.00039206	NA
hsa-miR-10395-3p	26.649	4.03529	2.0019	0.00053326	NA
dma-miR-10a	5429.48	14597.4	-1.2949	0.00060502	0.027231
chi-miR-127-3p	115.795	828.61	-2.0027	0.00062761	0.027231
ggo-miR-127	115.795	828.61	-2.0027	0.00062761	0.027231
mmu-miR-127-3p	115.795	828.61	-2.0027	0.00062761	0.027231
eca-miR-296	4.52143	51.0442	-2.1025	0.00070856	NA
dre-miR-15b-5p	70.3523	16.1575	1.6935	0.001155	0.039464
oan-miR-15c-5p	70.3523	16.1575	1.6935	0.001155	0.039464
mmu-miR-150-5p	2158.76	640.934	1.4964	0.0012777	0.039464
bta-miR-2387	37.1952	228.415	-1.8658	0.001297	0.039464
ggo-miR-877	6.5576	79.8415	-2.0407	0.0012974	0.039464
mmu-miR-877-5p	6.5576	79.8415	-2.0407	0.0012974	0.039464
cpi-miR-15c-5p	72.065	16.1842	1.6964	0.0014387	0.039464
gga-miR-15b-5p	72.065	16.1842	1.6964	0.0014387	0.039464
oan-miR-15b-5p	72.065	16.1842	1.6964	0.0014387	0.039464
hsa-miR-31-5p	1651.39	326.881	1.7826	0.0014654	0.039464
mml-miR-31-5p	1651.39	326.881	1.7826	0.0014654	0.039464
sha-miR-10a	23412.6	61027.5	-1.2389	0.0018203	0.047388
dno-miR-296-3p	4.1142	32.3725	-1.8824	0.0019318	NA
hsa-miR-199b-5p	500.44	1263.8	-1.2053	0.0020203	0.049308
ssc-miR-199b-5p	500.44	1263.8	-1.2053	0.0020203	0.049308
hsa-miR-875-5p	7.58138	0	1.9774	0.0021063	NA
hsa-miR-10a-5p	25176.5	64844.5	-1.2222	0.0021825	0.04994
oar-miR-10a	25176.5	64844.2	-1.2222	0.0021826	0.04994
ssa-miR-10d-5p	557.509	1516.87	-1.2773	0.0022433	0.04994
xtr-miR-142-5p	6470.92	1176.97	1.7784	0.0025508	0.04994
cfa-miR-142	6473.36	1177.54	1.7781	0.0025563	0.04994
mmu-miR-142a-5p	6473.36	1177.54	1.7781	0.0025563	0.04994
gga-miR-142-5p	6476.75	1178.1	1.7781	0.0025577	0.04994
tgu-miR-142-5p	6476.75	1178.1	1.7781	0.0025577	0.04994
xla-miR-455-3p	15.7261	57.7785	-1.4904	0.0029518	0.05477
gga-miR-140-5p	587.089	196.324	1.3558	0.0030901	0.05477
mmu-miR-140-5p	587.089	196.324	1.3558	0.0030901	0.05477
oan-miR-140-5p	587.089	196.324	1.3558	0.0030901	0.05477
bta-miR-2898	89.5532	444.523	-1.6882	0.0031558	0.05477
bta-miR-194b-3p	37091.9	7927.49	1.6725	0.0033189	0.056349
ssa-miR-194c-5p	182.558	48.0645	1.5348	0.0035594	0.059146
cgr-miR-149-5p	75.1631	278.129	-1.501	0.003732	0.059354
mmu-miR-149-5p	75.1631	278.129	-1.501	0.003732	0.059354
pal-miR-150-5p	1781.29	578.285	1.3737	0.0037999	0.059354
dme-miR-10-5p	17689.2	46062.1	-1.2152	0.0040772	0.0607
dps-miR-10	17689.2	46062.1	-1.2152	0.0040772	0.0607
hsa-miR-210-3p	189.375	63.3282	1.3402	0.004384	0.0607
rno-miR-3574	189.375	63.3282	1.3402	0.004384	0.0607
ggo-miR-381	705.689	1707.41	-1.1398	0.0044301	0.0607
hsa-miR-381-3p	705.689	1707.41	-1.1398	0.0044301	0.0607
oar-miR-381-3p	705.689	1707.41	-1.1398	0.0044301	0.0607
chi-miR-331-3p	45.0164	164.341	-1.4729	0.0046976	0.062184
rno-miR-331-3p	45.0164	164.341	-1.4729	0.0046976	0.062184
novel_538	8.63563	0.276325	1.817	0.0050207	NA
bta-miR-22-3p	3507.49	844.07	1.5661	0.0052328	0.062956
bta-miR-3600	3507.49	844.07	1.5661	0.0052328	0.062956
chi-miR-22-3p	3507.49	844.07	1.5661	0.0052328	0.062956
efu-miR-22	3507.49	844.07	1.5661	0.0052328	0.062956
hsa-miR-22-3p	3507.49	844.07	1.5661	0.0052328	0.062956
mmu-miR-29c-5p	110.44	269.862	-1.1477	0.0052396	0.062956
mmr-miR-425	2836.9	6895.53	-1.1349	0.0061741	0.069909
bta-miR-425-5p	2838.53	6901.5	-1.1352	0.0061899	0.069909
mmu-miR-425-5p	2838.53	6901.5	-1.1352	0.0061899	0.069909
cpi-miR-451-5p	279.769	91.7169	1.3382	0.0062283	0.069909
bta-miR-29d-5p	107.589	262.615	-1.1419	0.0062658	0.069909
mmu-miR-30e-5p	18985.2	6090.5	1.3497	0.0072222	0.077404
sha-miR-30e	18986	6090.78	1.3497	0.0072222	0.077404
gga-miR-30e-5p	18858.4	6014.36	1.3541	0.0072349	0.077404
bbe-miR-29b-3p	136.975	38.7746	1.429	0.0079866	0.082869
bfl-miR-29b-3p	136.975	38.7746	1.429	0.0079866	0.082869
sha-miR-10b	3929.54	9429.94	-1.1141	0.0080641	0.082869
cgr-miR-1260	128.796	649.232	-1.5751	0.0091873	0.09095
mmu-miR-345-3p	33.218	6.804	1.5713	0.0093828	NA
rno-miR-345-3p	33.218	6.804	1.5713	0.0093828	NA
mmu-miR-146a-5p	29376.3	9527.68	1.3234	0.0096635	0.09095
xla-miR-429	999.711	2294.26	-1.0636	0.0098776	0.09095
oan-miR-146a-5p	94.2458	26.6671	1.4074	0.0098825	0.09095
gga-miR-10b-5p	4246.29	10117.5	-1.0998	0.0099492	0.09095
mmu-miR-10b-5p	4248.41	10118.1	-1.0992	0.010001	0.09095
oar-miR-10b	4248.41	10118.1	-1.0992	0.010001	0.09095
rno-miR-10b-5p	4248.41	10117.5	-1.0992	0.010004	0.09095
efu-miR-218a	441.494	942.166	-0.98731	0.010144	0.09095
hsa-miR-218-5p	441.494	941.885	-0.98687	0.010196	0.09095
rno-miR-3596c	1030.05	2908.01	-1.2458	0.010314	0.09095
bta-let-7e	1033.39	2912.66	-1.2442	0.010364	0.09095
hsa-let-7e-5p	1033.39	2912.66	-1.2442	0.010364	0.09095
mmu-miR-129b-3p	137.203	53.8979	1.1609	0.010589	0.091596
ggo-miR-146a	32366.7	10635.8	1.3068	0.010726	0.091596
hsa-miR-26b-5p	28927.3	12491.9	1.0709	0.010897	0.091596
efu-miR-26b	28934.2	12494.6	1.0709	0.010907	0.091596
novel_469	5.50335	0	1.5746	0.011071	NA
efu-miR-218b	441.494	919.846	-0.95633	0.01266	0.10519
mmu-miR-129-5p	137.203	54.7268	1.1367	0.013365	0.10987
dno-miR-500a-3p	54.9802	18.8626	1.2494	0.013641	0.11097
gga-miR-16-5p	505.726	240.634	0.96593	0.013856	0.11129
hsa-miR-320b	57.2867	161.437	-1.2204	0.013965	0.11129
hsa-miR-33a-3p	18.1808	2.24336	1.6028	0.013977	NA
rno-miR-33-3p	18.1808	2.24336	1.6028	0.013977	NA
mmu-miR-300-3p	0.814467	9.68383	-1.595	0.014163	NA
cgr-miR-1285	53.6025	13.9762	1.4163	0.014637	NA
cin-miR-199-3p	165.858	71.0665	1.0669	0.014676	0.11578
bta-miR-1291	6.31782	0.281785	1.5537	0.015526	NA
aca-miR-1306	12.061	48.2074	-1.4106	0.015795	0.12166
gga-miR-1306-3p	12.061	48.2074	-1.4106	0.015795	0.12166
bta-miR-2424	7.49766	0.872025	1.5778	0.015828	NA
cja-miR-499b	442.982	210.216	0.96284	0.016045	0.12166
hsa-miR-499b-3p	442.982	210.216	0.96284	0.016045	0.12166
dre-miR-139-5p	0	7.01606	-1.5471	0.01689	NA
ola-miR-139	0	7.01606	-1.5471	0.01689	NA
dre-miR-199-3-3p	5.3359	24.6413	-1.4308	0.01695	NA
efu-miR-499	468.733	230.281	0.92507	0.017177	0.1264
ggo-miR-499a	468.733	230.281	0.92507	0.017177	0.1264
hsa-miR-499a-5p	468.733	230.281	0.92507	0.017177	0.1264
chi-miR-1388-3p	59.7719	24.0118	1.1263	0.017317	0.1264
rno-miR-218b	428.211	870.026	-0.92113	0.017558	0.12688
cja-miR-299	15.277	50.9768	-1.2953	0.018032	0.12688
mmu-miR-299a-3p	15.277	50.9768	-1.2953	0.018032	0.12688
rno-miR-299a-3p	15.277	50.9768	-1.2953	0.018032	0.12688
hsa-miR-412-5p	0	9.75065	-1.5114	0.018966	NA
mml-miR-412-5p	0	9.75065	-1.5114	0.018966	NA
rno-miR-299b-5p	10.7555	37.7377	-1.3168	0.019001	NA
gga-let-7g-5p	76939.2	36915	0.94724	0.019064	0.13176
mmu-let-7g-5p	76939.2	36915	0.94724	0.019064	0.13176
cgr-miR-1973	16.6966	1.43013	1.5116	0.019825	NA
mmu-miR-128-1-5p	1.26356	10.1584	-1.5137	0.019908	NA
aca-miR-425-5p	16.1333	3.38625	1.4514	0.021188	NA
tgu-miR-425-5p	16.1333	3.38625	1.4514	0.021188	NA
cpo-miR-502a-5p	11.3721	1.41921	1.4994	0.021919	NA
hsa-miR-378e	65.2981	24.5645	1.1461	0.021938	0.14675
ptr-miR-378e	65.2981	24.5645	1.1461	0.021938	0.14675
bta-miR-345-3p	25.8041	4.47517	1.4748	0.022011	NA
oni-miR-142b	2695.31	447.99	1.4847	0.022098	0.14675
hsa-miR-660-5p	476.934	191.021	1.1055	0.022162	0.14675
pbv-miR-142-5p	2707.65	449.947	1.484	0.022172	0.14675
mmr-miR-1388	736.837	340.856	0.97754	0.022657	0.1487
gga-miR-365b-5p	4.97053	22.0377	-1.3869	0.022736	NA
cpi-miR-144-5p	0	15.3289	-1.4493	0.023282	NA
dre-miR-144-5p	0	15.3289	-1.4493	0.023282	NA
xtr-miR-320	0.407234	6.78051	-1.4725	0.024457	NA
abu-miR-27d-3p	310.871	162.188	0.85335	0.024612	0.16019
hsa-miR-4286	2.4434	14.2445	-1.4097	0.025258	NA
xtr-miR-27c	1713.47	783.724	0.98312	0.025783	0.16054
ptr-miR-320d	0.814467	8.46576	-1.4545	0.025852	NA
ssa-miR-30d-5p	63.5322	21.5246	1.2126	0.026078	0.16054
chi-miR-125b-5p	163.883	487.846	-1.2125	0.026112	0.16054
bta-miR-6529b	89.1802	250.239	-1.1791	0.026209	0.16054
bta-miR-6529a	90.0365	252.238	-1.1771	0.026516	0.16054
aca-let-7f-1-3p	94.2535	32.2299	1.2061	0.026821	0.16054
hsa-let-7a-3p	94.2535	32.2299	1.2061	0.026821	0.16054
novel_474	4.47957	43.4909	-1.4479	0.026935	NA
chi-miR-411a-5p	24.5291	80.052	-1.2555	0.02706	0.16054
mmu-miR-411-5p	24.5291	80.052	-1.2555	0.02706	0.16054
dvi-miR-125-5p	164.739	481.227	-1.1977	0.02707	0.16054
mmu-miR-125b-5p	168.404	492.332	-1.198	0.027115	0.16054
bfl-miR-125b	168.404	492.018	-1.1975	0.027133	0.16054
ame-miR-375-3p	10.1504	1.21807	1.4435	0.027361	NA
dre-miR-22b-3p	22.8279	5.39024	1.361	0.02758	NA
ggo-miR-409	2.07803	12.2376	-1.4096	0.027727	NA
mmu-miR-409-5p	2.07803	12.2376	-1.4096	0.027727	NA
gga-miR-196-5p	31.1932	4.98249	1.4244	0.02897	NA
hsa-miR-196a-5p	31.1932	4.98249	1.4244	0.02897	NA
bfl-miR-200c	9.74314	1.11076	1.4269	0.029091	NA
aca-let-7e-3p	94.6607	32.7935	1.1897	0.029278	0.17193
bta-miR-3601	5.82686	19.5329	-1.2508	0.029592	NA
bta-miR-542-5p	5.82686	19.5329	-1.2508	0.029592	NA
hsa-miR-542-5p	5.82686	19.5329	-1.2508	0.029592	NA
mmu-miR-542-5p	5.82686	19.5329	-1.2508	0.029592	NA
ssc-miR-542-5p	5.82686	19.5329	-1.2508	0.029592	NA
cja-miR-95	1521.16	585.565	1.1153	0.030664	0.17531
hsa-miR-95-3p	1521.16	585.565	1.1153	0.030664	0.17531
hsa-miR-423-5p	1746.82	3997.79	-1.0118	0.030897	0.17531
ggo-miR-423	1746.82	3997.47	-1.0117	0.030898	0.17531
hsa-miR-3184-3p	1746.41	3994.18	-1.0111	0.030976	0.17531
novel_486	8.5633	0	1.2483	0.031163	NA
hsa-miR-365b-5p	0.85633	6.73746	-1.4071	0.031501	NA
mml-miR-194-3p	40.6624	116.081	-1.1643	0.03153	0.17716
isc-miR-96	36.8527	9.95151	1.2926	0.032287	NA
dno-miR-500b-3p	90.9347	38.6084	1.0276	0.0325	0.17874
cgr-miR-744-5p	139.418	460.759	-1.2434	0.032573	0.17874
mmu-miR-744-5p	139.418	460.759	-1.2434	0.032573	0.17874
dno-miR-194-3p	37.8118	112.786	-1.1872	0.032737	0.17874
gga-miR-146b-5p	81.0355	31.0334	1.1039	0.033115	0.17874
hsa-miR-502-3p	90.9347	38.9224	1.0178	0.03422	0.17874
ocu-miR-500-3p	88.4076	37.4656	1.0253	0.034582	0.17874
oha-miR-122-5p	2909.35	1427.09	0.90311	0.034939	0.17874
cgr-miR-122	2906.86	1427.09	0.90198	0.035197	0.17874
mdo-miR-122-5p	2906.86	1427.09	0.90198	0.035197	0.17874
mmu-miR-122-5p	2906.86	1427.09	0.90198	0.035197	0.17874
hsa-miR-194-3p	42.3751	116.395	-1.1297	0.035624	0.17874
rno-miR-194-3p	42.3751	116.395	-1.1297	0.035624	0.17874
hsa-miR-500a-3p	65.5797	27.5665	1.0273	0.035973	0.17874
rno-miR-122b	2472.43	1233.91	0.8846	0.036435	0.17874
hsa-miR-320d	1.6708	9.30566	-1.3476	0.036439	NA
tgu-miR-142-3p	11056.5	2391.4	1.3391	0.036869	0.17874
cfa-miR-500	65.1725	26.9386	1.0385	0.037042	0.17874
mmu-miR-142a-3p	11069.8	2396.73	1.3379	0.037061	0.17874
mmu-miR-142b	11069.8	2396.73	1.3379	0.037061	0.17874
aca-miR-142-3p	11070.2	2397.01	1.3378	0.037075	0.17874
cgr-miR-142-3p	11070.2	2397.01	1.3378	0.037075	0.17874
cli-miR-142-3p	11070.2	2397.01	1.3378	0.037075	0.17874
gga-miR-142-3p	11070.2	2397.01	1.3378	0.037075	0.17874
hsa-miR-1973	12.6242	1.43013	1.3472	0.03759	NA
dre-miR-216b	0	9.47694	-1.3048	0.038974	NA
mmu-miR-186-5p	6942.23	3233.11	0.94467	0.039977	0.19155
mml-miR-590-3p	25.3855	5.31569	1.3244	0.04016	NA
bta-miR-194b	88540.7	34465.2	1.084	0.040687	0.19376
bta-miR-142-3p	5966.28	1346.55	1.3088	0.04108	0.19445
asu-miR-46-3p	3.38346	0	1.1717	0.042878	NA
cin-miR-281-3p	3.38346	0	1.1717	0.042878	NA
mdo-miR-33-3p	3.38346	0	1.1717	0.042878	NA
prd-miR-46-3p	3.38346	0	1.1717	0.042878	NA
sko-miR-281	3.38346	0	1.1717	0.042878	NA
dre-let-7d-5p	0.85633	9.80178	-1.3154	0.04339	NA
cpi-miR-194-2-3p	6.68319	25.7889	-1.2465	0.044531	NA
fru-miR-152	9.21032	1.1053	1.2916	0.046559	NA
ggo-miR-299	0	5.48436	-1.2517	0.047629	NA
mmu-miR-299a-5p	0	5.48436	-1.2517	0.047629	NA
ssc-miR-299	0	5.48436	-1.2517	0.047629	NA
tca-miR-3804a-5p	5.09612	0.281785	1.2266	0.047874	NA
gmo-miR-100b-5p	1.62893	9.64561	-1.2674	0.049681	NA
